# Supplementary material for: Identifying transcriptomic profiles of iron–quercetin complex treated peripheral blood mononuclear cells from healthy volunteers and diabetic patients
Source: Sci Rep. 2024 Apr 24;14:9441. doi: 10.1038/s41598-024-60197-1 (PMC11043337; doi:10.1038/s41598-024-60197-1)
Supplement: Supplementary file 2 — Supplementary Table 1. [file 41598_2024_60197_MOESM2_ESM.xlsx]

## Sheet: data_table
The sequencing depth, quality and the rates of alignment
Sample	Raw_reads	Raw_bases	Clean_reads	Clean_bases	Error rate (%)	Q20 (%)	Q30 (%)	GC (%)	Total mapped
DM2_pre	79260078	11.89G	78211422	11.73G	0.02	98.05	94.72	50.17	73822380(94.39%)
DM2_post	83610394	12.54G	82852980	12.43G	0.02	97.92	94.38	50.3	78684212(94.97%)
NM1_pre	83189424	12.48G	82439104	12.37G	0.02	97.93	94.31	49.1	76600362(92.92%)
NM1_post	79908470	11.99G	79152188	11.87G	0.03	97.82	94.23	50.74	75141126(94.93%)
DM1_pre	86639804	13G	84504042	12.68G	0.03	97.82	94.09	51.1	80039061(94.72%)
DM1_post	84210026	12.63G	82460802	12.37G	0.03	97.75	94.01	51.53	78448479(95.13%)
NM3_pre	89911172	13.49G	88161840	13.22G	0.03	97.8	94.1	51.18	83302081(94.49%)
NM3_post	72437840	10.87G	71245088	10.69G	0.03	97.71	93.97	51.39	67835893(95.21%)
NM2_pre	74594576	11.19G	73751340	11.06G	0.03	97.57	93.34	48.54	70008020(94.92%)
NM2_post	90642830	13.6G	89938510	13.49G	0.03	97.6	93.33	47.82	86692511(96.39%)
DM3_pre	65907478	9.89G	65376082	9.81G	0.03	97.66	93.85	51.14	61358023(93.85%)
DM3_post	98788492	14.82G	97880490	14.68G	0.03	97.69	93.74	50.34	93636305(95.66%)
Averaged	8.2425e+07	12.37G	8.13312e+07	12.2G	0.0275	97.7767	94.0058	50.2792	77130704.42 (94.80%)
