# Supplementary material for: Identifying transcriptomic profiles of iron–quercetin complex treated peripheral blood mononuclear cells from healthy volunteers and diabetic patients
Source: Sci Rep. 2024 Apr 24;14:9441. doi: 10.1038/s41598-024-60197-1 (PMC11043337; doi:10.1038/s41598-024-60197-1)
Supplement: Supplementary file 3 — Supplementary Table 2. [file 41598_2024_60197_MOESM3_ESM.xlsx]

## Sheet: Sheet1 of Supplementary Table2
All Gene Ontology (GO) enrichment of the treatment of healthy PBMCs with IronQ
Category	GOID	Description	GeneRatio	BgRatio	pvalue	padj	geneID	geneName	Count	Up	Up_Gene_names	Down	Down_Gene_names
BP	GO:0050900	leukocyte migration	127/2665	378/14478	6.56832e-13	3.77087e-09	ENSG00000157227/ENSG00000121966/ENSG00000187474/ENSG00000092068/ENSG00000163734/ENSG00000146070/ENSG00000099377/ENSG00000108691/ENSG00000163737/ENSG00000100985/ENSG00000109272/ENSG00000115232/ENSG00000143369/ENSG00000108700/ENSG00000130529/ENSG00000163221/ENSG00000122223/ENSG00000170962/ENSG00000275385/ENSG00000168329/ENSG00000163739/ENSG00000174600/ENSG00000142185/ENSG00000149564/ENSG00000115594…	MMP14/CXCR4/FPR3/SLC7A8/CXCL3/PLA2G7/HSD3B7/CCL2/PF4/MMP9/PF4V1/ITGA4/ECM1/CCL8/TRPM4/S100A12/CD244/PDGFD/CCL18/CX3CR1/CXCL1/CMKLR1/TRPM2/ESAM/IL1R1/PPBP/JCHAIN/VEGFD/VEGFB/CSF1/P2RY12/ITGA3/GAS6/CCL7/SDC3/KLRK1/TREM1/CSF3R/RIPOR2/GREM1/PLCB1/SLC7A11/PDE4D/SFTPD/YES1/AZU1/ITGB3/CCL13/CDC42/GPR18/FPR1/TBX21/CCR5/LYST/LGALS3/S1PR1/SDC4/KITLG/PDGFB/VEGFA/FOXJ1/PDE4B/SIRPA/PRTN3/CD48/GP6/CXCR1/MMP28/…	127	62	ENSG00000157227/ENSG00000187474/ENSG00000092068/ENSG00000163734/ENSG00000146070/ENSG00000099377/ENSG00000108691/ENSG00000100985/ENSG00000143369/ENSG00000108700/ENSG00000130529/ENSG00000275385/ENSG00000163739/ENSG00000174600/ENSG00000142185/ENSG00000115594/ENSG00000165197/ENSG00000173511/ENSG00000184371/ENSG00000005884/ENSG00000183087/ENSG00000108688/ENSG00000162512/ENSG00000166923/ENSG00000151012…	65	ENSG00000121966/ENSG00000163737/ENSG00000109272/ENSG00000115232/ENSG00000163221/ENSG00000122223/ENSG00000170962/ENSG00000168329/ENSG00000149564/ENSG00000163736/ENSG00000132465/ENSG00000169313/ENSG00000213809/ENSG00000124731/ENSG00000119535/ENSG00000111913/ENSG00000182621/ENSG00000113448/ENSG00000133661/ENSG00000176105/ENSG00000259207/ENSG00000070831/ENSG00000125245/ENSG00000171051/ENSG00000073861…
BP	GO:0050865	regulation of cell activation	148/2665	481/14478	1.84157e-11	5.28622e-08	ENSG00000130203/ENSG00000136235/ENSG00000025434/ENSG00000157227/ENSG00000103855/ENSG00000158473/ENSG00000108691/ENSG00000100351/ENSG00000090659/ENSG00000161544/ENSG00000162493/ENSG00000138735/ENSG00000196352/ENSG00000111537/ENSG00000131203/ENSG00000197646/ENSG00000136854/ENSG00000081189/ENSG00000004468/ENSG00000197329/ENSG00000108839/ENSG00000101082/ENSG00000162711/ENSG00000158856/ENSG00000183087…	APOE/GPNMB/NR1H3/MMP14/CD276/CD1D/CCL2/GRAP2/CD209/CYGB/PDPN/PDE5A/CD55/IFNG/IDO1/PDCD1LG2/STXBP1/MEF2C/CD38/PELI1/ALOX12/SLA2/NLRP3/DMTN/GAS6/KLRK1/RIPOR2/HLX/TSPAN32/BANK1/PIK3R6/SFTPD/YES1/TXK/CD226/CDC42/TBX21/TNFSF4/TNFAIP3/DUSP3/TNFRSF13C/NRARP/PDGFRB/ZBTB16/HLA-E/LGALS3/SDC4/PDGFB/LRRK2/BCL2/LAMP1/CD274/GCLC/FOXJ1/SIRPA/LILRB4/PAWR/NCK2/LGALS1/CNR2/CLC/ZFP36L2/CD84/FOXP3/PTPRC/CD81/C12orf4…	148	64	ENSG00000130203/ENSG00000136235/ENSG00000025434/ENSG00000157227/ENSG00000103855/ENSG00000108691/ENSG00000090659/ENSG00000161544/ENSG00000162493/ENSG00000131203/ENSG00000197646/ENSG00000136854/ENSG00000183087/ENSG00000136630/ENSG00000276231/ENSG00000108861/ENSG00000131981/ENSG00000124145/ENSG00000100311/ENSG00000185896/ENSG00000120217/ENSG00000001084/ENSG00000198053/ENSG00000186818/ENSG00000100097…	84	ENSG00000158473/ENSG00000100351/ENSG00000138735/ENSG00000196352/ENSG00000111537/ENSG00000081189/ENSG00000004468/ENSG00000197329/ENSG00000108839/ENSG00000101082/ENSG00000162711/ENSG00000158856/ENSG00000213809/ENSG00000111913/ENSG00000064201/ENSG00000153064/ENSG00000133661/ENSG00000176105/ENSG00000074966/ENSG00000150637/ENSG00000070831/ENSG00000073861/ENSG00000117586/ENSG00000118503/ENSG00000159958…
BP	GO:0051272	positive regulation of cellular component movement	136/2665	446/14478	2.43769e-10	4.28903e-07	ENSG00000136235/ENSG00000157227/ENSG00000163734/ENSG00000171631/ENSG00000133067/ENSG00000146070/ENSG00000163737/ENSG00000153071/ENSG00000099250/ENSG00000100985/ENSG00000118257/ENSG00000109272/ENSG00000162493/ENSG00000128512/ENSG00000115232/ENSG00000065534/ENSG00000108700/ENSG00000130529/ENSG00000111537/ENSG00000170962/ENSG00000133818/ENSG00000163739/ENSG00000174600/ENSG00000150760/ENSG00000127831…	GPNMB/MMP14/CXCL3/P2RY6/LGR6/PLA2G7/PF4/DAB2/NRP1/MMP9/NRP2/PF4V1/PDPN/DOCK4/ITGA4/MYLK/CCL8/TRPM4/IFNG/PDGFD/RRAS2/CXCL1/CMKLR1/DOCK1/VIL1/F2R/PLPP3/IL1R1/PPBP/MYADM/VEGFD/SNAI1/VEGFB/PTGS2/CSF1/ITGA3/DMTN/GAS6/HSPB1/CCL7/HDAC9/RIPOR2/ANXA3/SCARB1/ITGB3/EGF/PDGFRB/PRKCE/RDX/INSM1/LGALS3/S1PR1/KITLG/PDGFB/BCL2/VEGFA/LPAR1/TRIP6/CD274/MYO1C/HSPA5/CCL24/TRPV4/PTPRC/SMAD3/CRK/CCR2/PTAFR/IGF1/CXCR2/C…	136	72	ENSG00000136235/ENSG00000157227/ENSG00000163734/ENSG00000171631/ENSG00000146070/ENSG00000153071/ENSG00000099250/ENSG00000100985/ENSG00000118257/ENSG00000162493/ENSG00000128512/ENSG00000108700/ENSG00000130529/ENSG00000163739/ENSG00000174600/ENSG00000150760/ENSG00000162407/ENSG00000115594/ENSG00000165197/ENSG00000173511/ENSG00000184371/ENSG00000005884/ENSG00000183087/ENSG00000106211/ENSG00000108688…	64	ENSG00000133067/ENSG00000163737/ENSG00000109272/ENSG00000115232/ENSG00000065534/ENSG00000111537/ENSG00000170962/ENSG00000133818/ENSG00000127831/ENSG00000181104/ENSG00000163736/ENSG00000179820/ENSG00000124216/ENSG00000073756/ENSG00000158856/ENSG00000048052/ENSG00000111913/ENSG00000138772/ENSG00000259207/ENSG00000138798/ENSG00000113721/ENSG00000171132/ENSG00000170989/ENSG00000171791/ENSG00000112715…
BP	GO:2000147	positive regulation of cell motility	133/2665	436/14478	3.75659e-10	4.28903e-07	ENSG00000136235/ENSG00000157227/ENSG00000163734/ENSG00000171631/ENSG00000133067/ENSG00000146070/ENSG00000163737/ENSG00000153071/ENSG00000099250/ENSG00000100985/ENSG00000118257/ENSG00000109272/ENSG00000162493/ENSG00000128512/ENSG00000115232/ENSG00000065534/ENSG00000108700/ENSG00000111537/ENSG00000170962/ENSG00000133818/ENSG00000163739/ENSG00000174600/ENSG00000150760/ENSG00000127831/ENSG00000181104…	GPNMB/MMP14/CXCL3/P2RY6/LGR6/PLA2G7/PF4/DAB2/NRP1/MMP9/NRP2/PF4V1/PDPN/DOCK4/ITGA4/MYLK/CCL8/IFNG/PDGFD/RRAS2/CXCL1/CMKLR1/DOCK1/VIL1/F2R/PLPP3/IL1R1/PPBP/MYADM/VEGFD/SNAI1/VEGFB/PTGS2/CSF1/ITGA3/DMTN/GAS6/HSPB1/CCL7/HDAC9/RIPOR2/ANXA3/SCARB1/ITGB3/EGF/PDGFRB/PRKCE/RDX/INSM1/LGALS3/S1PR1/KITLG/PDGFB/BCL2/VEGFA/LPAR1/TRIP6/CD274/MYO1C/HSPA5/CCL24/TRPV4/PTPRC/SMAD3/CRK/CCR2/PTAFR/IGF1/CXCR2/CCL5/IR…	133	70	ENSG00000136235/ENSG00000157227/ENSG00000163734/ENSG00000171631/ENSG00000146070/ENSG00000153071/ENSG00000099250/ENSG00000100985/ENSG00000118257/ENSG00000162493/ENSG00000128512/ENSG00000108700/ENSG00000163739/ENSG00000174600/ENSG00000150760/ENSG00000162407/ENSG00000115594/ENSG00000165197/ENSG00000173511/ENSG00000184371/ENSG00000005884/ENSG00000183087/ENSG00000106211/ENSG00000108688/ENSG00000073060…	63	ENSG00000133067/ENSG00000163737/ENSG00000109272/ENSG00000115232/ENSG00000065534/ENSG00000111537/ENSG00000170962/ENSG00000133818/ENSG00000127831/ENSG00000181104/ENSG00000163736/ENSG00000179820/ENSG00000124216/ENSG00000073756/ENSG00000158856/ENSG00000048052/ENSG00000111913/ENSG00000138772/ENSG00000259207/ENSG00000138798/ENSG00000113721/ENSG00000171132/ENSG00000170989/ENSG00000171791/ENSG00000112715…
BP	GO:0007159	leukocyte cell-cell adhesion	102/2665	309/14478	3.87099e-10	4.28903e-07	ENSG00000136235/ENSG00000103855/ENSG00000158473/ENSG00000108691/ENSG00000100351/ENSG00000090659/ENSG00000115232/ENSG00000138735/ENSG00000196352/ENSG00000111537/ENSG00000131203/ENSG00000197646/ENSG00000197329/ENSG00000162711/ENSG00000213809/ENSG00000111913/ENSG00000136630/ENSG00000276231/ENSG00000133661/ENSG00000176105/ENSG00000070831/ENSG00000073861/ENSG00000092820/ENSG00000117586/ENSG00000108861…	GPNMB/CD276/CD1D/CCL2/GRAP2/CD209/ITGA4/PDE5A/CD55/IFNG/IDO1/PDCD1LG2/PELI1/NLRP3/KLRK1/RIPOR2/HLX/PIK3R6/SFTPD/YES1/CDC42/TBX21/EZR/TNFSF4/DUSP3/TNFRSF13C/NRARP/ZBTB16/HLA-E/LGALS3/SDC4/NT5E/CD274/FOXJ1/SIRPA/LILRB4/PAWR/NCK2/LGALS1/FOXP3/PTPRC/CCR2/CD47/IL6ST/NOD2/PTAFR/FYN/IGF1/CCL5/TNFAIP8L2/ITGB1/PIK3R1/DLG5/IL15/IL18/SOCS6/IL10/TMEM131L/ETS1/ADD2/HES1/SELL/SMAD7/PPARA/FADD/MAP3K8/ELANE/CD24…	102	35	ENSG00000136235/ENSG00000103855/ENSG00000108691/ENSG00000090659/ENSG00000131203/ENSG00000197646/ENSG00000136630/ENSG00000276231/ENSG00000108861/ENSG00000131981/ENSG00000124145/ENSG00000120217/ENSG00000198053/ENSG00000186818/ENSG00000100097/ENSG00000049768/ENSG00000169403/ENSG00000017427/ENSG00000163154/ENSG00000150782/ENSG00000170677/ENSG00000136634/ENSG00000186951/ENSG00000168040/ENSG00000197561…	67	ENSG00000158473/ENSG00000100351/ENSG00000115232/ENSG00000138735/ENSG00000196352/ENSG00000111537/ENSG00000197329/ENSG00000162711/ENSG00000213809/ENSG00000111913/ENSG00000133661/ENSG00000176105/ENSG00000070831/ENSG00000073861/ENSG00000092820/ENSG00000117586/ENSG00000159958/ENSG00000198435/ENSG00000109906/ENSG00000204592/ENSG00000135318/ENSG00000129654/ENSG00000177425/ENSG00000071051/ENSG00000081237…
BP	GO:0009617	response to bacterium	134/2665	442/14478	5.06952e-10	4.28903e-07	ENSG00000025434/ENSG00000163734/ENSG00000158473/ENSG00000108691/ENSG00000163737/ENSG00000102575/ENSG00000260314/ENSG00000273802/ENSG00000184678/ENSG00000133063/ENSG00000153162/ENSG00000198722/ENSG00000109272/ENSG00000010327/ENSG00000196352/ENSG00000095970/ENSG00000163221/ENSG00000180596/ENSG00000131203/ENSG00000197646/ENSG00000124635/ENSG00000168329/ENSG00000163739/ENSG00000127831/ENSG00000181104…	NR1H3/CXCL3/CD1D/CCL2/PF4/ACP5/MRC1/HIST1H2BG/HIST2H2BE/CHIT1/BMP6/UNC13B/PF4V1/STAB1/CD55/TREM2/S100A12/HIST1H2BC/IDO1/PDCD1LG2/HIST1H2BJ/CX3CR1/CXCL1/VIL1/F2R/PPBP/PLAC8/JCHAIN/JUNB/MEF2C/PELI1/PTGS2/NLRP3/KLRK1/CFP/GCH1/CDK4/PDE4D/SFTPD/ANXA3/SCARB1/IL18BP/AZU1/JUND/HAMP/ZFP36/TNFSF4/TNFAIP3/TNIP3/IRF5/PTGES/CCR5/PRKCE/FOS/LILRA2/LYST/HLA-E/CYP27B1/SPON2/PCK2/CD274/PDE4B/NOCT/SERPINB9/CNR2/LY9…	134	58	ENSG00000025434/ENSG00000163734/ENSG00000108691/ENSG00000102575/ENSG00000260314/ENSG00000133063/ENSG00000198722/ENSG00000010327/ENSG00000095970/ENSG00000131203/ENSG00000197646/ENSG00000163739/ENSG00000135446/ENSG00000073060/ENSG00000137496/ENSG00000172232/ENSG00000105697/ENSG00000050730/ENSG00000128604/ENSG00000160791/ENSG00000111012/ENSG00000100889/ENSG00000120217/ENSG00000154589/ENSG00000008394…	76	ENSG00000158473/ENSG00000163737/ENSG00000273802/ENSG00000184678/ENSG00000153162/ENSG00000109272/ENSG00000196352/ENSG00000163221/ENSG00000180596/ENSG00000124635/ENSG00000168329/ENSG00000127831/ENSG00000181104/ENSG00000163736/ENSG00000145287/ENSG00000132465/ENSG00000171223/ENSG00000081189/ENSG00000197329/ENSG00000073756/ENSG00000162711/ENSG00000213809/ENSG00000126759/ENSG00000131979/ENSG00000113448…
BP	GO:0060326	cell chemotaxis	84/2665	240/14478	5.7511e-10	4.28903e-07	ENSG00000121966/ENSG00000187474/ENSG00000163734/ENSG00000146070/ENSG00000099377/ENSG00000108691/ENSG00000163737/ENSG00000099250/ENSG00000123358/ENSG00000109272/ENSG00000128512/ENSG00000108700/ENSG00000130529/ENSG00000163221/ENSG00000170962/ENSG00000275385/ENSG00000168329/ENSG00000163739/ENSG00000174600/ENSG00000142185/ENSG00000163736/ENSG00000165197/ENSG00000173511/ENSG00000184371/ENSG00000183087…	CXCR4/FPR3/CXCL3/PLA2G7/HSD3B7/CCL2/PF4/NRP1/NR4A1/PF4V1/DOCK4/CCL8/TRPM4/S100A12/PDGFD/CCL18/CX3CR1/CXCL1/CMKLR1/TRPM2/PPBP/VEGFD/VEGFB/CSF1/GAS6/HSPB1/CCL7/KLRK1/CSF3R/RIPOR2/RAB13/GREM1/PDE4D/SFTPD/AZU1/CCL13/GPR18/FPR1/PDGFRB/CCR5/LYST/LGALS3/S1PR1/PDGFB/VEGFA/LPAR1/PDE4B/CXCR1/MMP28/IL17RC/CXCR5/CNR2/CCL24/TRPV4/CCR2/HRH1/ABCC1/CORO1B/JAM3/CXCR2/CCL5/HBEGF/CREB3/BCAR1/BST1/IL10/RARRES2/PIP5K…	84	45	ENSG00000187474/ENSG00000163734/ENSG00000146070/ENSG00000099377/ENSG00000108691/ENSG00000099250/ENSG00000128512/ENSG00000108700/ENSG00000130529/ENSG00000275385/ENSG00000163739/ENSG00000174600/ENSG00000142185/ENSG00000165197/ENSG00000173511/ENSG00000184371/ENSG00000183087/ENSG00000106211/ENSG00000108688/ENSG00000143545/ENSG00000166923/ENSG00000172232/ENSG00000181374/ENSG00000160791/ENSG00000131981…	39	ENSG00000121966/ENSG00000163737/ENSG00000123358/ENSG00000109272/ENSG00000163221/ENSG00000170962/ENSG00000168329/ENSG00000163736/ENSG00000213809/ENSG00000119535/ENSG00000111913/ENSG00000113448/ENSG00000133661/ENSG00000125245/ENSG00000171051/ENSG00000113721/ENSG00000143669/ENSG00000170989/ENSG00000112715/ENSG00000184588/ENSG00000163464/ENSG00000271447/ENSG00000160683/ENSG00000188822/ENSG00000121807…
BP	GO:0002521	leukocyte differentiation	134/2665	443/14478	5.9767e-10	4.28903e-07	ENSG00000159189/ENSG00000157227/ENSG00000087842/ENSG00000158473/ENSG00000163737/ENSG00000100985/ENSG00000115232/ENSG00000197046/ENSG00000095970/ENSG00000111537/ENSG00000153563/ENSG00000132170/ENSG00000142185/ENSG00000171223/ENSG00000081189/ENSG00000184371/ENSG00000162711/ENSG00000183087/ENSG00000048052/ENSG00000136630/ENSG00000187098/ENSG00000129993/ENSG00000276231/ENSG00000156127/ENSG00000074966…	C1QC/MMP14/PIR/CD1D/PF4/MMP9/ITGA4/SIGLEC15/TREM2/IFNG/CD8A/PPARG/TRPM2/JUNB/MEF2C/CSF1/NLRP3/GAS6/HDAC9/HLX/MITF/CBFA2T3/PIK3R6/BATF/TXK/GPR68/CD79A/ITM2A/CDC42/GPR18/SH3PXD2A/FAM20C/TBX21/TNFSF4/NRARP/LFNG/FOS/ZBTB16/BLK/KITLG/BCL2/ANXA2/VEGFA/FOXJ1/PRTN3/LILRB4/TAL1/LGALS1/EGR1/CEBPA/ZFP36L2/FOXP3/PTPRC/ZBTB46/FZD5/EVI2B/ITGB1/CLEC4D/PIK3R1/FBXW7/CR2/CD79B/MIR17HG/JUN/IL15/IL18/DCSTAMP/TPD52/N…	134	52	ENSG00000159189/ENSG00000157227/ENSG00000087842/ENSG00000100985/ENSG00000197046/ENSG00000095970/ENSG00000132170/ENSG00000142185/ENSG00000184371/ENSG00000183087/ENSG00000136630/ENSG00000187098/ENSG00000276231/ENSG00000156127/ENSG00000119714/ENSG00000107957/ENSG00000177706/ENSG00000049130/ENSG00000182718/ENSG00000196415/ENSG00000186818/ENSG00000100097/ENSG00000120738/ENSG00000245848/ENSG00000049768…	82	ENSG00000158473/ENSG00000163737/ENSG00000115232/ENSG00000111537/ENSG00000153563/ENSG00000171223/ENSG00000081189/ENSG00000162711/ENSG00000048052/ENSG00000129993/ENSG00000074966/ENSG00000105369/ENSG00000078596/ENSG00000070831/ENSG00000125245/ENSG00000073861/ENSG00000117586/ENSG00000198435/ENSG00000106003/ENSG00000170345/ENSG00000109906/ENSG00000136573/ENSG00000171791/ENSG00000112715/ENSG00000129654…
BP	GO:0030335	positive regulation of cell migration	129/2665	423/14478	7.06589e-10	4.50725e-07	ENSG00000136235/ENSG00000157227/ENSG00000163734/ENSG00000171631/ENSG00000133067/ENSG00000146070/ENSG00000163737/ENSG00000153071/ENSG00000099250/ENSG00000100985/ENSG00000118257/ENSG00000109272/ENSG00000162493/ENSG00000128512/ENSG00000115232/ENSG00000065534/ENSG00000108700/ENSG00000111537/ENSG00000170962/ENSG00000133818/ENSG00000163739/ENSG00000174600/ENSG00000150760/ENSG00000127831/ENSG00000181104…	GPNMB/MMP14/CXCL3/P2RY6/LGR6/PLA2G7/PF4/DAB2/NRP1/MMP9/NRP2/PF4V1/PDPN/DOCK4/ITGA4/MYLK/CCL8/IFNG/PDGFD/RRAS2/CXCL1/CMKLR1/DOCK1/VIL1/F2R/PLPP3/IL1R1/PPBP/MYADM/VEGFD/SNAI1/VEGFB/PTGS2/CSF1/ITGA3/DMTN/GAS6/HSPB1/CCL7/HDAC9/RIPOR2/ANXA3/SCARB1/ITGB3/EGF/PDGFRB/PRKCE/RDX/INSM1/LGALS3/S1PR1/KITLG/PDGFB/BCL2/VEGFA/LPAR1/TRIP6/CD274/MYO1C/HSPA5/CCL24/TRPV4/PTPRC/SMAD3/CRK/CCR2/PTAFR/IGF1/CXCR2/CCL5/IR…	129	68	ENSG00000136235/ENSG00000157227/ENSG00000163734/ENSG00000171631/ENSG00000146070/ENSG00000153071/ENSG00000099250/ENSG00000100985/ENSG00000118257/ENSG00000162493/ENSG00000128512/ENSG00000108700/ENSG00000163739/ENSG00000174600/ENSG00000150760/ENSG00000162407/ENSG00000115594/ENSG00000165197/ENSG00000173511/ENSG00000184371/ENSG00000005884/ENSG00000183087/ENSG00000106211/ENSG00000108688/ENSG00000073060…	61	ENSG00000133067/ENSG00000163737/ENSG00000109272/ENSG00000115232/ENSG00000065534/ENSG00000111537/ENSG00000170962/ENSG00000133818/ENSG00000127831/ENSG00000181104/ENSG00000163736/ENSG00000179820/ENSG00000124216/ENSG00000073756/ENSG00000158856/ENSG00000048052/ENSG00000111913/ENSG00000138772/ENSG00000259207/ENSG00000138798/ENSG00000113721/ENSG00000171132/ENSG00000170989/ENSG00000171791/ENSG00000112715…
BP	GO:0040017	positive regulation of locomotion	138/2665	463/14478	9.81163e-10	5.63286e-07	ENSG00000136235/ENSG00000157227/ENSG00000163734/ENSG00000171631/ENSG00000133067/ENSG00000146070/ENSG00000163737/ENSG00000153071/ENSG00000099250/ENSG00000100985/ENSG00000118257/ENSG00000109272/ENSG00000162493/ENSG00000128512/ENSG00000115232/ENSG00000065534/ENSG00000108700/ENSG00000111537/ENSG00000170962/ENSG00000133818/ENSG00000163739/ENSG00000174600/ENSG00000150760/ENSG00000127831/ENSG00000181104…	GPNMB/MMP14/CXCL3/P2RY6/LGR6/PLA2G7/PF4/DAB2/NRP1/MMP9/NRP2/PF4V1/PDPN/DOCK4/ITGA4/MYLK/CCL8/IFNG/PDGFD/RRAS2/CXCL1/CMKLR1/DOCK1/VIL1/F2R/PLPP3/IL1R1/PPBP/MYADM/VEGFD/PC/SNAI1/VEGFB/PTGS2/CSF1/ITGA3/DMTN/GAS6/HSPB1/CCL7/HDAC9/RIPOR2/ANXA3/SCARB1/AZU1/ITGB3/EGF/PDGFRB/PRKCE/RDX/INSM1/LGALS3/S1PR1/KITLG/PDGFB/BCL2/VEGFA/LPAR1/TRIP6/CD274/MYO1C/HSPA5/CCL24/TRPV4/DDB1/PTPRC/SMAD3/CRK/CCR2/PTAFR/IGF1/…	138	74	ENSG00000136235/ENSG00000157227/ENSG00000163734/ENSG00000171631/ENSG00000146070/ENSG00000153071/ENSG00000099250/ENSG00000100985/ENSG00000118257/ENSG00000162493/ENSG00000128512/ENSG00000108700/ENSG00000163739/ENSG00000174600/ENSG00000150760/ENSG00000162407/ENSG00000115594/ENSG00000165197/ENSG00000173599/ENSG00000173511/ENSG00000184371/ENSG00000005884/ENSG00000183087/ENSG00000106211/ENSG00000108688…	64	ENSG00000133067/ENSG00000163737/ENSG00000109272/ENSG00000115232/ENSG00000065534/ENSG00000111537/ENSG00000170962/ENSG00000133818/ENSG00000127831/ENSG00000181104/ENSG00000163736/ENSG00000179820/ENSG00000124216/ENSG00000073756/ENSG00000158856/ENSG00000048052/ENSG00000111913/ENSG00000138772/ENSG00000259207/ENSG00000138798/ENSG00000113721/ENSG00000171132/ENSG00000170989/ENSG00000171791/ENSG00000112715…
BP	GO:0030595	leukocyte chemotaxis	69/2665	186/14478	1.20356e-09	6.25251e-07	ENSG00000121966/ENSG00000163734/ENSG00000146070/ENSG00000099377/ENSG00000108691/ENSG00000163737/ENSG00000109272/ENSG00000108700/ENSG00000130529/ENSG00000163221/ENSG00000275385/ENSG00000168329/ENSG00000163739/ENSG00000174600/ENSG00000142185/ENSG00000163736/ENSG00000165197/ENSG00000173511/ENSG00000184371/ENSG00000183087/ENSG00000108688/ENSG00000213809/ENSG00000119535/ENSG00000111913/ENSG00000166923…	CXCR4/CXCL3/PLA2G7/HSD3B7/CCL2/PF4/PF4V1/CCL8/TRPM4/S100A12/CCL18/CX3CR1/CXCL1/CMKLR1/TRPM2/PPBP/VEGFD/VEGFB/CSF1/GAS6/CCL7/KLRK1/CSF3R/RIPOR2/GREM1/PDE4D/SFTPD/AZU1/CCL13/GPR18/CCR5/LYST/LGALS3/S1PR1/PDGFB/VEGFA/PDE4B/CXCR1/MMP28/IL17RC/CXCR5/CNR2/CCL24/TRPV4/CCR2/HRH1/JAM3/CXCR2/CCL5/CREB3/BST1/IL10/RARRES2/PIP5K1C/GPR183/FFAR2/CCL19/WNT5A/S100A8/S100A9/CCL3/ADAM10/CXCL2/IL23A/HMGB1/MPP1/TNFSF1…	69	36	ENSG00000163734/ENSG00000146070/ENSG00000099377/ENSG00000108691/ENSG00000108700/ENSG00000130529/ENSG00000275385/ENSG00000163739/ENSG00000174600/ENSG00000142185/ENSG00000165197/ENSG00000173511/ENSG00000184371/ENSG00000183087/ENSG00000108688/ENSG00000166923/ENSG00000172232/ENSG00000181374/ENSG00000160791/ENSG00000131981/ENSG00000100311/ENSG00000163702/ENSG00000106178/ENSG00000111199/ENSG00000196639…	33	ENSG00000121966/ENSG00000163737/ENSG00000109272/ENSG00000163221/ENSG00000168329/ENSG00000163736/ENSG00000213809/ENSG00000119535/ENSG00000111913/ENSG00000113448/ENSG00000133661/ENSG00000125245/ENSG00000143669/ENSG00000170989/ENSG00000112715/ENSG00000184588/ENSG00000163464/ENSG00000271447/ENSG00000160683/ENSG00000188822/ENSG00000121807/ENSG00000166086/ENSG00000180871/ENSG00000271503/ENSG00000109743…
BP	GO:1903037	regulation of leukocyte cell-cell adhesion	93/2665	279/14478	1.30692e-09	6.25251e-07	ENSG00000136235/ENSG00000103855/ENSG00000158473/ENSG00000108691/ENSG00000100351/ENSG00000090659/ENSG00000115232/ENSG00000138735/ENSG00000196352/ENSG00000111537/ENSG00000131203/ENSG00000197646/ENSG00000197329/ENSG00000162711/ENSG00000213809/ENSG00000111913/ENSG00000136630/ENSG00000276231/ENSG00000133661/ENSG00000176105/ENSG00000070831/ENSG00000073861/ENSG00000117586/ENSG00000108861/ENSG00000159958…	GPNMB/CD276/CD1D/CCL2/GRAP2/CD209/ITGA4/PDE5A/CD55/IFNG/IDO1/PDCD1LG2/PELI1/NLRP3/KLRK1/RIPOR2/HLX/PIK3R6/SFTPD/YES1/CDC42/TBX21/TNFSF4/DUSP3/TNFRSF13C/NRARP/ZBTB16/HLA-E/LGALS3/SDC4/CD274/FOXJ1/SIRPA/LILRB4/PAWR/NCK2/LGALS1/FOXP3/PTPRC/CCR2/CD47/IL6ST/NOD2/PTAFR/FYN/IGF1/CCL5/TNFAIP8L2/PIK3R1/DLG5/IL15/IL18/SOCS6/IL10/TMEM131L/ETS1/HES1/SMAD7/PPARA/FADD/MAP3K8/ELANE/CD247/CCL19/CD3G/CD24/CD46/AP…	93	35	ENSG00000136235/ENSG00000103855/ENSG00000108691/ENSG00000090659/ENSG00000131203/ENSG00000197646/ENSG00000136630/ENSG00000276231/ENSG00000108861/ENSG00000131981/ENSG00000124145/ENSG00000120217/ENSG00000198053/ENSG00000186818/ENSG00000100097/ENSG00000049768/ENSG00000169403/ENSG00000017427/ENSG00000163154/ENSG00000150782/ENSG00000170677/ENSG00000136634/ENSG00000186951/ENSG00000168040/ENSG00000197561…	58	ENSG00000158473/ENSG00000100351/ENSG00000115232/ENSG00000138735/ENSG00000196352/ENSG00000111537/ENSG00000197329/ENSG00000162711/ENSG00000213809/ENSG00000111913/ENSG00000133661/ENSG00000176105/ENSG00000070831/ENSG00000073861/ENSG00000117586/ENSG00000159958/ENSG00000198435/ENSG00000109906/ENSG00000204592/ENSG00000129654/ENSG00000177425/ENSG00000071051/ENSG00000081237/ENSG00000121807/ENSG00000196776…
BP	GO:0002694	regulation of leukocyte activation	133/2665	447/14478	2.24107e-09	9.89693e-07	ENSG00000136235/ENSG00000025434/ENSG00000157227/ENSG00000103855/ENSG00000158473/ENSG00000108691/ENSG00000100351/ENSG00000090659/ENSG00000138735/ENSG00000196352/ENSG00000111537/ENSG00000131203/ENSG00000197646/ENSG00000136854/ENSG00000081189/ENSG00000004468/ENSG00000197329/ENSG00000101082/ENSG00000162711/ENSG00000183087/ENSG00000213809/ENSG00000111913/ENSG00000136630/ENSG00000064201/ENSG00000153064…	GPNMB/NR1H3/MMP14/CD276/CD1D/CCL2/GRAP2/CD209/PDE5A/CD55/IFNG/IDO1/PDCD1LG2/STXBP1/MEF2C/CD38/PELI1/SLA2/NLRP3/GAS6/KLRK1/RIPOR2/HLX/TSPAN32/BANK1/PIK3R6/SFTPD/YES1/CD226/CDC42/TBX21/TNFSF4/TNFAIP3/DUSP3/TNFRSF13C/NRARP/ZBTB16/HLA-E/LGALS3/SDC4/LRRK2/BCL2/LAMP1/CD274/FOXJ1/SIRPA/LILRB4/PAWR/NCK2/LGALS1/CNR2/CLC/ZFP36L2/CD84/FOXP3/PTPRC/CD81/C12orf4/CCR2/CD47/ABR/IL6ST/NOD2/PTAFR/FYN/IGF1/CCL5/TNF…	133	56	ENSG00000136235/ENSG00000025434/ENSG00000157227/ENSG00000103855/ENSG00000108691/ENSG00000090659/ENSG00000131203/ENSG00000197646/ENSG00000136854/ENSG00000183087/ENSG00000136630/ENSG00000276231/ENSG00000108861/ENSG00000131981/ENSG00000124145/ENSG00000185896/ENSG00000120217/ENSG00000198053/ENSG00000186818/ENSG00000100097/ENSG00000105205/ENSG00000066294/ENSG00000049768/ENSG00000110651/ENSG00000047621…	77	ENSG00000158473/ENSG00000100351/ENSG00000138735/ENSG00000196352/ENSG00000111537/ENSG00000081189/ENSG00000004468/ENSG00000197329/ENSG00000101082/ENSG00000162711/ENSG00000213809/ENSG00000111913/ENSG00000064201/ENSG00000153064/ENSG00000133661/ENSG00000176105/ENSG00000150637/ENSG00000070831/ENSG00000073861/ENSG00000117586/ENSG00000118503/ENSG00000159958/ENSG00000198435/ENSG00000109906/ENSG00000204592…
BP	GO:0050866	negative regulation of cell activation	60/2665	160/14478	8.93315e-09	3.66323e-06	ENSG00000130203/ENSG00000136235/ENSG00000025434/ENSG00000161544/ENSG00000138735/ENSG00000131203/ENSG00000197646/ENSG00000197329/ENSG00000108839/ENSG00000101082/ENSG00000111913/ENSG00000136630/ENSG00000064201/ENSG00000153064/ENSG00000133661/ENSG00000073861/ENSG00000117586/ENSG00000118503/ENSG00000108861/ENSG00000198435/ENSG00000131981/ENSG00000124145/ENSG00000100311/ENSG00000120217/ENSG00000001084…	APOE/GPNMB/NR1H3/CYGB/PDE5A/IDO1/PDCD1LG2/PELI1/ALOX12/SLA2/RIPOR2/HLX/TSPAN32/BANK1/SFTPD/TBX21/TNFSF4/TNFAIP3/DUSP3/NRARP/LGALS3/SDC4/PDGFB/CD274/GCLC/FOXJ1/PAWR/CNR2/CD84/FOXP3/CCR2/ABR/TNFAIP8L2/RHBDD3/DLG5/SOCS6/IL10/TMEM131L/SMAD7/IL31RA/ATM/CD9/HMGB3/CYLD/CD80/UBASH3B/PRKG1/HMOX1/MERTK/LILRB2/HMGB1/TGFB1/PAG1/NFKBID/IRF1/TYRO3/IL2RA/ERBB2/IFNB1/LOXL3	60	30	ENSG00000130203/ENSG00000136235/ENSG00000025434/ENSG00000161544/ENSG00000131203/ENSG00000197646/ENSG00000136630/ENSG00000108861/ENSG00000131981/ENSG00000124145/ENSG00000100311/ENSG00000120217/ENSG00000001084/ENSG00000066294/ENSG00000049768/ENSG00000159842/ENSG00000163154/ENSG00000100263/ENSG00000170677/ENSG00000136634/ENSG00000010278/ENSG00000029993/ENSG00000121594/ENSG00000154127/ENSG00000100292…	30	ENSG00000138735/ENSG00000197329/ENSG00000108839/ENSG00000101082/ENSG00000111913/ENSG00000064201/ENSG00000153064/ENSG00000133661/ENSG00000073861/ENSG00000117586/ENSG00000118503/ENSG00000198435/ENSG00000129654/ENSG00000177425/ENSG00000188822/ENSG00000121807/ENSG00000151208/ENSG00000121210/ENSG00000101665/ENSG00000164509/ENSG00000149311/ENSG00000083799/ENSG00000185532/ENSG00000131042/ENSG00000189403…
BP	GO:0022407	regulation of cell-cell adhesion	108/2665	352/14478	1.20991e-08	4.47716e-06	ENSG00000136235/ENSG00000103855/ENSG00000158473/ENSG00000108691/ENSG00000100351/ENSG00000090659/ENSG00000162493/ENSG00000115232/ENSG00000138735/ENSG00000196352/ENSG00000111537/ENSG00000131203/ENSG00000197646/ENSG00000162407/ENSG00000179820/ENSG00000197329/ENSG00000108839/ENSG00000162711/ENSG00000158856/ENSG00000213809/ENSG00000111913/ENSG00000136630/ENSG00000276231/ENSG00000133661/ENSG00000176105…	GPNMB/CD276/CD1D/CCL2/GRAP2/CD209/PDPN/ITGA4/PDE5A/CD55/IFNG/IDO1/PDCD1LG2/PLPP3/MYADM/PELI1/ALOX12/NLRP3/DMTN/KLRK1/RIPOR2/HLX/PIK3R6/SFTPD/YES1/CDC42/TBX21/TNFSF4/DUSP3/TNFRSF13C/NRARP/RDX/ZBTB16/HLA-E/LGALS3/SDC4/CD274/FOXJ1/SIRPA/LILRB4/PAWR/NCK2/LGALS1/FOXP3/TRPV4/PTPRC/CCR2/CD47/IL6ST/NOD2/PTAFR/FYN/IGF1/CCL5/TNFAIP8L2/PIK3R1/DLG5/IL15/IL18/JAK2/SOCS6/IL10/TMEM131L/ETS1/HES1/SMAD7/PPARA/FAD…	108	43	ENSG00000136235/ENSG00000103855/ENSG00000108691/ENSG00000090659/ENSG00000162493/ENSG00000131203/ENSG00000197646/ENSG00000162407/ENSG00000136630/ENSG00000276231/ENSG00000108861/ENSG00000137710/ENSG00000131981/ENSG00000124145/ENSG00000120217/ENSG00000198053/ENSG00000186818/ENSG00000100097/ENSG00000049768/ENSG00000111199/ENSG00000169403/ENSG00000017427/ENSG00000163154/ENSG00000150782/ENSG00000170677…	65	ENSG00000158473/ENSG00000100351/ENSG00000115232/ENSG00000138735/ENSG00000196352/ENSG00000111537/ENSG00000179820/ENSG00000197329/ENSG00000108839/ENSG00000162711/ENSG00000158856/ENSG00000213809/ENSG00000111913/ENSG00000133661/ENSG00000176105/ENSG00000070831/ENSG00000073861/ENSG00000117586/ENSG00000159958/ENSG00000198435/ENSG00000109906/ENSG00000204592/ENSG00000129654/ENSG00000177425/ENSG00000071051…
BP	GO:0002237	response to molecule of bacterial origin	100/2665	319/14478	1.24777e-08	4.47716e-06	ENSG00000025434/ENSG00000163734/ENSG00000108691/ENSG00000163737/ENSG00000102575/ENSG00000260314/ENSG00000153162/ENSG00000109272/ENSG00000196352/ENSG00000095970/ENSG00000131203/ENSG00000197646/ENSG00000168329/ENSG00000163739/ENSG00000181104/ENSG00000163736/ENSG00000171223/ENSG00000081189/ENSG00000197329/ENSG00000073756/ENSG00000162711/ENSG00000213809/ENSG00000131979/ENSG00000135446/ENSG00000113448…	NR1H3/CXCL3/CCL2/PF4/ACP5/MRC1/BMP6/PF4V1/CD55/TREM2/IDO1/PDCD1LG2/CX3CR1/CXCL1/F2R/PPBP/JUNB/MEF2C/PELI1/PTGS2/NLRP3/KLRK1/GCH1/CDK4/PDE4D/SCARB1/IL18BP/JUND/HAMP/ZFP36/TNFSF4/TNFAIP3/TNIP3/IRF5/PTGES/CCR5/PRKCE/FOS/LILRA2/CYP27B1/SPON2/PCK2/CD274/PDE4B/NOCT/CNR2/LY96/MGST1/TBXA2R/LRRC70/TNFRSF8/ABR/PDCD4/NOD2/FZD5/PTAFR/CCL5/SCARB2/PRDX3/RELT/JUN/IL18/JAK2/IL10/B2M/TLR2/NFKBIA/CASP8/GNG12/TNFRS…	100	49	ENSG00000025434/ENSG00000163734/ENSG00000108691/ENSG00000102575/ENSG00000260314/ENSG00000095970/ENSG00000131203/ENSG00000197646/ENSG00000163739/ENSG00000135446/ENSG00000073060/ENSG00000137496/ENSG00000105697/ENSG00000050730/ENSG00000128604/ENSG00000160791/ENSG00000111012/ENSG00000100889/ENSG00000120217/ENSG00000154589/ENSG00000008394/ENSG00000159842/ENSG00000163251/ENSG00000169403/ENSG00000138760…	51	ENSG00000163737/ENSG00000153162/ENSG00000109272/ENSG00000196352/ENSG00000168329/ENSG00000181104/ENSG00000163736/ENSG00000171223/ENSG00000081189/ENSG00000197329/ENSG00000073756/ENSG00000162711/ENSG00000213809/ENSG00000131979/ENSG00000113448/ENSG00000130522/ENSG00000128016/ENSG00000117586/ENSG00000118503/ENSG00000148344/ENSG00000171132/ENSG00000170345/ENSG00000239998/ENSG00000159674/ENSG00000184588…
BP	GO:0006959	humoral immune response	62/2665	172/14478	2.89801e-08	9.48522e-06	ENSG00000159189/ENSG00000175899/ENSG00000173372/ENSG00000125730/ENSG00000108691/ENSG00000163737/ENSG00000273802/ENSG00000184678/ENSG00000173369/ENSG00000177556/ENSG00000196352/ENSG00000095970/ENSG00000163221/ENSG00000111537/ENSG00000180596/ENSG00000124635/ENSG00000085063/ENSG00000132465/ENSG00000081189/ENSG00000156738/ENSG00000124731/ENSG00000126759/ENSG00000133661/ENSG00000120885/ENSG00000172232…	C1QC/A2M/C1QA/C3/CCL2/PF4/HIST1H2BG/HIST2H2BE/C1QB/ATOX1/CD55/TREM2/S100A12/IFNG/HIST1H2BC/HIST1H2BJ/CD59/JCHAIN/MEF2C/MS4A1/TREM1/CFP/SFTPD/CLU/AZU1/CCL13/FCN1/HLA-E/C2/SPON2/BCL2/FOXJ1/PRTN3/POU2AF1/CD81/CCR2/LCN2/PAX5/CD19/CR2/SH2D1A/HIST1H2BE/BST1/PDZD11/POU2F2/HIST1H2BF/RARRES2/GPR183/ELANE/GNLY/S100A8/S100A9/CD46/CD28/TFE3/ATP7A/CTSG/HPX/RPL30/GPI/CD83/IFNB1	62	22	ENSG00000159189/ENSG00000175899/ENSG00000173372/ENSG00000125730/ENSG00000108691/ENSG00000173369/ENSG00000177556/ENSG00000095970/ENSG00000085063/ENSG00000172232/ENSG00000181374/ENSG00000166278/ENSG00000196415/ENSG00000110651/ENSG00000120509/ENSG00000106538/ENSG00000197561/ENSG00000068323/ENSG00000100448/ENSG00000110169/ENSG00000105220/ENSG00000171855	40	ENSG00000163737/ENSG00000273802/ENSG00000184678/ENSG00000196352/ENSG00000163221/ENSG00000111537/ENSG00000180596/ENSG00000124635/ENSG00000132465/ENSG00000081189/ENSG00000156738/ENSG00000124731/ENSG00000126759/ENSG00000133661/ENSG00000120885/ENSG00000085265/ENSG00000204592/ENSG00000159674/ENSG00000171791/ENSG00000129654/ENSG00000110777/ENSG00000121807/ENSG00000148346/ENSG00000196092/ENSG00000177455…
BP	GO:0051249	regulation of lymphocyte activation	115/2665	387/14478	2.97394e-08	9.48522e-06	ENSG00000136235/ENSG00000157227/ENSG00000103855/ENSG00000158473/ENSG00000108691/ENSG00000100351/ENSG00000090659/ENSG00000138735/ENSG00000196352/ENSG00000111537/ENSG00000131203/ENSG00000197646/ENSG00000081189/ENSG00000004468/ENSG00000197329/ENSG00000101082/ENSG00000162711/ENSG00000183087/ENSG00000213809/ENSG00000111913/ENSG00000136630/ENSG00000153064/ENSG00000276231/ENSG00000133661/ENSG00000176105…	GPNMB/MMP14/CD276/CD1D/CCL2/GRAP2/CD209/PDE5A/CD55/IFNG/IDO1/PDCD1LG2/MEF2C/CD38/PELI1/SLA2/NLRP3/GAS6/KLRK1/RIPOR2/HLX/BANK1/PIK3R6/SFTPD/YES1/CDC42/TBX21/TNFSF4/TNFAIP3/DUSP3/TNFRSF13C/NRARP/ZBTB16/HLA-E/LGALS3/SDC4/BCL2/LAMP1/CD274/FOXJ1/SIRPA/LILRB4/PAWR/NCK2/LGALS1/CLC/ZFP36L2/FOXP3/PTPRC/CD81/CCR2/CD47/IL6ST/NOD2/FYN/IGF1/CCL5/TNFAIP8L2/RHBDD3/IRS2/PIK3R1/MZB1/DLG5/MIR17HG/IL15/BST1/IL18/SO…	115	45	ENSG00000136235/ENSG00000157227/ENSG00000103855/ENSG00000108691/ENSG00000090659/ENSG00000131203/ENSG00000197646/ENSG00000183087/ENSG00000136630/ENSG00000276231/ENSG00000108861/ENSG00000131981/ENSG00000124145/ENSG00000185896/ENSG00000120217/ENSG00000198053/ENSG00000186818/ENSG00000100097/ENSG00000105205/ENSG00000049768/ENSG00000110651/ENSG00000017427/ENSG00000163154/ENSG00000100263/ENSG00000150782…	70	ENSG00000158473/ENSG00000100351/ENSG00000138735/ENSG00000196352/ENSG00000111537/ENSG00000081189/ENSG00000004468/ENSG00000197329/ENSG00000101082/ENSG00000162711/ENSG00000213809/ENSG00000111913/ENSG00000153064/ENSG00000133661/ENSG00000176105/ENSG00000070831/ENSG00000073861/ENSG00000117586/ENSG00000118503/ENSG00000159958/ENSG00000198435/ENSG00000109906/ENSG00000204592/ENSG00000171791/ENSG00000129654…
BP	GO:0042110	T cell activation	124/2665	426/14478	3.21769e-08	9.72249e-06	ENSG00000136235/ENSG00000103855/ENSG00000158473/ENSG00000108691/ENSG00000100351/ENSG00000090659/ENSG00000138735/ENSG00000196352/ENSG00000111537/ENSG00000153563/ENSG00000131203/ENSG00000197646/ENSG00000197329/ENSG00000101082/ENSG00000162711/ENSG00000213809/ENSG00000111913/ENSG00000136630/ENSG00000276231/ENSG00000156127/ENSG00000133661/ENSG00000176105/ENSG00000074966/ENSG00000070831/ENSG00000125245…	GPNMB/CD276/CD1D/CCL2/GRAP2/CD209/PDE5A/CD55/IFNG/CD8A/IDO1/PDCD1LG2/PELI1/SLA2/NLRP3/KLRK1/RIPOR2/HLX/PIK3R6/BATF/SFTPD/YES1/TXK/CDC42/GPR18/TBX21/TNFSF4/DUSP3/TNFRSF13C/NRARP/LFNG/CD7/HSH2D/ZBTB16/HLA-E/LGALS3/BLK/SDC4/BCL2/CD274/FOXJ1/SIRPA/LILRB4/PAWR/NCK2/LGALS1/EGR1/CLC/ZFP36L2/FOXP3/PTPRC/SMAD3/CCR2/CD47/IL6ST/NOD2/FZD5/FYN/IGF1/CCL5/TNFAIP8L2/CD8B/CLEC4D/PIK3R1/DLG5/IL15/IL18/SOCS6/IL10/T…	124	40	ENSG00000136235/ENSG00000103855/ENSG00000108691/ENSG00000090659/ENSG00000131203/ENSG00000197646/ENSG00000136630/ENSG00000276231/ENSG00000156127/ENSG00000108861/ENSG00000131981/ENSG00000124145/ENSG00000120217/ENSG00000198053/ENSG00000186818/ENSG00000100097/ENSG00000120738/ENSG00000105205/ENSG00000049768/ENSG00000163251/ENSG00000017427/ENSG00000163154/ENSG00000150782/ENSG00000170677/ENSG00000136634…	84	ENSG00000158473/ENSG00000100351/ENSG00000138735/ENSG00000196352/ENSG00000111537/ENSG00000153563/ENSG00000197329/ENSG00000101082/ENSG00000162711/ENSG00000213809/ENSG00000111913/ENSG00000133661/ENSG00000176105/ENSG00000074966/ENSG00000070831/ENSG00000125245/ENSG00000073861/ENSG00000117586/ENSG00000159958/ENSG00000198435/ENSG00000106003/ENSG00000173762/ENSG00000196684/ENSG00000109906/ENSG00000204592…
BP	GO:0050867	positive regulation of cell activation	93/2665	297/14478	4.26244e-08	1.22353e-05	ENSG00000157227/ENSG00000103855/ENSG00000158473/ENSG00000108691/ENSG00000100351/ENSG00000090659/ENSG00000162493/ENSG00000196352/ENSG00000111537/ENSG00000197646/ENSG00000136854/ENSG00000081189/ENSG00000004468/ENSG00000197329/ENSG00000162711/ENSG00000158856/ENSG00000183087/ENSG00000213809/ENSG00000136630/ENSG00000276231/ENSG00000176105/ENSG00000150637/ENSG00000070831/ENSG00000073861/ENSG00000117586…	MMP14/CD276/CD1D/CCL2/GRAP2/CD209/PDPN/CD55/IFNG/PDCD1LG2/STXBP1/MEF2C/CD38/PELI1/NLRP3/DMTN/GAS6/KLRK1/HLX/PIK3R6/YES1/CD226/CDC42/TBX21/TNFSF4/TNFRSF13C/PDGFRB/ZBTB16/HLA-E/LRRK2/BCL2/LAMP1/CD274/SIRPA/LILRB4/NCK2/LGALS1/FOXP3/PTPRC/CD81/CCR2/CD47/IL6ST/NOD2/PTAFR/FYN/IGF1/CCL5/IRS2/PIK3R1/NECTIN2/IL15/BST1/IL18/JAK2/IL10/HES1/FCRL3/FADD/MAP3K8/ADORA2B/NFATC2/GPR183/CD247/CCL19/WNT5A/CD3G/CD24/…	93	37	ENSG00000157227/ENSG00000103855/ENSG00000108691/ENSG00000090659/ENSG00000162493/ENSG00000197646/ENSG00000136854/ENSG00000183087/ENSG00000136630/ENSG00000276231/ENSG00000185896/ENSG00000120217/ENSG00000198053/ENSG00000186818/ENSG00000100097/ENSG00000049768/ENSG00000110651/ENSG00000169403/ENSG00000017427/ENSG00000130202/ENSG00000150782/ENSG00000136634/ENSG00000168040/ENSG00000170425/ENSG00000172724…	56	ENSG00000158473/ENSG00000100351/ENSG00000196352/ENSG00000111537/ENSG00000081189/ENSG00000004468/ENSG00000197329/ENSG00000162711/ENSG00000158856/ENSG00000213809/ENSG00000176105/ENSG00000150637/ENSG00000070831/ENSG00000073861/ENSG00000117586/ENSG00000159958/ENSG00000113721/ENSG00000109906/ENSG00000204592/ENSG00000188906/ENSG00000171791/ENSG00000071051/ENSG00000081237/ENSG00000121807/ENSG00000196776…
BP	GO:0032496	response to lipopolysaccharide	94/2665	302/14478	4.97632e-08	1.31852e-05	ENSG00000025434/ENSG00000163734/ENSG00000108691/ENSG00000163737/ENSG00000102575/ENSG00000260314/ENSG00000153162/ENSG00000109272/ENSG00000196352/ENSG00000095970/ENSG00000131203/ENSG00000197646/ENSG00000168329/ENSG00000163739/ENSG00000181104/ENSG00000163736/ENSG00000171223/ENSG00000081189/ENSG00000197329/ENSG00000073756/ENSG00000162711/ENSG00000213809/ENSG00000131979/ENSG00000135446/ENSG00000113448…	NR1H3/CXCL3/CCL2/PF4/ACP5/MRC1/BMP6/PF4V1/CD55/TREM2/IDO1/PDCD1LG2/CX3CR1/CXCL1/F2R/PPBP/JUNB/MEF2C/PELI1/PTGS2/NLRP3/KLRK1/GCH1/CDK4/PDE4D/SCARB1/IL18BP/JUND/HAMP/ZFP36/TNFSF4/TNFAIP3/TNIP3/PTGES/CCR5/PRKCE/FOS/LILRA2/CYP27B1/SPON2/PCK2/CD274/PDE4B/NOCT/CNR2/LY96/MGST1/TBXA2R/TNFRSF8/ABR/PDCD4/PTAFR/CCL5/SCARB2/PRDX3/RELT/JUN/IL18/JAK2/IL10/TLR2/NFKBIA/CASP8/GNG12/TNFRSF1B/ELANE/WNT5A/COMT/S100A…	94	47	ENSG00000025434/ENSG00000163734/ENSG00000108691/ENSG00000102575/ENSG00000260314/ENSG00000095970/ENSG00000131203/ENSG00000197646/ENSG00000163739/ENSG00000135446/ENSG00000073060/ENSG00000137496/ENSG00000105697/ENSG00000050730/ENSG00000160791/ENSG00000111012/ENSG00000100889/ENSG00000120217/ENSG00000154589/ENSG00000008394/ENSG00000159842/ENSG00000169403/ENSG00000138760/ENSG00000165672/ENSG00000150782…	47	ENSG00000163737/ENSG00000153162/ENSG00000109272/ENSG00000196352/ENSG00000168329/ENSG00000181104/ENSG00000163736/ENSG00000171223/ENSG00000081189/ENSG00000197329/ENSG00000073756/ENSG00000162711/ENSG00000213809/ENSG00000131979/ENSG00000113448/ENSG00000130522/ENSG00000128016/ENSG00000117586/ENSG00000118503/ENSG00000148344/ENSG00000171132/ENSG00000170345/ENSG00000239998/ENSG00000159674/ENSG00000184588…
BP	GO:0036230	granulocyte activation	138/2665	490/14478	5.05268e-08	1.31852e-05	ENSG00000133048/ENSG00000179163/ENSG00000108828/ENSG00000125730/ENSG00000133063/ENSG00000138413/ENSG00000100985/ENSG00000087086/ENSG00000160213/ENSG00000101856/ENSG00000196352/ENSG00000196743/ENSG00000163221/ENSG00000117984/ENSG00000172794/ENSG00000164733/ENSG00000163739/ENSG00000142185/ENSG00000163736/ENSG00000145287/ENSG00000101160/ENSG00000120306/ENSG00000103196/ENSG00000085063/ENSG00000033627…	CHI3L1/FUCA1/VAT1/C3/CHIT1/IDH1/MMP9/FTL/CSTB/PGRMC1/CD55/GM2A/S100A12/CTSD/RAB37/CTSB/CXCL1/TRPM2/PPBP/PLAC8/CTSZ/CYSTM1/CRISPLD2/CD59/ATP6V0A1/FABP5/YPEL5/CFP/AMPD3/VCL/ANXA3/CYFIP1/AZU1/PLD1/PDXK/CD63/ALOX5/FPR1/LILRA2/FCN1/LGALS3/METTL7A/ATP6V1D/ANXA2/LAMP1/SLC2A3/ADGRE5/CREG1/IL18RAP/SIRPA/PRTN3/RAB44/CXCR1/ATG7/LPCAT1/SLCO4C1/S100A11/CD93/PTPRC/MGST1/EPX/ITGAX/CCR2/LCN2/LRMP/CD47/ABR/FCGR3B…	138	74	ENSG00000133048/ENSG00000179163/ENSG00000108828/ENSG00000125730/ENSG00000133063/ENSG00000138413/ENSG00000100985/ENSG00000087086/ENSG00000160213/ENSG00000196743/ENSG00000117984/ENSG00000164733/ENSG00000163739/ENSG00000142185/ENSG00000101160/ENSG00000120306/ENSG00000085063/ENSG00000033627/ENSG00000164687/ENSG00000133805/ENSG00000273749/ENSG00000172232/ENSG00000075651/ENSG00000160209/ENSG00000135404…	64	ENSG00000101856/ENSG00000196352/ENSG00000163221/ENSG00000172794/ENSG00000163736/ENSG00000145287/ENSG00000103196/ENSG00000119801/ENSG00000126759/ENSG00000035403/ENSG00000138772/ENSG00000012779/ENSG00000171051/ENSG00000239998/ENSG00000085265/ENSG00000185432/ENSG00000059804/ENSG00000123146/ENSG00000115607/ENSG00000255587/ENSG00000163464/ENSG00000153395/ENSG00000173930/ENSG00000125810/ENSG00000081237…
BP	GO:0002685	regulation of leukocyte migration	59/2665	164/14478	6.74227e-08	1.68293e-05	ENSG00000157227/ENSG00000163734/ENSG00000146070/ENSG00000108691/ENSG00000163737/ENSG00000109272/ENSG00000115232/ENSG00000143369/ENSG00000108700/ENSG00000170962/ENSG00000163739/ENSG00000174600/ENSG00000115594/ENSG00000163736/ENSG00000165197/ENSG00000173511/ENSG00000184371/ENSG00000169313/ENSG00000183087/ENSG00000108688/ENSG00000213809/ENSG00000111913/ENSG00000166923/ENSG00000182621/ENSG00000125245…	MMP14/CXCL3/PLA2G7/CCL2/PF4/PF4V1/ITGA4/ECM1/CCL8/PDGFD/CXCL1/CMKLR1/IL1R1/PPBP/VEGFD/VEGFB/CSF1/P2RY12/GAS6/CCL7/KLRK1/RIPOR2/GREM1/PLCB1/GPR18/LGALS3/KITLG/VEGFA/MMP28/CCL24/TRPV4/CCR2/ABR/PTAFR/JAM3/CXCR2/CCL5/CREB3/BST1/FADD/RARRES2/ELANE/CCL19/WNT5A/TNFRSF18/SELENOK/ITGA2B/CCL3/ADAM10/CCL28/SELP/HMOX1/CXCL2/IL23A/HMGB1/TGFB1/MPP1/TNFSF14/THBS1	59	33	ENSG00000157227/ENSG00000163734/ENSG00000146070/ENSG00000108691/ENSG00000143369/ENSG00000108700/ENSG00000163739/ENSG00000174600/ENSG00000115594/ENSG00000165197/ENSG00000173511/ENSG00000184371/ENSG00000183087/ENSG00000108688/ENSG00000166923/ENSG00000131981/ENSG00000049130/ENSG00000106178/ENSG00000111199/ENSG00000159842/ENSG00000169403/ENSG00000107175/ENSG00000168040/ENSG00000106538/ENSG00000197561…	26	ENSG00000163737/ENSG00000109272/ENSG00000115232/ENSG00000170962/ENSG00000163736/ENSG00000169313/ENSG00000213809/ENSG00000111913/ENSG00000182621/ENSG00000125245/ENSG00000112715/ENSG00000271447/ENSG00000121807/ENSG00000166086/ENSG00000180871/ENSG00000271503/ENSG00000109743/ENSG00000113811/ENSG00000005961/ENSG00000137845/ENSG00000151882/ENSG00000174175/ENSG00000110944/ENSG00000189403/ENSG00000105329…
BP	GO:0042119	neutrophil activation	135/2665	484/14478	1.3109e-07	3.13577e-05	ENSG00000133048/ENSG00000179163/ENSG00000108828/ENSG00000125730/ENSG00000133063/ENSG00000138413/ENSG00000100985/ENSG00000087086/ENSG00000160213/ENSG00000101856/ENSG00000196352/ENSG00000196743/ENSG00000163221/ENSG00000117984/ENSG00000172794/ENSG00000164733/ENSG00000163739/ENSG00000142185/ENSG00000163736/ENSG00000145287/ENSG00000101160/ENSG00000120306/ENSG00000103196/ENSG00000085063/ENSG00000033627…	CHI3L1/FUCA1/VAT1/C3/CHIT1/IDH1/MMP9/FTL/CSTB/PGRMC1/CD55/GM2A/S100A12/CTSD/RAB37/CTSB/CXCL1/TRPM2/PPBP/PLAC8/CTSZ/CYSTM1/CRISPLD2/CD59/ATP6V0A1/FABP5/YPEL5/CFP/AMPD3/VCL/ANXA3/CYFIP1/AZU1/PLD1/PDXK/CD63/ALOX5/FPR1/LILRA2/FCN1/LGALS3/METTL7A/ATP6V1D/ANXA2/LAMP1/SLC2A3/ADGRE5/CREG1/IL18RAP/SIRPA/PRTN3/RAB44/CXCR1/ATG7/LPCAT1/SLCO4C1/S100A11/CD93/PTPRC/MGST1/EPX/ITGAX/LCN2/LRMP/CD47/ABR/FCGR3B/PTAF…	135	72	ENSG00000133048/ENSG00000179163/ENSG00000108828/ENSG00000125730/ENSG00000133063/ENSG00000138413/ENSG00000100985/ENSG00000087086/ENSG00000160213/ENSG00000196743/ENSG00000117984/ENSG00000164733/ENSG00000163739/ENSG00000142185/ENSG00000101160/ENSG00000120306/ENSG00000085063/ENSG00000033627/ENSG00000164687/ENSG00000133805/ENSG00000273749/ENSG00000172232/ENSG00000075651/ENSG00000160209/ENSG00000135404…	63	ENSG00000101856/ENSG00000196352/ENSG00000163221/ENSG00000172794/ENSG00000163736/ENSG00000145287/ENSG00000103196/ENSG00000119801/ENSG00000126759/ENSG00000035403/ENSG00000138772/ENSG00000012779/ENSG00000171051/ENSG00000239998/ENSG00000085265/ENSG00000185432/ENSG00000059804/ENSG00000123146/ENSG00000115607/ENSG00000255587/ENSG00000163464/ENSG00000153395/ENSG00000173930/ENSG00000125810/ENSG00000081237…
BP	GO:0042060	wound healing	129/2665	461/14478	2.05062e-07	4.62229e-05	ENSG00000130203/ENSG00000175899/ENSG00000278828/ENSG00000133067/ENSG00000163737/ENSG00000109272/ENSG00000162493/ENSG00000065534/ENSG00000157168/ENSG00000186469/ENSG00000170962/ENSG00000136854/ENSG00000150760/ENSG00000127831/ENSG00000181104/ENSG00000085063/ENSG00000124491/ENSG00000108839/ENSG00000169313/ENSG00000158856/ENSG00000183087/ENSG00000106211/ENSG00000064201/ENSG00000151012/ENSG00000013016…	APOE/A2M/HIST1H3H/LGR6/PF4/PF4V1/PDPN/MYLK/NRG1/GNG2/PDGFD/STXBP1/DOCK1/VIL1/F2R/CD59/F13A1/ALOX12/P2RY12/DMTN/GAS6/HSPB1/TSPAN32/SLC7A11/EHD3/PIK3R6/VCL/TXK/SCARB1/ITGB3/DGKK/CDC42/CLEC1B/TNFAIP3/JMJD1C/PDGFRB/PRKCE/P2RX5/SDC4/PDGFB/LARGE1/NOTCH4/ANXA2/PRKAR2B/PRTN3/GP6/SMAD3/TBXA2R/HIST1H3E/CRK/DCBLD2/CSRP1/HPS5/CORO1B/FYN/IGF1/NFE2/ACVRL1/EHD1/HBB/DGKD/PHLDB2/P2RX1/PIK3R1/HBEGF/HIF1A/PRKCH/RHO…	129	51	ENSG00000130203/ENSG00000175899/ENSG00000162493/ENSG00000136854/ENSG00000150760/ENSG00000085063/ENSG00000183087/ENSG00000106211/ENSG00000151012/ENSG00000276231/ENSG00000073060/ENSG00000124145/ENSG00000100311/ENSG00000182718/ENSG00000196415/ENSG00000274750/ENSG00000167193/ENSG00000057019/ENSG00000159176/ENSG00000110756/ENSG00000172725/ENSG00000017427/ENSG00000139567/ENSG00000130158/ENSG00000088256…	78	ENSG00000278828/ENSG00000133067/ENSG00000163737/ENSG00000109272/ENSG00000065534/ENSG00000157168/ENSG00000186469/ENSG00000170962/ENSG00000127831/ENSG00000181104/ENSG00000124491/ENSG00000108839/ENSG00000169313/ENSG00000158856/ENSG00000064201/ENSG00000013016/ENSG00000035403/ENSG00000074966/ENSG00000259207/ENSG00000274588/ENSG00000070831/ENSG00000165682/ENSG00000118503/ENSG00000171988/ENSG00000113721…
BP	GO:0097529	myeloid leukocyte migration	57/2665	161/14478	2.09335e-07	4.62229e-05	ENSG00000157227/ENSG00000163734/ENSG00000146070/ENSG00000108691/ENSG00000163737/ENSG00000109272/ENSG00000108700/ENSG00000163221/ENSG00000170962/ENSG00000275385/ENSG00000168329/ENSG00000163739/ENSG00000174600/ENSG00000115594/ENSG00000163736/ENSG00000165197/ENSG00000173511/ENSG00000184371/ENSG00000169313/ENSG00000108688/ENSG00000119535/ENSG00000111913/ENSG00000166923/ENSG00000182621/ENSG00000113448…	MMP14/CXCL3/PLA2G7/CCL2/PF4/PF4V1/CCL8/S100A12/PDGFD/CCL18/CX3CR1/CXCL1/CMKLR1/IL1R1/PPBP/VEGFD/VEGFB/CSF1/P2RY12/CCL7/CSF3R/RIPOR2/GREM1/PLCB1/PDE4D/SFTPD/AZU1/CCL13/LGALS3/PDGFB/VEGFA/PDE4B/PRTN3/MMP28/IL17RC/CCL24/TRPV4/EPX/CCR2/HRH1/JAM3/CXCR2/CCL5/CREB3/BST1/RARRES2/PIP5K1C/CCL19/S100A8/S100A9/CCL3/CXCL2/IL23A/HMGB1/MPP1/KIT/THBS1	57	32	ENSG00000157227/ENSG00000163734/ENSG00000146070/ENSG00000108691/ENSG00000108700/ENSG00000275385/ENSG00000163739/ENSG00000174600/ENSG00000115594/ENSG00000165197/ENSG00000173511/ENSG00000184371/ENSG00000108688/ENSG00000166923/ENSG00000172232/ENSG00000181374/ENSG00000131981/ENSG00000100311/ENSG00000196415/ENSG00000163702/ENSG00000106178/ENSG00000111199/ENSG00000121053/ENSG00000196639/ENSG00000107175…	25	ENSG00000163737/ENSG00000109272/ENSG00000163221/ENSG00000170962/ENSG00000168329/ENSG00000163736/ENSG00000169313/ENSG00000119535/ENSG00000111913/ENSG00000182621/ENSG00000113448/ENSG00000133661/ENSG00000112715/ENSG00000184588/ENSG00000271447/ENSG00000121807/ENSG00000166086/ENSG00000180871/ENSG00000271503/ENSG00000109743/ENSG00000143546/ENSG00000163220/ENSG00000110944/ENSG00000189403/ENSG00000137801
BP	GO:0002283	neutrophil activation involved in immune response	132/2665	475/14478	2.27245e-07	4.83191e-05	ENSG00000133048/ENSG00000179163/ENSG00000108828/ENSG00000125730/ENSG00000133063/ENSG00000138413/ENSG00000100985/ENSG00000087086/ENSG00000160213/ENSG00000101856/ENSG00000196352/ENSG00000196743/ENSG00000163221/ENSG00000117984/ENSG00000172794/ENSG00000164733/ENSG00000163739/ENSG00000142185/ENSG00000163736/ENSG00000145287/ENSG00000101160/ENSG00000120306/ENSG00000103196/ENSG00000085063/ENSG00000033627…	CHI3L1/FUCA1/VAT1/C3/CHIT1/IDH1/MMP9/FTL/CSTB/PGRMC1/CD55/GM2A/S100A12/CTSD/RAB37/CTSB/CXCL1/TRPM2/PPBP/PLAC8/CTSZ/CYSTM1/CRISPLD2/CD59/ATP6V0A1/FABP5/YPEL5/CFP/AMPD3/VCL/ANXA3/CYFIP1/AZU1/PLD1/PDXK/CD63/ALOX5/FPR1/LILRA2/FCN1/LGALS3/METTL7A/ATP6V1D/ANXA2/LAMP1/SLC2A3/ADGRE5/CREG1/SIRPA/PRTN3/RAB44/CXCR1/ATG7/LPCAT1/SLCO4C1/S100A11/CD93/PTPRC/MGST1/EPX/ITGAX/LCN2/LRMP/CD47/ABR/FCGR3B/PTAFR/HBB/CX…	132	71	ENSG00000133048/ENSG00000179163/ENSG00000108828/ENSG00000125730/ENSG00000133063/ENSG00000138413/ENSG00000100985/ENSG00000087086/ENSG00000160213/ENSG00000196743/ENSG00000117984/ENSG00000164733/ENSG00000163739/ENSG00000142185/ENSG00000101160/ENSG00000120306/ENSG00000085063/ENSG00000033627/ENSG00000164687/ENSG00000133805/ENSG00000273749/ENSG00000172232/ENSG00000075651/ENSG00000160209/ENSG00000135404…	61	ENSG00000101856/ENSG00000196352/ENSG00000163221/ENSG00000172794/ENSG00000163736/ENSG00000145287/ENSG00000103196/ENSG00000119801/ENSG00000126759/ENSG00000035403/ENSG00000138772/ENSG00000012779/ENSG00000171051/ENSG00000239998/ENSG00000085265/ENSG00000185432/ENSG00000059804/ENSG00000123146/ENSG00000255587/ENSG00000163464/ENSG00000153395/ENSG00000173930/ENSG00000125810/ENSG00000081237/ENSG00000148346…
BP	GO:0050727	regulation of inflammatory response	91/2665	299/14478	2.53121e-07	5.18989e-05	ENSG00000130203/ENSG00000159189/ENSG00000025434/ENSG00000175899/ENSG00000173372/ENSG00000125730/ENSG00000146070/ENSG00000102575/ENSG00000173369/ENSG00000142512/ENSG00000196352/ENSG00000163221/ENSG00000131203/ENSG00000275385/ENSG00000099985/ENSG00000132170/ENSG00000115594/ENSG00000085063/ENSG00000179094/ENSG00000170323/ENSG00000073756/ENSG00000162711/ENSG00000126759/ENSG00000156711/ENSG00000074416…	APOE/C1QC/NR1H3/A2M/C1QA/C3/PLA2G7/ACP5/C1QB/SIGLEC10/CD55/S100A12/IDO1/CCL18/OSM/PPARG/IL1R1/CD59/PER1/FABP4/PTGS2/NLRP3/CFP/MAPK13/MGLL/CLU/MEFV/TNFSF4/TNFAIP3/STK39/C2/NT5E/GBA/IL17RC/CNR2/FOXP3/CCL24/TRPV4/SMAD3/CD81/CCR2/CD47/ABR/IL6ST/PDCD4/NOD2/CCL5/TNFAIP8L2/RHBDD3/RICTOR/CD19/CR2/HYAL2/FFAR4/IL15/BST1/IL18/JAK2/IL10/ETS1/TLR2/RORA/NFKBIA/GGT1/PPARA/MVK/ADORA2B/TNFRSF1B/NLRP12/ELANE/FFAR2…	91	45	ENSG00000130203/ENSG00000159189/ENSG00000025434/ENSG00000175899/ENSG00000173372/ENSG00000125730/ENSG00000146070/ENSG00000102575/ENSG00000173369/ENSG00000131203/ENSG00000275385/ENSG00000132170/ENSG00000115594/ENSG00000085063/ENSG00000170323/ENSG00000156711/ENSG00000074416/ENSG00000166278/ENSG00000177628/ENSG00000163702/ENSG00000049768/ENSG00000106178/ENSG00000111199/ENSG00000110651/ENSG00000159842…	46	ENSG00000142512/ENSG00000196352/ENSG00000163221/ENSG00000099985/ENSG00000179094/ENSG00000073756/ENSG00000162711/ENSG00000126759/ENSG00000120885/ENSG00000103313/ENSG00000117586/ENSG00000118503/ENSG00000198648/ENSG00000135318/ENSG00000188822/ENSG00000166949/ENSG00000121807/ENSG00000196776/ENSG00000134352/ENSG00000150593/ENSG00000167207/ENSG00000271503/ENSG00000164327/ENSG00000177455/ENSG00000117322…
BP	GO:0002695	negative regulation of leukocyte activation	52/2665	143/14478	2.69208e-07	5.22059e-05	ENSG00000136235/ENSG00000025434/ENSG00000138735/ENSG00000131203/ENSG00000197646/ENSG00000197329/ENSG00000101082/ENSG00000111913/ENSG00000136630/ENSG00000064201/ENSG00000153064/ENSG00000133661/ENSG00000073861/ENSG00000117586/ENSG00000118503/ENSG00000108861/ENSG00000198435/ENSG00000131981/ENSG00000124145/ENSG00000120217/ENSG00000129654/ENSG00000177425/ENSG00000188822/ENSG00000066294/ENSG00000049768…	GPNMB/NR1H3/PDE5A/IDO1/PDCD1LG2/PELI1/SLA2/RIPOR2/HLX/TSPAN32/BANK1/SFTPD/TBX21/TNFSF4/TNFAIP3/DUSP3/NRARP/LGALS3/SDC4/CD274/FOXJ1/PAWR/CNR2/CD84/FOXP3/CCR2/ABR/TNFAIP8L2/RHBDD3/DLG5/SOCS6/IL10/TMEM131L/SMAD7/IL31RA/ATM/HMGB3/CYLD/CD80/HMOX1/MERTK/LILRB2/HMGB1/TGFB1/PAG1/NFKBID/IRF1/TYRO3/IL2RA/ERBB2/IFNB1/LOXL3	52	24	ENSG00000136235/ENSG00000025434/ENSG00000131203/ENSG00000197646/ENSG00000136630/ENSG00000108861/ENSG00000131981/ENSG00000124145/ENSG00000120217/ENSG00000066294/ENSG00000049768/ENSG00000159842/ENSG00000163154/ENSG00000100263/ENSG00000170677/ENSG00000136634/ENSG00000029993/ENSG00000121594/ENSG00000100292/ENSG00000153208/ENSG00000092445/ENSG00000134460/ENSG00000171855/ENSG00000115318	28	ENSG00000138735/ENSG00000197329/ENSG00000101082/ENSG00000111913/ENSG00000064201/ENSG00000153064/ENSG00000133661/ENSG00000073861/ENSG00000117586/ENSG00000118503/ENSG00000198435/ENSG00000129654/ENSG00000177425/ENSG00000188822/ENSG00000121807/ENSG00000151208/ENSG00000121210/ENSG00000101665/ENSG00000164509/ENSG00000149311/ENSG00000083799/ENSG00000131042/ENSG00000189403/ENSG00000105329/ENSG00000076641…
BP	GO:0043312	neutrophil degranulation	131/2665	472/14478	2.72805e-07	5.22059e-05	ENSG00000133048/ENSG00000179163/ENSG00000108828/ENSG00000125730/ENSG00000133063/ENSG00000138413/ENSG00000100985/ENSG00000087086/ENSG00000160213/ENSG00000101856/ENSG00000196352/ENSG00000196743/ENSG00000163221/ENSG00000117984/ENSG00000172794/ENSG00000164733/ENSG00000163739/ENSG00000142185/ENSG00000163736/ENSG00000145287/ENSG00000101160/ENSG00000120306/ENSG00000103196/ENSG00000085063/ENSG00000033627…	CHI3L1/FUCA1/VAT1/C3/CHIT1/IDH1/MMP9/FTL/CSTB/PGRMC1/CD55/GM2A/S100A12/CTSD/RAB37/CTSB/CXCL1/TRPM2/PPBP/PLAC8/CTSZ/CYSTM1/CRISPLD2/CD59/ATP6V0A1/FABP5/YPEL5/CFP/AMPD3/VCL/ANXA3/CYFIP1/AZU1/PLD1/PDXK/CD63/ALOX5/FPR1/FCN1/LGALS3/METTL7A/ATP6V1D/ANXA2/LAMP1/SLC2A3/ADGRE5/CREG1/SIRPA/PRTN3/RAB44/CXCR1/ATG7/LPCAT1/SLCO4C1/S100A11/CD93/PTPRC/MGST1/EPX/ITGAX/LCN2/LRMP/CD47/ABR/FCGR3B/PTAFR/HBB/CXCR2/P2R…	131	71	ENSG00000133048/ENSG00000179163/ENSG00000108828/ENSG00000125730/ENSG00000133063/ENSG00000138413/ENSG00000100985/ENSG00000087086/ENSG00000160213/ENSG00000196743/ENSG00000117984/ENSG00000164733/ENSG00000163739/ENSG00000142185/ENSG00000101160/ENSG00000120306/ENSG00000085063/ENSG00000033627/ENSG00000164687/ENSG00000133805/ENSG00000273749/ENSG00000172232/ENSG00000075651/ENSG00000160209/ENSG00000135404…	60	ENSG00000101856/ENSG00000196352/ENSG00000163221/ENSG00000172794/ENSG00000163736/ENSG00000145287/ENSG00000103196/ENSG00000119801/ENSG00000126759/ENSG00000035403/ENSG00000138772/ENSG00000012779/ENSG00000171051/ENSG00000085265/ENSG00000185432/ENSG00000059804/ENSG00000123146/ENSG00000255587/ENSG00000163464/ENSG00000153395/ENSG00000173930/ENSG00000125810/ENSG00000081237/ENSG00000148346/ENSG00000118308…
BP	GO:0070661	leukocyte proliferation	79/2665	250/14478	2.87933e-07	5.33234e-05	ENSG00000136235/ENSG00000103855/ENSG00000159640/ENSG00000158473/ENSG00000090659/ENSG00000138735/ENSG00000108700/ENSG00000196352/ENSG00000131203/ENSG00000197646/ENSG00000081189/ENSG00000004468/ENSG00000156738/ENSG00000197329/ENSG00000184371/ENSG00000166923/ENSG00000133661/ENSG00000120885/ENSG00000105369/ENSG00000117586/ENSG00000118503/ENSG00000159958/ENSG00000175857/ENSG00000204592/ENSG00000131981…	GPNMB/CD276/ACE/CD1D/CD209/PDE5A/CCL8/CD55/IDO1/PDCD1LG2/MEF2C/CD38/MS4A1/PELI1/CSF1/GREM1/SFTPD/CLU/CD79A/TNFSF4/TNFAIP3/TNFRSF13C/GAPT/HLA-E/LGALS3/SDC4/KITLG/BCL2/CD274/FOXJ1/PAWR/NCK2/CLC/FOXP3/PTPRC/CD81/CCR2/IL6ST/FYN/IGF1/CCL5/IRS2/CR2/MZB1/DLG5/IL15/BST1/IL18/IL10/TMEM131L/HES1/PLCL2/FCRL3/FLT3/ATM/FADD/NFATC2/BAX/GPR183/CCL19/RPS6/CD24/CD46/CD28/SELENOK/BTN3A1/CD80/NCK1/LILRB2/IL23A/HMGB…	79	28	ENSG00000136235/ENSG00000103855/ENSG00000159640/ENSG00000090659/ENSG00000108700/ENSG00000131203/ENSG00000197646/ENSG00000184371/ENSG00000166923/ENSG00000131981/ENSG00000124145/ENSG00000049130/ENSG00000120217/ENSG00000105205/ENSG00000049768/ENSG00000110651/ENSG00000017427/ENSG00000150782/ENSG00000136634/ENSG00000168040/ENSG00000087088/ENSG00000172724/ENSG00000121594/ENSG00000158092/ENSG00000125735…	51	ENSG00000158473/ENSG00000138735/ENSG00000196352/ENSG00000081189/ENSG00000004468/ENSG00000156738/ENSG00000197329/ENSG00000133661/ENSG00000120885/ENSG00000105369/ENSG00000117586/ENSG00000118503/ENSG00000159958/ENSG00000175857/ENSG00000204592/ENSG00000171791/ENSG00000129654/ENSG00000177425/ENSG00000071051/ENSG00000081237/ENSG00000121807/ENSG00000134352/ENSG00000010810/ENSG00000271503/ENSG00000185950…
BP	GO:0050863	regulation of T cell activation	91/2665	300/14478	2.98768e-07	5.36009e-05	ENSG00000136235/ENSG00000103855/ENSG00000158473/ENSG00000108691/ENSG00000100351/ENSG00000090659/ENSG00000138735/ENSG00000196352/ENSG00000111537/ENSG00000131203/ENSG00000197646/ENSG00000197329/ENSG00000162711/ENSG00000213809/ENSG00000111913/ENSG00000136630/ENSG00000276231/ENSG00000133661/ENSG00000176105/ENSG00000070831/ENSG00000073861/ENSG00000117586/ENSG00000108861/ENSG00000159958/ENSG00000198435…	GPNMB/CD276/CD1D/CCL2/GRAP2/CD209/PDE5A/CD55/IFNG/IDO1/PDCD1LG2/PELI1/NLRP3/KLRK1/RIPOR2/HLX/PIK3R6/SFTPD/YES1/CDC42/TBX21/TNFSF4/DUSP3/TNFRSF13C/NRARP/ZBTB16/HLA-E/LGALS3/SDC4/CD274/FOXJ1/SIRPA/LILRB4/PAWR/NCK2/LGALS1/CLC/FOXP3/PTPRC/CCR2/CD47/IL6ST/NOD2/FYN/IGF1/CCL5/TNFAIP8L2/PIK3R1/DLG5/IL15/IL18/SOCS6/IL10/TMEM131L/HES1/SMAD7/FADD/MAP3K8/NFATC2/CD247/CCL19/CD3G/CD24/CD46/AP3D1/HSPH1/CD28/CYL…	91	35	ENSG00000136235/ENSG00000103855/ENSG00000108691/ENSG00000090659/ENSG00000131203/ENSG00000197646/ENSG00000136630/ENSG00000276231/ENSG00000108861/ENSG00000131981/ENSG00000124145/ENSG00000120217/ENSG00000198053/ENSG00000186818/ENSG00000100097/ENSG00000105205/ENSG00000049768/ENSG00000017427/ENSG00000163154/ENSG00000150782/ENSG00000170677/ENSG00000136634/ENSG00000168040/ENSG00000172724/ENSG00000065000…	56	ENSG00000158473/ENSG00000100351/ENSG00000138735/ENSG00000196352/ENSG00000111537/ENSG00000197329/ENSG00000162711/ENSG00000213809/ENSG00000111913/ENSG00000133661/ENSG00000176105/ENSG00000070831/ENSG00000073861/ENSG00000117586/ENSG00000159958/ENSG00000198435/ENSG00000109906/ENSG00000204592/ENSG00000129654/ENSG00000177425/ENSG00000071051/ENSG00000081237/ENSG00000121807/ENSG00000196776/ENSG00000134352…
BP	GO:0030098	lymphocyte differentiation	91/2665	302/14478	4.14451e-07	7.2102e-05	ENSG00000157227/ENSG00000158473/ENSG00000115232/ENSG00000111537/ENSG00000153563/ENSG00000162711/ENSG00000183087/ENSG00000048052/ENSG00000136630/ENSG00000276231/ENSG00000156127/ENSG00000074966/ENSG00000105369/ENSG00000078596/ENSG00000125245/ENSG00000073861/ENSG00000117586/ENSG00000198435/ENSG00000106003/ENSG00000109906/ENSG00000136573/ENSG00000171791/ENSG00000129654/ENSG00000186818/ENSG00000100097…	MMP14/CD1D/ITGA4/IFNG/CD8A/NLRP3/GAS6/HDAC9/HLX/PIK3R6/BATF/TXK/CD79A/ITM2A/GPR18/TBX21/TNFSF4/NRARP/LFNG/ZBTB16/BLK/BCL2/FOXJ1/LILRB4/LGALS1/EGR1/ZFP36L2/FOXP3/PTPRC/FZD5/ITGB1/CLEC4D/PIK3R1/CR2/CD79B/MIR17HG/IL15/IL18/TPD52/NOTCH2/IL10/TMEM131L/B2M/PLCL2/FCRL3/RORA/FLT3/JMJD6/POU2F2/SMAD7/ATM/FADD/NFATC2/BAX/GPR183/HMGB3/CCL19/RHOH/DNAJB9/RPS6/ADGRG3/CD46/AP3D1/CD28/CYLD/TNFRSF18/RUNX2/CD80/ATP…	91	26	ENSG00000157227/ENSG00000183087/ENSG00000136630/ENSG00000276231/ENSG00000156127/ENSG00000186818/ENSG00000100097/ENSG00000120738/ENSG00000049768/ENSG00000163251/ENSG00000150782/ENSG00000136634/ENSG00000168040/ENSG00000087088/ENSG00000029993/ENSG00000172724/ENSG00000065000/ENSG00000186891/ENSG00000121594/ENSG00000143842/ENSG00000153208/ENSG00000092445/ENSG00000134460/ENSG00000157404/ENSG00000171855…	65	ENSG00000158473/ENSG00000115232/ENSG00000111537/ENSG00000153563/ENSG00000162711/ENSG00000048052/ENSG00000074966/ENSG00000105369/ENSG00000078596/ENSG00000125245/ENSG00000073861/ENSG00000117586/ENSG00000198435/ENSG00000106003/ENSG00000109906/ENSG00000136573/ENSG00000171791/ENSG00000129654/ENSG00000152518/ENSG00000081237/ENSG00000150093/ENSG00000166527/ENSG00000145675/ENSG00000117322/ENSG00000007312…
BP	GO:0050920	regulation of chemotaxis	62/2665	184/14478	4.67866e-07	7.73883e-05	ENSG00000121966/ENSG00000163734/ENSG00000146070/ENSG00000108691/ENSG00000163737/ENSG00000099250/ENSG00000109272/ENSG00000170962/ENSG00000163739/ENSG00000174600/ENSG00000163736/ENSG00000165197/ENSG00000173511/ENSG00000184371/ENSG00000114554/ENSG00000183087/ENSG00000106211/ENSG00000108688/ENSG00000213809/ENSG00000111913/ENSG00000166923/ENSG00000172232/ENSG00000125245/ENSG00000113721/ENSG00000170989…	CXCR4/CXCL3/PLA2G7/CCL2/PF4/NRP1/PF4V1/PDGFD/CXCL1/CMKLR1/PPBP/VEGFD/VEGFB/CSF1/PLXNA1/GAS6/HSPB1/CCL7/KLRK1/RIPOR2/GREM1/AZU1/GPR18/PDGFRB/S1PR1/PDGFB/VEGFA/LPAR1/MMP28/WNT3/TRPV4/SMAD3/CCR2/CORO1B/JAM3/CXCR2/CCL5/ZSWIM4/CREB3/BST1/RARRES2/GPR183/ELANE/CCL19/PLXNA4/WNT5A/SEMA4B/CCL3/SEMA3F/STX4/ADAM10/CXCL2/STX3/IL23A/HMGB1/TGFB1/MPP1/SEMA3C/SEMA4D/TNFSF14/NTRK3/THBS1	62	33	ENSG00000163734/ENSG00000146070/ENSG00000108691/ENSG00000099250/ENSG00000163739/ENSG00000174600/ENSG00000165197/ENSG00000173511/ENSG00000184371/ENSG00000114554/ENSG00000183087/ENSG00000106211/ENSG00000108688/ENSG00000166923/ENSG00000172232/ENSG00000100311/ENSG00000198121/ENSG00000111199/ENSG00000172725/ENSG00000132003/ENSG00000107175/ENSG00000106538/ENSG00000197561/ENSG00000172724/ENSG00000114251…	29	ENSG00000121966/ENSG00000163737/ENSG00000109272/ENSG00000170962/ENSG00000163736/ENSG00000213809/ENSG00000111913/ENSG00000125245/ENSG00000113721/ENSG00000170989/ENSG00000112715/ENSG00000271447/ENSG00000108379/ENSG00000166949/ENSG00000121807/ENSG00000166086/ENSG00000180871/ENSG00000271503/ENSG00000109743/ENSG00000169508/ENSG00000221866/ENSG00000185033/ENSG00000001617/ENSG00000137845/ENSG00000110944…
BP	GO:0002687	positive regulation of leukocyte migration	45/2665	119/14478	4.71798e-07	7.73883e-05	ENSG00000157227/ENSG00000163734/ENSG00000146070/ENSG00000163737/ENSG00000109272/ENSG00000115232/ENSG00000108700/ENSG00000170962/ENSG00000163739/ENSG00000174600/ENSG00000115594/ENSG00000163736/ENSG00000165197/ENSG00000173511/ENSG00000184371/ENSG00000183087/ENSG00000108688/ENSG00000111913/ENSG00000131981/ENSG00000049130/ENSG00000112715/ENSG00000106178/ENSG00000111199/ENSG00000121807/ENSG00000169403…	MMP14/CXCL3/PLA2G7/PF4/PF4V1/ITGA4/CCL8/PDGFD/CXCL1/CMKLR1/IL1R1/PPBP/VEGFD/VEGFB/CSF1/GAS6/CCL7/RIPOR2/LGALS3/KITLG/VEGFA/CCL24/TRPV4/CCR2/PTAFR/CXCR2/CCL5/CREB3/FADD/RARRES2/ELANE/CCL19/WNT5A/TNFRSF18/SELENOK/ITGA2B/CCL3/ADAM10/SELP/CXCL2/IL23A/HMGB1/TGFB1/TNFSF14/THBS1	45	27	ENSG00000157227/ENSG00000163734/ENSG00000146070/ENSG00000108700/ENSG00000163739/ENSG00000174600/ENSG00000115594/ENSG00000165197/ENSG00000173511/ENSG00000184371/ENSG00000183087/ENSG00000108688/ENSG00000131981/ENSG00000049130/ENSG00000106178/ENSG00000111199/ENSG00000169403/ENSG00000107175/ENSG00000168040/ENSG00000106538/ENSG00000197561/ENSG00000172724/ENSG00000114251/ENSG00000186891/ENSG00000277632…	18	ENSG00000163737/ENSG00000109272/ENSG00000115232/ENSG00000170962/ENSG00000163736/ENSG00000111913/ENSG00000112715/ENSG00000121807/ENSG00000180871/ENSG00000271503/ENSG00000113811/ENSG00000005961/ENSG00000137845/ENSG00000174175/ENSG00000110944/ENSG00000189403/ENSG00000105329/ENSG00000137801
BP	GO:0002696	positive regulation of leukocyte activation	87/2665	287/14478	5.58029e-07	8.89901e-05	ENSG00000157227/ENSG00000103855/ENSG00000158473/ENSG00000108691/ENSG00000100351/ENSG00000090659/ENSG00000196352/ENSG00000111537/ENSG00000197646/ENSG00000136854/ENSG00000081189/ENSG00000004468/ENSG00000197329/ENSG00000162711/ENSG00000183087/ENSG00000213809/ENSG00000136630/ENSG00000276231/ENSG00000176105/ENSG00000150637/ENSG00000070831/ENSG00000073861/ENSG00000117586/ENSG00000159958/ENSG00000109906…	MMP14/CD276/CD1D/CCL2/GRAP2/CD209/CD55/IFNG/PDCD1LG2/STXBP1/MEF2C/CD38/PELI1/NLRP3/GAS6/KLRK1/HLX/PIK3R6/YES1/CD226/CDC42/TBX21/TNFSF4/TNFRSF13C/ZBTB16/HLA-E/LRRK2/BCL2/LAMP1/CD274/SIRPA/LILRB4/NCK2/LGALS1/FOXP3/PTPRC/CD81/CCR2/CD47/IL6ST/NOD2/PTAFR/FYN/IGF1/CCL5/IRS2/PIK3R1/NECTIN2/IL15/BST1/IL18/IL10/HES1/FCRL3/FADD/MAP3K8/ADORA2B/NFATC2/GPR183/CD247/CCL19/WNT5A/CD3G/CD24/CD46/AP3D1/HSPH1/CD28/…	87	35	ENSG00000157227/ENSG00000103855/ENSG00000108691/ENSG00000090659/ENSG00000197646/ENSG00000136854/ENSG00000183087/ENSG00000136630/ENSG00000276231/ENSG00000185896/ENSG00000120217/ENSG00000198053/ENSG00000186818/ENSG00000100097/ENSG00000049768/ENSG00000110651/ENSG00000169403/ENSG00000017427/ENSG00000130202/ENSG00000150782/ENSG00000136634/ENSG00000168040/ENSG00000170425/ENSG00000172724/ENSG00000114251…	52	ENSG00000158473/ENSG00000100351/ENSG00000196352/ENSG00000111537/ENSG00000081189/ENSG00000004468/ENSG00000197329/ENSG00000162711/ENSG00000213809/ENSG00000176105/ENSG00000150637/ENSG00000070831/ENSG00000073861/ENSG00000117586/ENSG00000159958/ENSG00000109906/ENSG00000204592/ENSG00000188906/ENSG00000171791/ENSG00000071051/ENSG00000081237/ENSG00000121807/ENSG00000196776/ENSG00000134352/ENSG00000167207…
BP	GO:0045785	positive regulation of cell adhesion	101/2665	350/14478	9.37594e-07	0.000145479	ENSG00000103855/ENSG00000158473/ENSG00000108691/ENSG00000100351/ENSG00000090659/ENSG00000099250/ENSG00000205336/ENSG00000162493/ENSG00000115232/ENSG00000196352/ENSG00000111537/ENSG00000197646/ENSG00000150760/ENSG00000162407/ENSG00000179820/ENSG00000184371/ENSG00000163520/ENSG00000005884/ENSG00000162711/ENSG00000158856/ENSG00000213809/ENSG00000136630/ENSG00000276231/ENSG00000176105/ENSG00000172232…	CD276/CD1D/CCL2/GRAP2/CD209/NRP1/ADGRG1/PDPN/ITGA4/CD55/IFNG/PDCD1LG2/DOCK1/PLPP3/MYADM/CSF1/FBLN2/ITGA3/NLRP3/DMTN/KLRK1/HLX/PIK3R6/YES1/AZU1/CDC42/TNFSF4/TNFRSF13C/PRKCE/ZBTB16/HLA-E/SDC4/VEGFA/CD274/SIRPA/LILRB4/NCK2/LGALS1/FOXP3/PTPRC/SMAD3/CRK/CCR2/CD47/IL6ST/NOD2/PTAFR/FYN/IGF1/UTRN/CCL5/PIK3R1/IL15/IL18/JAK2/IL10/ETS1/HES1/ARL2/SMAD7/FADD/MAP3K8/ELANE/TGM2/CD247/CCL19/WNT5A/CD3G/SKAP1/CD24…	101	44	ENSG00000103855/ENSG00000108691/ENSG00000090659/ENSG00000099250/ENSG00000162493/ENSG00000197646/ENSG00000150760/ENSG00000162407/ENSG00000184371/ENSG00000005884/ENSG00000136630/ENSG00000276231/ENSG00000172232/ENSG00000124145/ENSG00000120217/ENSG00000198053/ENSG00000186818/ENSG00000100097/ENSG00000049768/ENSG00000167193/ENSG00000169403/ENSG00000017427/ENSG00000150782/ENSG00000136634/ENSG00000213465…	57	ENSG00000158473/ENSG00000100351/ENSG00000205336/ENSG00000115232/ENSG00000196352/ENSG00000111537/ENSG00000179820/ENSG00000163520/ENSG00000162711/ENSG00000158856/ENSG00000213809/ENSG00000176105/ENSG00000070831/ENSG00000117586/ENSG00000159958/ENSG00000171132/ENSG00000109906/ENSG00000204592/ENSG00000112715/ENSG00000071051/ENSG00000081237/ENSG00000166949/ENSG00000121807/ENSG00000196776/ENSG00000134352…
BP	GO:0007162	negative regulation of cell adhesion	73/2665	232/14478	9.62956e-07	0.000145482	ENSG00000136235/ENSG00000157227/ENSG00000134028/ENSG00000138735/ENSG00000138061/ENSG00000131203/ENSG00000197646/ENSG00000179820/ENSG00000197329/ENSG00000108839/ENSG00000158856/ENSG00000114554/ENSG00000111913/ENSG00000136630/ENSG00000133661/ENSG00000004399/ENSG00000073861/ENSG00000117586/ENSG00000108861/ENSG00000198435/ENSG00000137710/ENSG00000131981/ENSG00000124145/ENSG00000120217/ENSG00000129654…	GPNMB/MMP14/ADAMDEC1/PDE5A/CYP1B1/IDO1/PDCD1LG2/MYADM/PELI1/ALOX12/DMTN/PLXNA1/RIPOR2/HLX/SFTPD/PLXND1/TBX21/TNFSF4/DUSP3/NRARP/RDX/LGALS3/SDC4/CD274/FOXJ1/PAWR/LGALS1/LPXN/FOXP3/TRPV4/PTPRC/ACVRL1/PHLDB2/TNFAIP8L2/TGFBI/CORO1C/PIK3R1/DLG5/JAK2/SOCS6/IL10/TMEM131L/SMAD7/PPARA/CD9/PLXNA4/MELTF/SPOCK1/CYLD/CD80/UBASH3B/PRKG1/ADAM22/ADAM10/SRC/CCL28/AJAP1/LILRB2/ARHGAP6/HMGB1/AP1AR/TGFB1/PAG1/NFKBID…	73	34	ENSG00000136235/ENSG00000157227/ENSG00000134028/ENSG00000138061/ENSG00000131203/ENSG00000197646/ENSG00000114554/ENSG00000136630/ENSG00000004399/ENSG00000108861/ENSG00000137710/ENSG00000131981/ENSG00000124145/ENSG00000120217/ENSG00000100097/ENSG00000110031/ENSG00000049768/ENSG00000111199/ENSG00000139567/ENSG00000163154/ENSG00000120708/ENSG00000110880/ENSG00000170677/ENSG00000136634/ENSG00000186951…	39	ENSG00000138735/ENSG00000179820/ENSG00000197329/ENSG00000108839/ENSG00000158856/ENSG00000111913/ENSG00000133661/ENSG00000073861/ENSG00000117586/ENSG00000198435/ENSG00000129654/ENSG00000177425/ENSG00000081237/ENSG00000144824/ENSG00000145675/ENSG00000151208/ENSG00000096968/ENSG00000121210/ENSG00000101665/ENSG00000221866/ENSG00000152377/ENSG00000083799/ENSG00000185532/ENSG00000008277/ENSG00000137845…
BP	GO:0002446	neutrophil mediated immunity	132/2665	487/14478	1.01407e-06	0.000149277	ENSG00000133048/ENSG00000179163/ENSG00000159640/ENSG00000108828/ENSG00000125730/ENSG00000133063/ENSG00000138413/ENSG00000100985/ENSG00000087086/ENSG00000160213/ENSG00000101856/ENSG00000196352/ENSG00000196743/ENSG00000163221/ENSG00000117984/ENSG00000172794/ENSG00000164733/ENSG00000163739/ENSG00000142185/ENSG00000163736/ENSG00000145287/ENSG00000101160/ENSG00000120306/ENSG00000103196/ENSG00000085063…	CHI3L1/FUCA1/ACE/VAT1/C3/CHIT1/IDH1/MMP9/FTL/CSTB/PGRMC1/CD55/GM2A/S100A12/CTSD/RAB37/CTSB/CXCL1/TRPM2/PPBP/PLAC8/CTSZ/CYSTM1/CRISPLD2/CD59/ATP6V0A1/FABP5/YPEL5/CFP/AMPD3/VCL/ANXA3/CYFIP1/AZU1/PLD1/PDXK/CD63/ALOX5/FPR1/FCN1/LGALS3/METTL7A/ATP6V1D/ANXA2/LAMP1/SLC2A3/ADGRE5/CREG1/SIRPA/PRTN3/RAB44/CXCR1/ATG7/LPCAT1/SLCO4C1/S100A11/CD93/PTPRC/MGST1/EPX/ITGAX/LCN2/LRMP/CD47/ABR/FCGR3B/PTAFR/HBB/CXCR2…	132	72	ENSG00000133048/ENSG00000179163/ENSG00000159640/ENSG00000108828/ENSG00000125730/ENSG00000133063/ENSG00000138413/ENSG00000100985/ENSG00000087086/ENSG00000160213/ENSG00000196743/ENSG00000117984/ENSG00000164733/ENSG00000163739/ENSG00000142185/ENSG00000101160/ENSG00000120306/ENSG00000085063/ENSG00000033627/ENSG00000164687/ENSG00000133805/ENSG00000273749/ENSG00000172232/ENSG00000075651/ENSG00000160209…	60	ENSG00000101856/ENSG00000196352/ENSG00000163221/ENSG00000172794/ENSG00000163736/ENSG00000145287/ENSG00000103196/ENSG00000119801/ENSG00000126759/ENSG00000035403/ENSG00000138772/ENSG00000012779/ENSG00000171051/ENSG00000085265/ENSG00000185432/ENSG00000059804/ENSG00000123146/ENSG00000255587/ENSG00000163464/ENSG00000153395/ENSG00000173930/ENSG00000125810/ENSG00000081237/ENSG00000148346/ENSG00000118308…
BP	GO:0002250	adaptive immune response	97/2665	335/14478	1.29893e-06	0.000186429	ENSG00000159189/ENSG00000173372/ENSG00000125730/ENSG00000090659/ENSG00000198574/ENSG00000173369/ENSG00000104974/ENSG00000130529/ENSG00000105609/ENSG00000142512/ENSG00000196352/ENSG00000122223/ENSG00000111537/ENSG00000153563/ENSG00000132465/ENSG00000081189/ENSG00000101082/ENSG00000131188/ENSG00000162711/ENSG00000213809/ENSG00000136630/ENSG00000101695/ENSG00000204475/ENSG00000156127/ENSG00000120885…	C1QC/C1QA/C3/CD209/SH2D1B/C1QB/LILRA1/TRPM4/LILRB5/SIGLEC10/CD55/CD244/IFNG/CD8A/JCHAIN/MEF2C/SLA2/PRR7/NLRP3/KLRK1/HLX/RNF125/NCR3/BATF/CLU/LAMP3/TXK/IL18BP/CD226/CD79A/TBX21/TNFSF4/TNFAIP3/TNFRSF13C/CD7/GAPT/HLA-E/C2/FOXJ1/IL18RAP/CD48/LILRB4/CLC/CD84/FOXP3/PTPRC/CCR2/IL6ST/FZD5/FYN/JAM3/CD8B/CLEC4D/CR2/CD79B/MYO1G/SH2D1A/MCOLN1/NECTIN2/IL18/JAK2/IL10/PRKCB/B2M/RORA/TRAF2/POU2F2/SMAD7/IL31RA/CT…	97	34	ENSG00000159189/ENSG00000173372/ENSG00000125730/ENSG00000090659/ENSG00000173369/ENSG00000130529/ENSG00000105609/ENSG00000136630/ENSG00000156127/ENSG00000078081/ENSG00000137496/ENSG00000166278/ENSG00000186818/ENSG00000105205/ENSG00000066294/ENSG00000049768/ENSG00000163251/ENSG00000090674/ENSG00000130202/ENSG00000150782/ENSG00000136634/ENSG00000127191/ENSG00000135047/ENSG00000168040/ENSG00000172724…	63	ENSG00000198574/ENSG00000104974/ENSG00000142512/ENSG00000196352/ENSG00000122223/ENSG00000111537/ENSG00000153563/ENSG00000132465/ENSG00000081189/ENSG00000101082/ENSG00000131188/ENSG00000162711/ENSG00000213809/ENSG00000101695/ENSG00000204475/ENSG00000120885/ENSG00000074966/ENSG00000150637/ENSG00000105369/ENSG00000073861/ENSG00000117586/ENSG00000118503/ENSG00000159958/ENSG00000173762/ENSG00000175857…
BP	GO:0070663	regulation of leukocyte proliferation	64/2665	199/14478	1.93432e-06	0.000270852	ENSG00000136235/ENSG00000103855/ENSG00000158473/ENSG00000090659/ENSG00000138735/ENSG00000108700/ENSG00000196352/ENSG00000131203/ENSG00000197646/ENSG00000081189/ENSG00000004468/ENSG00000197329/ENSG00000184371/ENSG00000166923/ENSG00000133661/ENSG00000117586/ENSG00000118503/ENSG00000159958/ENSG00000204592/ENSG00000131981/ENSG00000124145/ENSG00000049130/ENSG00000171791/ENSG00000120217/ENSG00000129654…	GPNMB/CD276/CD1D/CD209/PDE5A/CCL8/CD55/IDO1/PDCD1LG2/MEF2C/CD38/PELI1/CSF1/GREM1/SFTPD/TNFSF4/TNFAIP3/TNFRSF13C/HLA-E/LGALS3/SDC4/KITLG/BCL2/CD274/FOXJ1/PAWR/NCK2/CLC/FOXP3/PTPRC/CD81/CCR2/IL6ST/IGF1/CCL5/IRS2/MZB1/DLG5/IL15/BST1/IL18/IL10/TMEM131L/HES1/FCRL3/ATM/FADD/NFATC2/GPR183/CCL19/CD24/CD46/CD28/SELENOK/CD80/NCK1/LILRB2/IL23A/HMGB1/TGFB1/CCDC88B/IRF1/IL2RA/ERBB2	64	23	ENSG00000136235/ENSG00000103855/ENSG00000090659/ENSG00000108700/ENSG00000131203/ENSG00000197646/ENSG00000184371/ENSG00000166923/ENSG00000131981/ENSG00000124145/ENSG00000049130/ENSG00000120217/ENSG00000105205/ENSG00000049768/ENSG00000110651/ENSG00000017427/ENSG00000150782/ENSG00000136634/ENSG00000168040/ENSG00000172724/ENSG00000121594/ENSG00000158092/ENSG00000134460	41	ENSG00000158473/ENSG00000138735/ENSG00000196352/ENSG00000081189/ENSG00000004468/ENSG00000197329/ENSG00000133661/ENSG00000117586/ENSG00000118503/ENSG00000159958/ENSG00000204592/ENSG00000171791/ENSG00000129654/ENSG00000177425/ENSG00000071051/ENSG00000081237/ENSG00000121807/ENSG00000134352/ENSG00000271503/ENSG00000185950/ENSG00000170476/ENSG00000151208/ENSG00000164136/ENSG00000109743/ENSG00000121210…
BP	GO:0032943	mononuclear cell proliferation	73/2665	237/14478	2.33012e-06	0.000308628	ENSG00000136235/ENSG00000103855/ENSG00000159640/ENSG00000158473/ENSG00000090659/ENSG00000138735/ENSG00000196352/ENSG00000131203/ENSG00000197646/ENSG00000081189/ENSG00000004468/ENSG00000156738/ENSG00000197329/ENSG00000184371/ENSG00000133661/ENSG00000105369/ENSG00000117586/ENSG00000159958/ENSG00000175857/ENSG00000204592/ENSG00000131981/ENSG00000124145/ENSG00000171791/ENSG00000120217/ENSG00000129654…	GPNMB/CD276/ACE/CD1D/CD209/PDE5A/CD55/IDO1/PDCD1LG2/MEF2C/CD38/MS4A1/PELI1/CSF1/SFTPD/CD79A/TNFSF4/TNFRSF13C/GAPT/HLA-E/LGALS3/SDC4/BCL2/CD274/FOXJ1/PAWR/NCK2/CLC/FOXP3/PTPRC/CD81/CCR2/IL6ST/FYN/IGF1/CCL5/IRS2/CR2/MZB1/DLG5/IL15/BST1/IL18/IL10/TMEM131L/HES1/PLCL2/FCRL3/FLT3/ATM/FADD/NFATC2/BAX/GPR183/CCL19/RPS6/CD24/CD46/CD28/SELENOK/BTN3A1/CD80/NCK1/LILRB2/IL23A/HMGB1/TGFB1/CCDC88B/IRF1/TNFSF14/…	73	24	ENSG00000136235/ENSG00000103855/ENSG00000159640/ENSG00000090659/ENSG00000131203/ENSG00000197646/ENSG00000184371/ENSG00000131981/ENSG00000124145/ENSG00000120217/ENSG00000105205/ENSG00000049768/ENSG00000110651/ENSG00000017427/ENSG00000150782/ENSG00000136634/ENSG00000168040/ENSG00000087088/ENSG00000172724/ENSG00000121594/ENSG00000158092/ENSG00000125735/ENSG00000134460/ENSG00000171855	49	ENSG00000158473/ENSG00000138735/ENSG00000196352/ENSG00000081189/ENSG00000004468/ENSG00000156738/ENSG00000197329/ENSG00000133661/ENSG00000105369/ENSG00000117586/ENSG00000159958/ENSG00000175857/ENSG00000204592/ENSG00000171791/ENSG00000129654/ENSG00000177425/ENSG00000071051/ENSG00000081237/ENSG00000121807/ENSG00000134352/ENSG00000010810/ENSG00000271503/ENSG00000185950/ENSG00000117322/ENSG00000170476…
BP	GO:0022409	positive regulation of cell-cell adhesion	72/2665	233/14478	2.39287e-06	0.000308628	ENSG00000103855/ENSG00000158473/ENSG00000108691/ENSG00000100351/ENSG00000090659/ENSG00000162493/ENSG00000115232/ENSG00000196352/ENSG00000111537/ENSG00000197646/ENSG00000162407/ENSG00000162711/ENSG00000158856/ENSG00000213809/ENSG00000136630/ENSG00000276231/ENSG00000176105/ENSG00000070831/ENSG00000117586/ENSG00000159958/ENSG00000109906/ENSG00000204592/ENSG00000120217/ENSG00000198053/ENSG00000186818…	CD276/CD1D/CCL2/GRAP2/CD209/PDPN/ITGA4/CD55/IFNG/PDCD1LG2/PLPP3/NLRP3/DMTN/KLRK1/HLX/PIK3R6/YES1/CDC42/TNFSF4/TNFRSF13C/ZBTB16/HLA-E/CD274/SIRPA/LILRB4/NCK2/LGALS1/FOXP3/PTPRC/CCR2/CD47/IL6ST/NOD2/PTAFR/FYN/IGF1/CCL5/PIK3R1/IL15/IL18/IL10/ETS1/HES1/SMAD7/FADD/MAP3K8/ELANE/CD247/CCL19/WNT5A/CD3G/CD24/CD46/AP3D1/HSPH1/CD28/CYLD/SELENOK/CD80/NCK1/SRC/TNFRSF14/LILRB2/IL23A/HMGB1/TGFB1/CCDC88B/XBP1/TN…	72	29	ENSG00000103855/ENSG00000108691/ENSG00000090659/ENSG00000162493/ENSG00000197646/ENSG00000162407/ENSG00000136630/ENSG00000276231/ENSG00000120217/ENSG00000198053/ENSG00000186818/ENSG00000100097/ENSG00000049768/ENSG00000169403/ENSG00000017427/ENSG00000150782/ENSG00000136634/ENSG00000168040/ENSG00000197561/ENSG00000172724/ENSG00000114251/ENSG00000065000/ENSG00000121594/ENSG00000158092/ENSG00000197122…	43	ENSG00000158473/ENSG00000100351/ENSG00000115232/ENSG00000196352/ENSG00000111537/ENSG00000162711/ENSG00000158856/ENSG00000213809/ENSG00000176105/ENSG00000070831/ENSG00000117586/ENSG00000159958/ENSG00000109906/ENSG00000204592/ENSG00000071051/ENSG00000081237/ENSG00000121807/ENSG00000196776/ENSG00000134352/ENSG00000167207/ENSG00000010810/ENSG00000271503/ENSG00000145675/ENSG00000164136/ENSG00000134954…
BP	GO:0003018	vascular process in circulatory system	46/2665	129/14478	2.41078e-06	0.000308628	ENSG00000130203/ENSG00000159640/ENSG00000128512/ENSG00000130529/ENSG00000197993/ENSG00000181104/ENSG00000004468/ENSG00000116741/ENSG00000073756/ENSG00000131979/ENSG00000176105/ENSG00000172232/ENSG00000168229/ENSG00000108576/ENSG00000001084/ENSG00000166148/ENSG00000111199/ENSG00000006638/ENSG00000196639/ENSG00000159842/ENSG00000169403/ENSG00000244734/ENSG00000180871/ENSG00000108405/ENSG00000184489…	APOE/ACE/DOCK4/TRPM4/KEL/F2R/CD38/RGS2/PTGS2/GCH1/YES1/AZU1/PTGDR/SLC6A4/GCLC/AVPR1A/TRPV4/TBXA2R/HRH1/ABR/PTAFR/HBB/CXCR2/P2RX1/PTP4A3/PLOD3/GCLM/GUCY1A1/ADORA2B/MKKS/ADRB2/OXTR/ECE1/DOCK5/PPARD/PRKG1/SRC/HMOX1/ADRA2A/TGFB1/ADRB1/ARHGAP42/ADCYAP1/PTPRJ/ADM/SERPINF2	46	21	ENSG00000130203/ENSG00000159640/ENSG00000128512/ENSG00000130529/ENSG00000197993/ENSG00000172232/ENSG00000001084/ENSG00000111199/ENSG00000196639/ENSG00000159842/ENSG00000169403/ENSG00000106397/ENSG00000023909/ENSG00000170425/ENSG00000125863/ENSG00000112033/ENSG00000197122/ENSG00000100292/ENSG00000141433/ENSG00000148926/ENSG00000167711	25	ENSG00000181104/ENSG00000004468/ENSG00000116741/ENSG00000073756/ENSG00000131979/ENSG00000176105/ENSG00000168229/ENSG00000108576/ENSG00000166148/ENSG00000006638/ENSG00000244734/ENSG00000180871/ENSG00000108405/ENSG00000184489/ENSG00000164116/ENSG00000169252/ENSG00000180914/ENSG00000117298/ENSG00000147459/ENSG00000185532/ENSG00000150594/ENSG00000105329/ENSG00000043591/ENSG00000165895/ENSG00000149177
BP	GO:0051251	positive regulation of lymphocyte activation	77/2665	254/14478	2.44756e-06	0.000308628	ENSG00000157227/ENSG00000103855/ENSG00000158473/ENSG00000108691/ENSG00000100351/ENSG00000090659/ENSG00000196352/ENSG00000111537/ENSG00000197646/ENSG00000081189/ENSG00000004468/ENSG00000197329/ENSG00000162711/ENSG00000183087/ENSG00000213809/ENSG00000136630/ENSG00000276231/ENSG00000176105/ENSG00000070831/ENSG00000073861/ENSG00000117586/ENSG00000159958/ENSG00000109906/ENSG00000204592/ENSG00000171791…	MMP14/CD276/CD1D/CCL2/GRAP2/CD209/CD55/IFNG/PDCD1LG2/MEF2C/CD38/PELI1/NLRP3/GAS6/KLRK1/HLX/PIK3R6/YES1/CDC42/TBX21/TNFSF4/TNFRSF13C/ZBTB16/HLA-E/BCL2/LAMP1/CD274/SIRPA/LILRB4/NCK2/LGALS1/FOXP3/PTPRC/CD81/CCR2/CD47/IL6ST/NOD2/FYN/IGF1/CCL5/IRS2/PIK3R1/IL15/BST1/IL18/HES1/FCRL3/FADD/MAP3K8/NFATC2/GPR183/CD247/CCL19/CD3G/CD24/CD46/AP3D1/HSPH1/CD28/CYLD/SELENOK/UNG/CD80/NCK1/SRC/TNFRSF14/LILRB2/EXOSC…	77	28	ENSG00000157227/ENSG00000103855/ENSG00000108691/ENSG00000090659/ENSG00000197646/ENSG00000183087/ENSG00000136630/ENSG00000276231/ENSG00000185896/ENSG00000120217/ENSG00000198053/ENSG00000186818/ENSG00000100097/ENSG00000049768/ENSG00000110651/ENSG00000017427/ENSG00000150782/ENSG00000168040/ENSG00000172724/ENSG00000065000/ENSG00000076248/ENSG00000121594/ENSG00000158092/ENSG00000197122/ENSG00000157873…	49	ENSG00000158473/ENSG00000100351/ENSG00000196352/ENSG00000111537/ENSG00000081189/ENSG00000004468/ENSG00000197329/ENSG00000162711/ENSG00000213809/ENSG00000176105/ENSG00000070831/ENSG00000073861/ENSG00000117586/ENSG00000159958/ENSG00000109906/ENSG00000204592/ENSG00000171791/ENSG00000071051/ENSG00000081237/ENSG00000121807/ENSG00000196776/ENSG00000134352/ENSG00000167207/ENSG00000010810/ENSG00000271503…
BP	GO:0002683	negative regulation of immune system process	109/2665	392/14478	2.4729e-06	0.000308628	ENSG00000159189/ENSG00000136235/ENSG00000025434/ENSG00000157514/ENSG00000175899/ENSG00000276600/ENSG00000108691/ENSG00000163737/ENSG00000138735/ENSG00000196352/ENSG00000131203/ENSG00000197646/ENSG00000132170/ENSG00000085063/ENSG00000197329/ENSG00000101082/ENSG00000162711/ENSG00000213809/ENSG00000111913/ENSG00000136630/ENSG00000166923/ENSG00000101695/ENSG00000064201/ENSG00000182621/ENSG00000153064…	C1QC/GPNMB/NR1H3/TSC22D3/A2M/RAB7B/CCL2/PF4/PDE5A/CD55/IDO1/PDCD1LG2/PPARG/CD59/PELI1/SLA2/NLRP3/KLRK1/RIPOR2/HLX/GREM1/RNF125/TSPAN32/PLCB1/BANK1/SFTPD/MEIS1/GPR68/GPR18/ZFP36/TBX21/EZR/TNFSF4/TNFAIP3/DUSP3/NRARP/LILRA2/ZBTB16/HLA-E/LGALS3/SDC4/KITLG/CD274/FOXJ1/HTRA1/LILRB4/PAWR/MMP28/LPXN/SERPINB9/CNR2/CD84/FOXP3/LY96/PTPRC/CRK/CCR2/ABR/ZBTB46/NOD2/CXCR2/TNFAIP8L2/RHBDD3/PIK3R1/FBXW7/DLG5/SOCS…	109	45	ENSG00000159189/ENSG00000136235/ENSG00000025434/ENSG00000175899/ENSG00000276600/ENSG00000108691/ENSG00000131203/ENSG00000197646/ENSG00000132170/ENSG00000085063/ENSG00000136630/ENSG00000166923/ENSG00000119714/ENSG00000108861/ENSG00000131981/ENSG00000124145/ENSG00000049130/ENSG00000120217/ENSG00000166033/ENSG00000186818/ENSG00000110031/ENSG00000066294/ENSG00000049768/ENSG00000154589/ENSG00000167193…	64	ENSG00000157514/ENSG00000163737/ENSG00000138735/ENSG00000196352/ENSG00000197329/ENSG00000101082/ENSG00000162711/ENSG00000213809/ENSG00000111913/ENSG00000101695/ENSG00000064201/ENSG00000182621/ENSG00000153064/ENSG00000133661/ENSG00000143995/ENSG00000125245/ENSG00000128016/ENSG00000073861/ENSG00000092820/ENSG00000117586/ENSG00000118503/ENSG00000198435/ENSG00000239998/ENSG00000109906/ENSG00000204592…
BP	GO:0006979	response to oxidative stress	111/2665	402/14478	2.87256e-06	0.000350881	ENSG00000130203/ENSG00000157227/ENSG00000181019/ENSG00000116016/ENSG00000138413/ENSG00000161544/ENSG00000107438/ENSG00000100985/ENSG00000177556/ENSG00000198431/ENSG00000117450/ENSG00000136810/ENSG00000133639/ENSG00000095303/ENSG00000170962/ENSG00000140939/ENSG00000138061/ENSG00000142185/ENSG00000127528/ENSG00000109321/ENSG00000004468/ENSG00000073756/ENSG00000244405/ENSG00000106211/ENSG00000153234…	APOE/MMP14/NQO1/EPAS1/IDH1/CYGB/PDLIM1/MMP9/ATOX1/TXNRD1/PRDX1/TXN/BTG1/PTGS1/PDGFD/NOL3/CYP1B1/TRPM2/KLF2/AREG/CD38/PTGS2/ETV5/HSPB1/NR4A2/GCH1/SLC7A11/DUSP1/MAPK13/MSRB3/GSR/SELENOP/IL18BP/PYCR1/DGKK/SRXN1/TNFAIP3/PDGFRB/MCL1/FOS/LRRK2/BCL2/TXNIP/GCLC/NFE2L1/FOXO1/IL18RAP/PSMB5/PAWR/ATG7/HBA2/STK26/NCF4/DAPK1/MGST1/EPX/CRK/PDK1/PTPRK/PPP2CB/HBB/PINK1/FBXW7/HSPA1B/HYAL2/PRDX3/HIF1A/RHOB/MPV17/JU…	111	59	ENSG00000130203/ENSG00000157227/ENSG00000181019/ENSG00000116016/ENSG00000138413/ENSG00000161544/ENSG00000100985/ENSG00000177556/ENSG00000198431/ENSG00000117450/ENSG00000136810/ENSG00000140939/ENSG00000138061/ENSG00000142185/ENSG00000244405/ENSG00000106211/ENSG00000151012/ENSG00000156711/ENSG00000104687/ENSG00000250722/ENSG00000137496/ENSG00000183010/ENSG00000271303/ENSG00000001084/ENSG00000082641…	52	ENSG00000107438/ENSG00000133639/ENSG00000095303/ENSG00000170962/ENSG00000127528/ENSG00000109321/ENSG00000004468/ENSG00000073756/ENSG00000153234/ENSG00000131979/ENSG00000120129/ENSG00000174099/ENSG00000274588/ENSG00000118503/ENSG00000113721/ENSG00000143384/ENSG00000170345/ENSG00000188906/ENSG00000171791/ENSG00000265972/ENSG00000150907/ENSG00000115607/ENSG00000177425/ENSG00000188536/ENSG00000134602…
BP	GO:0034381	plasma lipoprotein particle clearance	23/2665	48/14478	2.95674e-06	0.000353639	ENSG00000130203/ENSG00000130208/ENSG00000144959/ENSG00000007944/ENSG00000107798/ENSG00000073060/ENSG00000042753/ENSG00000182718/ENSG00000115677/ENSG00000110047/ENSG00000122705/ENSG00000166035/ENSG00000183020/ENSG00000062282/ENSG00000038945/ENSG00000119655/ENSG00000172828/ENSG00000107611/ENSG00000204444/ENSG00000161203/ENSG00000100292/ENSG00000141458/ENSG00000163956	APOE/APOC1/NCEH1/MYLIP/LIPA/SCARB1/AP2S1/ANXA2/HDLBP/EHD1/CLTA/LIPC/AP2A2/DGAT2/MSR1/NPC2/CES3/CUBN/APOM/AP2M1/HMOX1/NPC1/LRPAP1	23	17	ENSG00000130203/ENSG00000130208/ENSG00000144959/ENSG00000107798/ENSG00000073060/ENSG00000042753/ENSG00000182718/ENSG00000115677/ENSG00000122705/ENSG00000183020/ENSG00000038945/ENSG00000119655/ENSG00000172828/ENSG00000161203/ENSG00000100292/ENSG00000141458/ENSG00000163956	6	ENSG00000007944/ENSG00000110047/ENSG00000166035/ENSG00000062282/ENSG00000107611/ENSG00000204444
BP	GO:1903039	positive regulation of leukocyte cell-cell adhesion	65/2665	206/14478	3.34442e-06	0.000383861	ENSG00000103855/ENSG00000158473/ENSG00000108691/ENSG00000100351/ENSG00000090659/ENSG00000115232/ENSG00000196352/ENSG00000111537/ENSG00000197646/ENSG00000162711/ENSG00000213809/ENSG00000136630/ENSG00000276231/ENSG00000176105/ENSG00000070831/ENSG00000117586/ENSG00000159958/ENSG00000109906/ENSG00000204592/ENSG00000120217/ENSG00000198053/ENSG00000186818/ENSG00000071051/ENSG00000100097/ENSG00000049768…	CD276/CD1D/CCL2/GRAP2/CD209/ITGA4/CD55/IFNG/PDCD1LG2/NLRP3/KLRK1/HLX/PIK3R6/YES1/CDC42/TNFSF4/TNFRSF13C/ZBTB16/HLA-E/CD274/SIRPA/LILRB4/NCK2/LGALS1/FOXP3/PTPRC/CCR2/CD47/IL6ST/NOD2/PTAFR/FYN/IGF1/CCL5/PIK3R1/IL15/IL18/ETS1/HES1/FADD/MAP3K8/ELANE/CD247/CCL19/CD3G/CD24/CD46/AP3D1/HSPH1/CD28/CYLD/SELENOK/CD80/NCK1/SRC/TNFRSF14/LILRB2/IL23A/HMGB1/TGFB1/CCDC88B/XBP1/TNFSF14/IL2RA/CD83	65	24	ENSG00000103855/ENSG00000108691/ENSG00000090659/ENSG00000197646/ENSG00000136630/ENSG00000276231/ENSG00000120217/ENSG00000198053/ENSG00000186818/ENSG00000100097/ENSG00000049768/ENSG00000169403/ENSG00000017427/ENSG00000150782/ENSG00000168040/ENSG00000197561/ENSG00000172724/ENSG00000065000/ENSG00000121594/ENSG00000158092/ENSG00000197122/ENSG00000157873/ENSG00000125735/ENSG00000134460	41	ENSG00000158473/ENSG00000100351/ENSG00000115232/ENSG00000196352/ENSG00000111537/ENSG00000162711/ENSG00000213809/ENSG00000176105/ENSG00000070831/ENSG00000117586/ENSG00000159958/ENSG00000109906/ENSG00000204592/ENSG00000071051/ENSG00000081237/ENSG00000121807/ENSG00000196776/ENSG00000134352/ENSG00000167207/ENSG00000010810/ENSG00000271503/ENSG00000145675/ENSG00000164136/ENSG00000134954/ENSG00000114315…
BP	GO:0032102	negative regulation of response to external stimulus	77/2665	256/14478	3.39305e-06	0.000383861	ENSG00000130203/ENSG00000025434/ENSG00000108691/ENSG00000102575/ENSG00000099250/ENSG00000142512/ENSG00000040608/ENSG00000132170/ENSG00000134548/ENSG00000108839/ENSG00000162711/ENSG00000213809/ENSG00000166923/ENSG00000101695/ENSG00000125245/ENSG00000103313/ENSG00000118503/ENSG00000239998/ENSG00000100311/ENSG00000182718/ENSG00000135318/ENSG00000177628/ENSG00000166033/ENSG00000271447/ENSG00000197256…	APOE/NR1H3/CCL2/ACP5/NRP1/SIGLEC10/RTN4R/PPARG/SPX/ALOX12/NLRP3/KLRK1/GREM1/RNF125/GPR18/MEFV/TNFAIP3/LILRA2/PDGFB/ANXA2/NT5E/GBA/HTRA1/MMP28/KANK2/WNT3/CNR2/FOXP3/NENF/SMAD3/GRIN1/CRK/ABR/PDCD4/NOD2/CORO1B/GRIN3A/PHLDB2/TNFAIP8L2/FFAR4/IL10/ETS1/RORA/GP1BA/PPM1B/PPARA/MVK/TNFRSF1B/NLRP12/MKKS/ELANE/CD9/WNT5A/SEMA4B/SERPINF1/SEMA3F/SHARPIN/UBASH3B/PPARD/CD109/METRNL/PRKG1/PTPRS/AJAP1/PLAT/KLF4/AD…	77	43	ENSG00000130203/ENSG00000025434/ENSG00000108691/ENSG00000102575/ENSG00000099250/ENSG00000040608/ENSG00000132170/ENSG00000166923/ENSG00000100311/ENSG00000182718/ENSG00000177628/ENSG00000166033/ENSG00000197256/ENSG00000049768/ENSG00000117691/ENSG00000176884/ENSG00000167193/ENSG00000159842/ENSG00000172725/ENSG00000198785/ENSG00000163154/ENSG00000186188/ENSG00000136634/ENSG00000186951/ENSG00000110921…	34	ENSG00000142512/ENSG00000134548/ENSG00000108839/ENSG00000162711/ENSG00000213809/ENSG00000101695/ENSG00000125245/ENSG00000103313/ENSG00000118503/ENSG00000239998/ENSG00000135318/ENSG00000271447/ENSG00000108379/ENSG00000188822/ENSG00000166949/ENSG00000150593/ENSG00000167207/ENSG00000144824/ENSG00000134954/ENSG00000069667/ENSG00000185245/ENSG00000138032/ENSG00000028137/ENSG00000142405/ENSG00000185033…
BP	GO:1903038	negative regulation of leukocyte cell-cell adhesion	39/2665	104/14478	3.41002e-06	0.000383861	ENSG00000136235/ENSG00000138735/ENSG00000131203/ENSG00000197646/ENSG00000197329/ENSG00000111913/ENSG00000136630/ENSG00000133661/ENSG00000073861/ENSG00000117586/ENSG00000108861/ENSG00000198435/ENSG00000131981/ENSG00000124145/ENSG00000120217/ENSG00000129654/ENSG00000177425/ENSG00000049768/ENSG00000163154/ENSG00000151208/ENSG00000170677/ENSG00000136634/ENSG00000121210/ENSG00000101665/ENSG00000186951…	GPNMB/PDE5A/IDO1/PDCD1LG2/PELI1/RIPOR2/HLX/SFTPD/TBX21/TNFSF4/DUSP3/NRARP/LGALS3/SDC4/CD274/FOXJ1/PAWR/FOXP3/TNFAIP8L2/DLG5/SOCS6/IL10/TMEM131L/SMAD7/PPARA/CYLD/CD80/CCL28/LILRB2/HMGB1/TGFB1/PAG1/NFKBID/IRF1/KLF4/IL2RA/ERBB2/IFNB1/LOXL3	39	17	ENSG00000136235/ENSG00000131203/ENSG00000197646/ENSG00000136630/ENSG00000108861/ENSG00000131981/ENSG00000124145/ENSG00000120217/ENSG00000049768/ENSG00000163154/ENSG00000170677/ENSG00000136634/ENSG00000186951/ENSG00000121594/ENSG00000134460/ENSG00000171855/ENSG00000115318	22	ENSG00000138735/ENSG00000197329/ENSG00000111913/ENSG00000133661/ENSG00000073861/ENSG00000117586/ENSG00000198435/ENSG00000129654/ENSG00000177425/ENSG00000151208/ENSG00000121210/ENSG00000101665/ENSG00000083799/ENSG00000151882/ENSG00000131042/ENSG00000189403/ENSG00000105329/ENSG00000076641/ENSG00000167604/ENSG00000125347/ENSG00000136826/ENSG00000141736
BP	GO:0032103	positive regulation of response to external stimulus	77/2665	257/14478	3.98506e-06	0.000439966	ENSG00000163734/ENSG00000125730/ENSG00000146070/ENSG00000163737/ENSG00000153162/ENSG00000198722/ENSG00000099250/ENSG00000109272/ENSG00000163221/ENSG00000170962/ENSG00000131203/ENSG00000275385/ENSG00000099985/ENSG00000163739/ENSG00000174600/ENSG00000163736/ENSG00000165197/ENSG00000170323/ENSG00000173511/ENSG00000073756/ENSG00000184371/ENSG00000183087/ENSG00000106211/ENSG00000108688/ENSG00000111913…	CXCL3/C3/PLA2G7/PF4/BMP6/UNC13B/NRP1/PF4V1/S100A12/PDGFD/IDO1/CCL18/OSM/CXCL1/CMKLR1/PPBP/VEGFD/FABP4/VEGFB/PTGS2/CSF1/GAS6/HSPB1/CCL7/RIPOR2/MAPK13/AZU1/TNFSF4/PDGFRB/S1PR1/CYP27B1/PDGFB/VEGFA/LPAR1/IL17RC/LY96/CCL24/TRPV4/SMAD3/CCR2/CD47/IL6ST/PDCD4/NOD2/CXCR2/CCL5/HYAL2/CREB3/IL15/IL18/JAK2/ETS1/TLR2/NFKBIA/RARRES2/ADORA2B/NLRP12/FFAR2/TGM2/CCL19/WNT5A/S100A8/S100A9/FFAR3/CD28/CCL3/STX4/ADAM10…	77	40	ENSG00000163734/ENSG00000125730/ENSG00000146070/ENSG00000198722/ENSG00000099250/ENSG00000131203/ENSG00000275385/ENSG00000163739/ENSG00000174600/ENSG00000165197/ENSG00000170323/ENSG00000173511/ENSG00000184371/ENSG00000183087/ENSG00000106211/ENSG00000108688/ENSG00000156711/ENSG00000172232/ENSG00000111012/ENSG00000100311/ENSG00000198121/ENSG00000163702/ENSG00000154589/ENSG00000106178/ENSG00000111199…	37	ENSG00000163737/ENSG00000153162/ENSG00000109272/ENSG00000163221/ENSG00000170962/ENSG00000099985/ENSG00000163736/ENSG00000073756/ENSG00000111913/ENSG00000117586/ENSG00000113721/ENSG00000170989/ENSG00000112715/ENSG00000166949/ENSG00000121807/ENSG00000196776/ENSG00000134352/ENSG00000150593/ENSG00000167207/ENSG00000180871/ENSG00000271503/ENSG00000164136/ENSG00000096968/ENSG00000134954/ENSG00000137462…
BP	GO:0051250	negative regulation of lymphocyte activation	44/2665	124/14478	4.59202e-06	0.000497411	ENSG00000136235/ENSG00000138735/ENSG00000131203/ENSG00000197646/ENSG00000197329/ENSG00000101082/ENSG00000111913/ENSG00000136630/ENSG00000153064/ENSG00000133661/ENSG00000073861/ENSG00000117586/ENSG00000118503/ENSG00000108861/ENSG00000198435/ENSG00000131981/ENSG00000124145/ENSG00000120217/ENSG00000129654/ENSG00000177425/ENSG00000049768/ENSG00000163154/ENSG00000100263/ENSG00000151208/ENSG00000170677…	GPNMB/PDE5A/IDO1/PDCD1LG2/PELI1/SLA2/RIPOR2/HLX/BANK1/SFTPD/TBX21/TNFSF4/TNFAIP3/DUSP3/NRARP/LGALS3/SDC4/CD274/FOXJ1/PAWR/FOXP3/TNFAIP8L2/RHBDD3/DLG5/SOCS6/IL10/TMEM131L/SMAD7/ATM/HMGB3/CYLD/CD80/MERTK/LILRB2/HMGB1/TGFB1/PAG1/NFKBID/IRF1/TYRO3/IL2RA/ERBB2/IFNB1/LOXL3	44	20	ENSG00000136235/ENSG00000131203/ENSG00000197646/ENSG00000136630/ENSG00000108861/ENSG00000131981/ENSG00000124145/ENSG00000120217/ENSG00000049768/ENSG00000163154/ENSG00000100263/ENSG00000170677/ENSG00000136634/ENSG00000029993/ENSG00000121594/ENSG00000153208/ENSG00000092445/ENSG00000134460/ENSG00000171855/ENSG00000115318	24	ENSG00000138735/ENSG00000197329/ENSG00000101082/ENSG00000111913/ENSG00000153064/ENSG00000133661/ENSG00000073861/ENSG00000117586/ENSG00000118503/ENSG00000198435/ENSG00000129654/ENSG00000177425/ENSG00000151208/ENSG00000121210/ENSG00000101665/ENSG00000149311/ENSG00000083799/ENSG00000131042/ENSG00000189403/ENSG00000105329/ENSG00000076641/ENSG00000167604/ENSG00000125347/ENSG00000141736
BP	GO:0051056	regulation of small GTPase mediated signal transduction	92/2665	323/14478	5.12019e-06	0.000544352	ENSG00000130203/ENSG00000111344/ENSG00000175899/ENSG00000152767/ENSG00000099250/ENSG00000205336/ENSG00000125733/ENSG00000128805/ENSG00000132359/ENSG00000157168/ENSG00000075391/ENSG00000040608/ENSG00000078589/ENSG00000116191/ENSG00000181104/ENSG00000184371/ENSG00000164691/ENSG00000005884/ENSG00000133121/ENSG00000111913/ENSG00000110237/ENSG00000070831/ENSG00000132694/ENSG00000125245/ENSG00000071205…	APOE/RASAL1/A2M/FARP1/NRP1/ADGRG1/TRIP10/ARHGAP22/RAP1GAP2/NRG1/RASAL2/RTN4R/P2RY10/RALGPS2/F2R/CSF1/TAGAP/ITGA3/STARD13/RIPOR2/ARHGEF17/CDC42/ARHGEF11/GPR18/ARHGAP10/ARHGEF10L/DNMBP/PDGFRB/ARHGAP18/RDX/KITLG/LPAR1/AGAP3/LPAR6/CYTH1/RACGAP1/EPHB2/ARHGAP31/ARHGAP29/CRK/ABR/TNFAIP1/IGF1/OGT/PSD3/PPP2CB/SRGAP3/ARHGAP24/ITGB1/TIMP2/RHOB/FOXM1/NOTCH2/CHN2/PLEKHG7/PLEKHG2/SIPA1L2/P2RY8/MAPKAP1/RASA2/RH…	92	50	ENSG00000130203/ENSG00000111344/ENSG00000175899/ENSG00000152767/ENSG00000099250/ENSG00000125733/ENSG00000128805/ENSG00000075391/ENSG00000040608/ENSG00000184371/ENSG00000005884/ENSG00000133121/ENSG00000110237/ENSG00000132694/ENSG00000071205/ENSG00000074964/ENSG00000146376/ENSG00000137710/ENSG00000049130/ENSG00000198121/ENSG00000133612/ENSG00000139679/ENSG00000161800/ENSG00000133216/ENSG00000031081…	42	ENSG00000205336/ENSG00000132359/ENSG00000157168/ENSG00000078589/ENSG00000116191/ENSG00000181104/ENSG00000164691/ENSG00000111913/ENSG00000070831/ENSG00000125245/ENSG00000107554/ENSG00000113721/ENSG00000108669/ENSG00000137962/ENSG00000147162/ENSG00000138639/ENSG00000150093/ENSG00000143878/ENSG00000134250/ENSG00000106069/ENSG00000187510/ENSG00000090924/ENSG00000182162/ENSG00000155903/ENSG00000168421…
BP	GO:0007599	hemostasis	88/2665	306/14478	5.37121e-06	0.000560656	ENSG00000130203/ENSG00000175899/ENSG00000278828/ENSG00000163737/ENSG00000109272/ENSG00000162493/ENSG00000186469/ENSG00000170962/ENSG00000136854/ENSG00000150760/ENSG00000181104/ENSG00000085063/ENSG00000124491/ENSG00000108839/ENSG00000169313/ENSG00000158856/ENSG00000183087/ENSG00000106211/ENSG00000064201/ENSG00000151012/ENSG00000013016/ENSG00000276231/ENSG00000035403/ENSG00000074966/ENSG00000259207…	APOE/A2M/HIST1H3H/PF4/PF4V1/PDPN/GNG2/PDGFD/STXBP1/DOCK1/F2R/CD59/F13A1/ALOX12/P2RY12/DMTN/GAS6/HSPB1/TSPAN32/SLC7A11/EHD3/PIK3R6/VCL/TXK/ITGB3/DGKK/CDC42/CLEC1B/JMJD1C/PRKCE/P2RX5/PDGFB/ANXA2/PRKAR2B/PRTN3/GP6/TBXA2R/HIST1H3E/CSRP1/HPS5/FYN/NFE2/EHD1/HBB/DGKD/P2RX1/PIK3R1/PRKCH/RHOB/JAK2/PRKCB/DOCK6/GP1BA/MPIG6B/GNA11/H3F3B/GP5/CD9/HPS6/GATA6/S100A9/VKORC1/SERPINA1/ITGA2B/TFPI2/GNA12/UBASH3B/ZNF…	88	37	ENSG00000130203/ENSG00000175899/ENSG00000162493/ENSG00000136854/ENSG00000150760/ENSG00000085063/ENSG00000183087/ENSG00000106211/ENSG00000151012/ENSG00000276231/ENSG00000100311/ENSG00000182718/ENSG00000196415/ENSG00000274750/ENSG00000159176/ENSG00000110756/ENSG00000130158/ENSG00000088256/ENSG00000010278/ENSG00000166189/ENSG00000167397/ENSG00000105825/ENSG00000146535/ENSG00000154127/ENSG00000161642…	51	ENSG00000278828/ENSG00000163737/ENSG00000109272/ENSG00000186469/ENSG00000170962/ENSG00000181104/ENSG00000124491/ENSG00000108839/ENSG00000169313/ENSG00000158856/ENSG00000064201/ENSG00000013016/ENSG00000035403/ENSG00000074966/ENSG00000259207/ENSG00000274588/ENSG00000070831/ENSG00000165682/ENSG00000171988/ENSG00000171132/ENSG00000083454/ENSG00000005249/ENSG00000088053/ENSG00000006638/ENSG00000010810…
BP	GO:0050868	negative regulation of T cell activation	36/2665	95/14478	6.06693e-06	0.000621968	ENSG00000136235/ENSG00000138735/ENSG00000131203/ENSG00000197646/ENSG00000197329/ENSG00000111913/ENSG00000136630/ENSG00000133661/ENSG00000073861/ENSG00000117586/ENSG00000108861/ENSG00000198435/ENSG00000131981/ENSG00000124145/ENSG00000120217/ENSG00000129654/ENSG00000177425/ENSG00000049768/ENSG00000163154/ENSG00000151208/ENSG00000170677/ENSG00000136634/ENSG00000121210/ENSG00000101665/ENSG00000083799…	GPNMB/PDE5A/IDO1/PDCD1LG2/PELI1/RIPOR2/HLX/SFTPD/TBX21/TNFSF4/DUSP3/NRARP/LGALS3/SDC4/CD274/FOXJ1/PAWR/FOXP3/TNFAIP8L2/DLG5/SOCS6/IL10/TMEM131L/SMAD7/CYLD/CD80/LILRB2/HMGB1/TGFB1/PAG1/NFKBID/IRF1/IL2RA/ERBB2/IFNB1/LOXL3	36	16	ENSG00000136235/ENSG00000131203/ENSG00000197646/ENSG00000136630/ENSG00000108861/ENSG00000131981/ENSG00000124145/ENSG00000120217/ENSG00000049768/ENSG00000163154/ENSG00000170677/ENSG00000136634/ENSG00000121594/ENSG00000134460/ENSG00000171855/ENSG00000115318	20	ENSG00000138735/ENSG00000197329/ENSG00000111913/ENSG00000133661/ENSG00000073861/ENSG00000117586/ENSG00000198435/ENSG00000129654/ENSG00000177425/ENSG00000151208/ENSG00000121210/ENSG00000101665/ENSG00000083799/ENSG00000131042/ENSG00000189403/ENSG00000105329/ENSG00000076641/ENSG00000167604/ENSG00000125347/ENSG00000141736
BP	GO:0046651	lymphocyte proliferation	71/2665	235/14478	6.77731e-06	0.000679098	ENSG00000136235/ENSG00000103855/ENSG00000158473/ENSG00000090659/ENSG00000138735/ENSG00000196352/ENSG00000131203/ENSG00000197646/ENSG00000081189/ENSG00000004468/ENSG00000156738/ENSG00000197329/ENSG00000133661/ENSG00000105369/ENSG00000117586/ENSG00000159958/ENSG00000175857/ENSG00000204592/ENSG00000131981/ENSG00000124145/ENSG00000171791/ENSG00000120217/ENSG00000129654/ENSG00000177425/ENSG00000071051…	GPNMB/CD276/CD1D/CD209/PDE5A/CD55/IDO1/PDCD1LG2/MEF2C/CD38/MS4A1/PELI1/SFTPD/CD79A/TNFSF4/TNFRSF13C/GAPT/HLA-E/LGALS3/SDC4/BCL2/CD274/FOXJ1/PAWR/NCK2/CLC/FOXP3/PTPRC/CD81/CCR2/IL6ST/FYN/IGF1/CCL5/IRS2/CR2/MZB1/DLG5/IL15/BST1/IL18/IL10/TMEM131L/HES1/PLCL2/FCRL3/FLT3/ATM/FADD/NFATC2/BAX/GPR183/CCL19/RPS6/CD24/CD46/CD28/SELENOK/BTN3A1/CD80/NCK1/LILRB2/IL23A/HMGB1/TGFB1/CCDC88B/IRF1/TNFSF14/IL2RA/ERB…	71	22	ENSG00000136235/ENSG00000103855/ENSG00000090659/ENSG00000131203/ENSG00000197646/ENSG00000131981/ENSG00000124145/ENSG00000120217/ENSG00000105205/ENSG00000049768/ENSG00000110651/ENSG00000017427/ENSG00000150782/ENSG00000136634/ENSG00000168040/ENSG00000087088/ENSG00000172724/ENSG00000121594/ENSG00000158092/ENSG00000125735/ENSG00000134460/ENSG00000171855	49	ENSG00000158473/ENSG00000138735/ENSG00000196352/ENSG00000081189/ENSG00000004468/ENSG00000156738/ENSG00000197329/ENSG00000133661/ENSG00000105369/ENSG00000117586/ENSG00000159958/ENSG00000175857/ENSG00000204592/ENSG00000171791/ENSG00000129654/ENSG00000177425/ENSG00000071051/ENSG00000081237/ENSG00000121807/ENSG00000134352/ENSG00000010810/ENSG00000271503/ENSG00000185950/ENSG00000117322/ENSG00000170476…
BP	GO:0002576	platelet degranulation	42/2665	118/14478	6.86077e-06	0.000679098	ENSG00000145685/ENSG00000175899/ENSG00000163737/ENSG00000143369/ENSG00000100234/ENSG00000136854/ENSG00000163736/ENSG00000124491/ENSG00000165197/ENSG00000173511/ENSG00000158856/ENSG00000183087/ENSG00000035403/ENSG00000120885/ENSG00000149218/ENSG00000250722/ENSG00000259207/ENSG00000204424/ENSG00000143653/ENSG00000135404/ENSG00000138798/ENSG00000100311/ENSG00000112715/ENSG00000127824/ENSG00000122862…	LHFPL2/A2M/PF4/ECM1/TIMP3/STXBP1/PPBP/F13A1/VEGFD/VEGFB/DMTN/GAS6/VCL/CLU/ENDOD1/SELENOP/ITGB3/LY6G6F/SCCPDH/CD63/EGF/PDGFB/VEGFA/TUBA4A/SRGN/CTSW/TAGLN2/RAB27B/IGF1/P2RX1/RARRES2/CD9/ABCC4/SERPINA1/ITGA2B/CD109/SELP/VTI1B/LGALS3BP/TGFB1/SERPINF2/THBS1	42	19	ENSG00000145685/ENSG00000175899/ENSG00000143369/ENSG00000100234/ENSG00000136854/ENSG00000165197/ENSG00000173511/ENSG00000183087/ENSG00000250722/ENSG00000143653/ENSG00000135404/ENSG00000100311/ENSG00000017427/ENSG00000106538/ENSG00000010278/ENSG00000156535/ENSG00000100568/ENSG00000108679/ENSG00000167711	23	ENSG00000163737/ENSG00000163736/ENSG00000124491/ENSG00000158856/ENSG00000035403/ENSG00000120885/ENSG00000149218/ENSG00000259207/ENSG00000204424/ENSG00000138798/ENSG00000112715/ENSG00000127824/ENSG00000122862/ENSG00000172543/ENSG00000158710/ENSG00000041353/ENSG00000108405/ENSG00000125257/ENSG00000197249/ENSG00000005961/ENSG00000174175/ENSG00000105329/ENSG00000137801
BP	GO:0071621	granulocyte chemotaxis	36/2665	96/14478	8.00407e-06	0.000778836	ENSG00000163734/ENSG00000108691/ENSG00000163737/ENSG00000109272/ENSG00000108700/ENSG00000163221/ENSG00000275385/ENSG00000163739/ENSG00000174600/ENSG00000163736/ENSG00000184371/ENSG00000108688/ENSG00000119535/ENSG00000111913/ENSG00000113448/ENSG00000181374/ENSG00000131981/ENSG00000184588/ENSG00000163702/ENSG00000106178/ENSG00000111199/ENSG00000196639/ENSG00000166086/ENSG00000180871/ENSG00000271503…	CXCL3/CCL2/PF4/PF4V1/CCL8/S100A12/CCL18/CXCL1/CMKLR1/PPBP/CSF1/CCL7/CSF3R/RIPOR2/PDE4D/CCL13/LGALS3/PDE4B/IL17RC/CCL24/TRPV4/HRH1/JAM3/CXCR2/CCL5/BST1/RARRES2/PIP5K1C/CCL19/S100A8/S100A9/CCL3/CXCL2/IL23A/MPP1/THBS1	36	20	ENSG00000163734/ENSG00000108691/ENSG00000108700/ENSG00000275385/ENSG00000163739/ENSG00000174600/ENSG00000184371/ENSG00000108688/ENSG00000181374/ENSG00000131981/ENSG00000163702/ENSG00000106178/ENSG00000111199/ENSG00000196639/ENSG00000106538/ENSG00000186111/ENSG00000172724/ENSG00000277632/ENSG00000081041/ENSG00000130830	16	ENSG00000163737/ENSG00000109272/ENSG00000163221/ENSG00000163736/ENSG00000119535/ENSG00000111913/ENSG00000113448/ENSG00000184588/ENSG00000166086/ENSG00000180871/ENSG00000271503/ENSG00000109743/ENSG00000143546/ENSG00000163220/ENSG00000110944/ENSG00000137801
BP	GO:0007596	blood coagulation	86/2665	301/14478	9.02295e-06	0.000861195	ENSG00000130203/ENSG00000175899/ENSG00000278828/ENSG00000163737/ENSG00000109272/ENSG00000162493/ENSG00000186469/ENSG00000170962/ENSG00000136854/ENSG00000150760/ENSG00000181104/ENSG00000085063/ENSG00000124491/ENSG00000108839/ENSG00000169313/ENSG00000158856/ENSG00000183087/ENSG00000106211/ENSG00000064201/ENSG00000151012/ENSG00000013016/ENSG00000276231/ENSG00000035403/ENSG00000074966/ENSG00000259207…	APOE/A2M/HIST1H3H/PF4/PF4V1/PDPN/GNG2/PDGFD/STXBP1/DOCK1/F2R/CD59/F13A1/ALOX12/P2RY12/DMTN/GAS6/HSPB1/TSPAN32/SLC7A11/EHD3/PIK3R6/VCL/TXK/ITGB3/DGKK/CDC42/CLEC1B/JMJD1C/PRKCE/P2RX5/PDGFB/ANXA2/PRKAR2B/PRTN3/GP6/TBXA2R/HIST1H3E/CSRP1/HPS5/FYN/NFE2/EHD1/HBB/DGKD/P2RX1/PIK3R1/PRKCH/RHOB/JAK2/PRKCB/DOCK6/GP1BA/MPIG6B/GNA11/H3F3B/GP5/CD9/HPS6/GATA6/S100A9/VKORC1/SERPINA1/ITGA2B/TFPI2/GNA12/UBASH3B/PRK…	86	35	ENSG00000130203/ENSG00000175899/ENSG00000162493/ENSG00000136854/ENSG00000150760/ENSG00000085063/ENSG00000183087/ENSG00000106211/ENSG00000151012/ENSG00000276231/ENSG00000100311/ENSG00000182718/ENSG00000196415/ENSG00000274750/ENSG00000159176/ENSG00000110756/ENSG00000130158/ENSG00000088256/ENSG00000010278/ENSG00000166189/ENSG00000167397/ENSG00000105825/ENSG00000146535/ENSG00000154127/ENSG00000197122…	51	ENSG00000278828/ENSG00000163737/ENSG00000109272/ENSG00000186469/ENSG00000170962/ENSG00000181104/ENSG00000124491/ENSG00000108839/ENSG00000169313/ENSG00000158856/ENSG00000064201/ENSG00000013016/ENSG00000035403/ENSG00000074966/ENSG00000259207/ENSG00000274588/ENSG00000070831/ENSG00000165682/ENSG00000171988/ENSG00000171132/ENSG00000083454/ENSG00000005249/ENSG00000088053/ENSG00000006638/ENSG00000010810…
BP	GO:0032944	regulation of mononuclear cell proliferation	60/2665	191/14478	9.15047e-06	0.000861195	ENSG00000136235/ENSG00000103855/ENSG00000158473/ENSG00000090659/ENSG00000138735/ENSG00000196352/ENSG00000131203/ENSG00000197646/ENSG00000081189/ENSG00000004468/ENSG00000197329/ENSG00000184371/ENSG00000133661/ENSG00000117586/ENSG00000159958/ENSG00000204592/ENSG00000131981/ENSG00000124145/ENSG00000171791/ENSG00000120217/ENSG00000129654/ENSG00000177425/ENSG00000071051/ENSG00000105205/ENSG00000049768…	GPNMB/CD276/CD1D/CD209/PDE5A/CD55/IDO1/PDCD1LG2/MEF2C/CD38/PELI1/CSF1/SFTPD/TNFSF4/TNFRSF13C/HLA-E/LGALS3/SDC4/BCL2/CD274/FOXJ1/PAWR/NCK2/CLC/FOXP3/PTPRC/CD81/CCR2/IL6ST/IGF1/CCL5/IRS2/MZB1/DLG5/IL15/BST1/IL18/IL10/TMEM131L/HES1/FCRL3/ATM/FADD/NFATC2/GPR183/CCL19/CD24/CD46/CD28/SELENOK/CD80/NCK1/LILRB2/IL23A/HMGB1/TGFB1/CCDC88B/IRF1/IL2RA/ERBB2	60	20	ENSG00000136235/ENSG00000103855/ENSG00000090659/ENSG00000131203/ENSG00000197646/ENSG00000184371/ENSG00000131981/ENSG00000124145/ENSG00000120217/ENSG00000105205/ENSG00000049768/ENSG00000110651/ENSG00000017427/ENSG00000150782/ENSG00000136634/ENSG00000168040/ENSG00000172724/ENSG00000121594/ENSG00000158092/ENSG00000134460	40	ENSG00000158473/ENSG00000138735/ENSG00000196352/ENSG00000081189/ENSG00000004468/ENSG00000197329/ENSG00000133661/ENSG00000117586/ENSG00000159958/ENSG00000204592/ENSG00000171791/ENSG00000129654/ENSG00000177425/ENSG00000071051/ENSG00000081237/ENSG00000121807/ENSG00000134352/ENSG00000271503/ENSG00000185950/ENSG00000170476/ENSG00000151208/ENSG00000164136/ENSG00000109743/ENSG00000121210/ENSG00000114315…
BP	GO:0014911	positive regulation of smooth muscle cell migration	16/2665	29/14478	9.82255e-06	0.000909536	ENSG00000171631/ENSG00000099250/ENSG00000128512/ENSG00000170962/ENSG00000113721/ENSG00000100311/ENSG00000171791/ENSG00000198121/ENSG00000167193/ENSG00000017427/ENSG00000271503/ENSG00000084112/ENSG00000116641/ENSG00000147459/ENSG00000165240/ENSG00000197122	P2RY6/NRP1/DOCK4/PDGFD/PDGFRB/PDGFB/BCL2/LPAR1/CRK/IGF1/CCL5/SSH1/DOCK7/DOCK5/ATP7A/SRC	16	10	ENSG00000171631/ENSG00000099250/ENSG00000128512/ENSG00000100311/ENSG00000198121/ENSG00000167193/ENSG00000017427/ENSG00000084112/ENSG00000116641/ENSG00000197122	6	ENSG00000170962/ENSG00000113721/ENSG00000171791/ENSG00000271503/ENSG00000147459/ENSG00000165240
BP	GO:0042129	regulation of T cell proliferation	48/2665	143/14478	9.99368e-06	0.000910694	ENSG00000136235/ENSG00000103855/ENSG00000158473/ENSG00000090659/ENSG00000138735/ENSG00000196352/ENSG00000131203/ENSG00000197646/ENSG00000197329/ENSG00000133661/ENSG00000117586/ENSG00000159958/ENSG00000204592/ENSG00000131981/ENSG00000124145/ENSG00000120217/ENSG00000129654/ENSG00000177425/ENSG00000071051/ENSG00000105205/ENSG00000049768/ENSG00000081237/ENSG00000121807/ENSG00000134352/ENSG00000017427…	GPNMB/CD276/CD1D/CD209/PDE5A/CD55/IDO1/PDCD1LG2/PELI1/SFTPD/TNFSF4/TNFRSF13C/HLA-E/LGALS3/SDC4/CD274/FOXJ1/PAWR/NCK2/CLC/FOXP3/PTPRC/CCR2/IL6ST/IGF1/CCL5/DLG5/IL15/IL18/IL10/TMEM131L/HES1/FADD/CCL19/CD24/CD46/CD28/SELENOK/CD80/NCK1/LILRB2/IL23A/HMGB1/TGFB1/CCDC88B/IRF1/IL2RA/ERBB2	48	18	ENSG00000136235/ENSG00000103855/ENSG00000090659/ENSG00000131203/ENSG00000197646/ENSG00000131981/ENSG00000124145/ENSG00000120217/ENSG00000105205/ENSG00000049768/ENSG00000017427/ENSG00000150782/ENSG00000136634/ENSG00000168040/ENSG00000172724/ENSG00000121594/ENSG00000158092/ENSG00000134460	30	ENSG00000158473/ENSG00000138735/ENSG00000196352/ENSG00000197329/ENSG00000133661/ENSG00000117586/ENSG00000159958/ENSG00000204592/ENSG00000129654/ENSG00000177425/ENSG00000071051/ENSG00000081237/ENSG00000121807/ENSG00000134352/ENSG00000271503/ENSG00000151208/ENSG00000164136/ENSG00000121210/ENSG00000114315/ENSG00000272398/ENSG00000117335/ENSG00000178562/ENSG00000113811/ENSG00000131042/ENSG00000110944…
BP	GO:0050817	coagulation	86/2665	302/14478	1.03763e-05	0.000930785	ENSG00000130203/ENSG00000175899/ENSG00000278828/ENSG00000163737/ENSG00000109272/ENSG00000162493/ENSG00000186469/ENSG00000170962/ENSG00000136854/ENSG00000150760/ENSG00000181104/ENSG00000085063/ENSG00000124491/ENSG00000108839/ENSG00000169313/ENSG00000158856/ENSG00000183087/ENSG00000106211/ENSG00000064201/ENSG00000151012/ENSG00000013016/ENSG00000276231/ENSG00000035403/ENSG00000074966/ENSG00000259207…	APOE/A2M/HIST1H3H/PF4/PF4V1/PDPN/GNG2/PDGFD/STXBP1/DOCK1/F2R/CD59/F13A1/ALOX12/P2RY12/DMTN/GAS6/HSPB1/TSPAN32/SLC7A11/EHD3/PIK3R6/VCL/TXK/ITGB3/DGKK/CDC42/CLEC1B/JMJD1C/PRKCE/P2RX5/PDGFB/ANXA2/PRKAR2B/PRTN3/GP6/TBXA2R/HIST1H3E/CSRP1/HPS5/FYN/NFE2/EHD1/HBB/DGKD/P2RX1/PIK3R1/PRKCH/RHOB/JAK2/PRKCB/DOCK6/GP1BA/MPIG6B/GNA11/H3F3B/GP5/CD9/HPS6/GATA6/S100A9/VKORC1/SERPINA1/ITGA2B/TFPI2/GNA12/UBASH3B/PRK…	86	35	ENSG00000130203/ENSG00000175899/ENSG00000162493/ENSG00000136854/ENSG00000150760/ENSG00000085063/ENSG00000183087/ENSG00000106211/ENSG00000151012/ENSG00000276231/ENSG00000100311/ENSG00000182718/ENSG00000196415/ENSG00000274750/ENSG00000159176/ENSG00000110756/ENSG00000130158/ENSG00000088256/ENSG00000010278/ENSG00000166189/ENSG00000167397/ENSG00000105825/ENSG00000146535/ENSG00000154127/ENSG00000197122…	51	ENSG00000278828/ENSG00000163737/ENSG00000109272/ENSG00000186469/ENSG00000170962/ENSG00000181104/ENSG00000124491/ENSG00000108839/ENSG00000169313/ENSG00000158856/ENSG00000064201/ENSG00000013016/ENSG00000035403/ENSG00000074966/ENSG00000259207/ENSG00000274588/ENSG00000070831/ENSG00000165682/ENSG00000171988/ENSG00000171132/ENSG00000083454/ENSG00000005249/ENSG00000088053/ENSG00000006638/ENSG00000010810…
BP	GO:0032946	positive regulation of mononuclear cell proliferation	43/2665	124/14478	1.14135e-05	0.00100808	ENSG00000103855/ENSG00000158473/ENSG00000090659/ENSG00000196352/ENSG00000197646/ENSG00000081189/ENSG00000004468/ENSG00000197329/ENSG00000184371/ENSG00000117586/ENSG00000159958/ENSG00000204592/ENSG00000171791/ENSG00000120217/ENSG00000071051/ENSG00000049768/ENSG00000081237/ENSG00000110651/ENSG00000121807/ENSG00000134352/ENSG00000017427/ENSG00000271503/ENSG00000185950/ENSG00000164136/ENSG00000109743…	CD276/CD1D/CD209/CD55/PDCD1LG2/MEF2C/CD38/PELI1/CSF1/TNFSF4/TNFRSF13C/HLA-E/BCL2/CD274/NCK2/FOXP3/PTPRC/CD81/CCR2/IL6ST/IGF1/CCL5/IRS2/IL15/BST1/IL18/HES1/FCRL3/FADD/NFATC2/GPR183/CCL19/CD24/CD46/CD28/SELENOK/CD80/NCK1/LILRB2/IL23A/HMGB1/CCDC88B/IL2RA	43	14	ENSG00000103855/ENSG00000090659/ENSG00000197646/ENSG00000184371/ENSG00000120217/ENSG00000049768/ENSG00000110651/ENSG00000017427/ENSG00000150782/ENSG00000168040/ENSG00000172724/ENSG00000121594/ENSG00000158092/ENSG00000134460	29	ENSG00000158473/ENSG00000196352/ENSG00000081189/ENSG00000004468/ENSG00000197329/ENSG00000117586/ENSG00000159958/ENSG00000204592/ENSG00000171791/ENSG00000071051/ENSG00000081237/ENSG00000121807/ENSG00000134352/ENSG00000271503/ENSG00000185950/ENSG00000164136/ENSG00000109743/ENSG00000114315/ENSG00000160856/ENSG00000101096/ENSG00000169508/ENSG00000272398/ENSG00000117335/ENSG00000178562/ENSG00000113811…
BP	GO:0009636	response to toxic substance	117/2665	441/14478	1.2253e-05	0.00106582	ENSG00000130203/ENSG00000176046/ENSG00000092068/ENSG00000181019/ENSG00000161544/ENSG00000143819/ENSG00000198431/ENSG00000117450/ENSG00000136810/ENSG00000156113/ENSG00000095303/ENSG00000170962/ENSG00000138061/ENSG00000157870/ENSG00000142185/ENSG00000143595/ENSG00000127528/ENSG00000109321/ENSG00000073756/ENSG00000153234/ENSG00000108688/ENSG00000048052/ENSG00000131979/ENSG00000135446/ENSG00000151012…	APOE/NUPR1/SLC7A8/NQO1/CYGB/EPHX1/TXNRD1/PRDX1/TXN/KCNMA1/PTGS1/PDGFD/CYP1B1/PRXL2B/TRPM2/AQP10/KLF2/AREG/PTGS2/NR4A2/CCL7/HDAC9/GCH1/CDK4/SLC7A11/DUSP1/MAPK13/GSR/IL18BP/PYCR1/HAMP/SRXN1/TRH/TNFAIP3/PDGFRB/PRKCE/FOS/SLC6A4/PDGFB/LRRK2/BCL2/TXNIP/HTR3A/FOXO1/IL18RAP/FECH/PAWR/HBA2/EGR1/STK26/CNR2/MGST3/MGST1/TBXA2R/GRIN1/EPX/CRK/FYN/PPP2CB/HBB/GRIN3A/CCL5/PINK1/PRDX3/RHOB/SLC31A1/JUN/XRN1/GPX4/IL…	117	62	ENSG00000130203/ENSG00000176046/ENSG00000092068/ENSG00000181019/ENSG00000161544/ENSG00000143819/ENSG00000198431/ENSG00000117450/ENSG00000136810/ENSG00000156113/ENSG00000138061/ENSG00000157870/ENSG00000142185/ENSG00000108688/ENSG00000135446/ENSG00000151012/ENSG00000156711/ENSG00000104687/ENSG00000137496/ENSG00000183010/ENSG00000105697/ENSG00000271303/ENSG00000100311/ENSG00000066926/ENSG00000120738…	55	ENSG00000095303/ENSG00000170962/ENSG00000143595/ENSG00000127528/ENSG00000109321/ENSG00000073756/ENSG00000153234/ENSG00000048052/ENSG00000131979/ENSG00000120129/ENSG00000170893/ENSG00000118503/ENSG00000113721/ENSG00000171132/ENSG00000170345/ENSG00000108576/ENSG00000188906/ENSG00000171791/ENSG00000265972/ENSG00000166736/ENSG00000150907/ENSG00000115607/ENSG00000177425/ENSG00000188536/ENSG00000134602…
BP	GO:0097530	granulocyte migration	39/2665	109/14478	1.2524e-05	0.00107314	ENSG00000163734/ENSG00000108691/ENSG00000163737/ENSG00000109272/ENSG00000108700/ENSG00000163221/ENSG00000275385/ENSG00000163739/ENSG00000174600/ENSG00000115594/ENSG00000163736/ENSG00000184371/ENSG00000108688/ENSG00000119535/ENSG00000111913/ENSG00000113448/ENSG00000181374/ENSG00000131981/ENSG00000184588/ENSG00000196415/ENSG00000163702/ENSG00000106178/ENSG00000111199/ENSG00000121053/ENSG00000196639…	CXCL3/CCL2/PF4/PF4V1/CCL8/S100A12/CCL18/CXCL1/CMKLR1/IL1R1/PPBP/CSF1/CCL7/CSF3R/RIPOR2/PDE4D/CCL13/LGALS3/PDE4B/PRTN3/IL17RC/CCL24/TRPV4/EPX/HRH1/JAM3/CXCR2/CCL5/BST1/RARRES2/PIP5K1C/CCL19/S100A8/S100A9/CCL3/CXCL2/IL23A/MPP1/THBS1	39	23	ENSG00000163734/ENSG00000108691/ENSG00000108700/ENSG00000275385/ENSG00000163739/ENSG00000174600/ENSG00000115594/ENSG00000184371/ENSG00000108688/ENSG00000181374/ENSG00000131981/ENSG00000196415/ENSG00000163702/ENSG00000106178/ENSG00000111199/ENSG00000121053/ENSG00000196639/ENSG00000106538/ENSG00000186111/ENSG00000172724/ENSG00000277632/ENSG00000081041/ENSG00000130830	16	ENSG00000163737/ENSG00000109272/ENSG00000163221/ENSG00000163736/ENSG00000119535/ENSG00000111913/ENSG00000113448/ENSG00000184588/ENSG00000166086/ENSG00000180871/ENSG00000271503/ENSG00000109743/ENSG00000143546/ENSG00000163220/ENSG00000110944/ENSG00000137801
BP	GO:0014910	regulation of smooth muscle cell migration	24/2665	55/14478	1.36959e-05	0.00115629	ENSG00000159640/ENSG00000171631/ENSG00000099250/ENSG00000128512/ENSG00000170962/ENSG00000081189/ENSG00000114554/ENSG00000113721/ENSG00000100311/ENSG00000171791/ENSG00000198121/ENSG00000167193/ENSG00000137642/ENSG00000172725/ENSG00000017427/ENSG00000271503/ENSG00000084112/ENSG00000116641/ENSG00000147459/ENSG00000165240/ENSG00000112033/ENSG00000185532/ENSG00000197122/ENSG00000122861	ACE/P2RY6/NRP1/DOCK4/PDGFD/MEF2C/PLXNA1/PDGFRB/PDGFB/BCL2/LPAR1/CRK/SORL1/CORO1B/IGF1/CCL5/SSH1/DOCK7/DOCK5/ATP7A/PPARD/PRKG1/SRC/PLAU	24	15	ENSG00000159640/ENSG00000171631/ENSG00000099250/ENSG00000128512/ENSG00000114554/ENSG00000100311/ENSG00000198121/ENSG00000167193/ENSG00000172725/ENSG00000017427/ENSG00000084112/ENSG00000116641/ENSG00000112033/ENSG00000197122/ENSG00000122861	9	ENSG00000170962/ENSG00000081189/ENSG00000113721/ENSG00000171791/ENSG00000137642/ENSG00000271503/ENSG00000147459/ENSG00000165240/ENSG00000185532
BP	GO:0070665	positive regulation of leukocyte proliferation	44/2665	129/14478	1.46284e-05	0.00121712	ENSG00000103855/ENSG00000158473/ENSG00000090659/ENSG00000196352/ENSG00000197646/ENSG00000081189/ENSG00000004468/ENSG00000197329/ENSG00000184371/ENSG00000117586/ENSG00000159958/ENSG00000204592/ENSG00000049130/ENSG00000171791/ENSG00000120217/ENSG00000071051/ENSG00000049768/ENSG00000081237/ENSG00000110651/ENSG00000121807/ENSG00000134352/ENSG00000017427/ENSG00000271503/ENSG00000185950/ENSG00000164136…	CD276/CD1D/CD209/CD55/PDCD1LG2/MEF2C/CD38/PELI1/CSF1/TNFSF4/TNFRSF13C/HLA-E/KITLG/BCL2/CD274/NCK2/FOXP3/PTPRC/CD81/CCR2/IL6ST/IGF1/CCL5/IRS2/IL15/BST1/IL18/HES1/FCRL3/FADD/NFATC2/GPR183/CCL19/CD24/CD46/CD28/SELENOK/CD80/NCK1/LILRB2/IL23A/HMGB1/CCDC88B/IL2RA	44	15	ENSG00000103855/ENSG00000090659/ENSG00000197646/ENSG00000184371/ENSG00000049130/ENSG00000120217/ENSG00000049768/ENSG00000110651/ENSG00000017427/ENSG00000150782/ENSG00000168040/ENSG00000172724/ENSG00000121594/ENSG00000158092/ENSG00000134460	29	ENSG00000158473/ENSG00000196352/ENSG00000081189/ENSG00000004468/ENSG00000197329/ENSG00000117586/ENSG00000159958/ENSG00000204592/ENSG00000171791/ENSG00000071051/ENSG00000081237/ENSG00000121807/ENSG00000134352/ENSG00000271503/ENSG00000185950/ENSG00000164136/ENSG00000109743/ENSG00000114315/ENSG00000160856/ENSG00000101096/ENSG00000169508/ENSG00000272398/ENSG00000117335/ENSG00000178562/ENSG00000113811…
BP	GO:0050870	positive regulation of T cell activation	61/2665	198/14478	1.51901e-05	0.00122938	ENSG00000103855/ENSG00000158473/ENSG00000108691/ENSG00000100351/ENSG00000090659/ENSG00000196352/ENSG00000111537/ENSG00000197646/ENSG00000162711/ENSG00000213809/ENSG00000136630/ENSG00000276231/ENSG00000176105/ENSG00000070831/ENSG00000117586/ENSG00000159958/ENSG00000109906/ENSG00000204592/ENSG00000120217/ENSG00000198053/ENSG00000186818/ENSG00000071051/ENSG00000100097/ENSG00000049768/ENSG00000081237…	CD276/CD1D/CCL2/GRAP2/CD209/CD55/IFNG/PDCD1LG2/NLRP3/KLRK1/HLX/PIK3R6/YES1/CDC42/TNFSF4/TNFRSF13C/ZBTB16/HLA-E/CD274/SIRPA/LILRB4/NCK2/LGALS1/FOXP3/PTPRC/CCR2/CD47/IL6ST/NOD2/FYN/IGF1/CCL5/PIK3R1/IL15/IL18/HES1/FADD/MAP3K8/CD247/CCL19/CD3G/CD24/CD46/AP3D1/HSPH1/CD28/CYLD/SELENOK/CD80/NCK1/SRC/TNFRSF14/LILRB2/IL23A/HMGB1/TGFB1/CCDC88B/XBP1/TNFSF14/IL2RA/CD83	61	22	ENSG00000103855/ENSG00000108691/ENSG00000090659/ENSG00000197646/ENSG00000136630/ENSG00000276231/ENSG00000120217/ENSG00000198053/ENSG00000186818/ENSG00000100097/ENSG00000049768/ENSG00000017427/ENSG00000150782/ENSG00000168040/ENSG00000172724/ENSG00000065000/ENSG00000121594/ENSG00000158092/ENSG00000197122/ENSG00000157873/ENSG00000125735/ENSG00000134460	39	ENSG00000158473/ENSG00000100351/ENSG00000196352/ENSG00000111537/ENSG00000162711/ENSG00000213809/ENSG00000176105/ENSG00000070831/ENSG00000117586/ENSG00000159958/ENSG00000109906/ENSG00000204592/ENSG00000071051/ENSG00000081237/ENSG00000121807/ENSG00000196776/ENSG00000134352/ENSG00000167207/ENSG00000010810/ENSG00000271503/ENSG00000145675/ENSG00000164136/ENSG00000114315/ENSG00000107968/ENSG00000198821…
BP	GO:0022408	negative regulation of cell-cell adhesion	48/2665	145/14478	1.52039e-05	0.00122938	ENSG00000136235/ENSG00000138735/ENSG00000131203/ENSG00000197646/ENSG00000179820/ENSG00000197329/ENSG00000108839/ENSG00000111913/ENSG00000136630/ENSG00000133661/ENSG00000073861/ENSG00000117586/ENSG00000108861/ENSG00000198435/ENSG00000137710/ENSG00000131981/ENSG00000124145/ENSG00000120217/ENSG00000129654/ENSG00000177425/ENSG00000049768/ENSG00000111199/ENSG00000163154/ENSG00000151208/ENSG00000096968…	GPNMB/PDE5A/IDO1/PDCD1LG2/MYADM/PELI1/ALOX12/RIPOR2/HLX/SFTPD/TBX21/TNFSF4/DUSP3/NRARP/RDX/LGALS3/SDC4/CD274/FOXJ1/PAWR/FOXP3/TRPV4/TNFAIP8L2/DLG5/JAK2/SOCS6/IL10/TMEM131L/SMAD7/PPARA/CD9/CYLD/CD80/UBASH3B/PRKG1/CCL28/LILRB2/HMGB1/TGFB1/PAG1/NFKBID/IRF1/KLF4/IL2RA/ERBB2/ZNF703/IFNB1/LOXL3	48	21	ENSG00000136235/ENSG00000131203/ENSG00000197646/ENSG00000136630/ENSG00000108861/ENSG00000137710/ENSG00000131981/ENSG00000124145/ENSG00000120217/ENSG00000049768/ENSG00000111199/ENSG00000163154/ENSG00000170677/ENSG00000136634/ENSG00000186951/ENSG00000010278/ENSG00000121594/ENSG00000154127/ENSG00000134460/ENSG00000171855/ENSG00000115318	27	ENSG00000138735/ENSG00000179820/ENSG00000197329/ENSG00000108839/ENSG00000111913/ENSG00000133661/ENSG00000073861/ENSG00000117586/ENSG00000198435/ENSG00000129654/ENSG00000177425/ENSG00000151208/ENSG00000096968/ENSG00000121210/ENSG00000101665/ENSG00000083799/ENSG00000185532/ENSG00000151882/ENSG00000131042/ENSG00000189403/ENSG00000105329/ENSG00000076641/ENSG00000167604/ENSG00000125347/ENSG00000136826…
BP	GO:0006968	cellular defense response	23/2665	52/14478	1.57393e-05	0.00125499	ENSG00000180644/ENSG00000168329/ENSG00000189430/ENSG00000160791/ENSG00000112210/ENSG00000154589/ENSG00000183542/ENSG00000189013/ENSG00000139187/ENSG00000121807/ENSG00000180871/ENSG00000205809/ENSG00000150093/ENSG00000177455/ENSG00000183918/ENSG00000170425/ENSG00000115523/ENSG00000240403/ENSG00000108679/ENSG00000131042/ENSG00000173585/ENSG00000116701/ENSG00000205810	PRF1/CX3CR1/NCR1/CCR5/RAB23/LY96/KLRC4/KIR2DL4/KLRG1/CCR2/CXCR2/KLRC2/ITGB1/CD19/SH2D1A/ADORA2B/GNLY/KIR3DL2/LGALS3BP/LILRB2/CCR9/NCF2/KLRC3	23	6	ENSG00000160791/ENSG00000112210/ENSG00000154589/ENSG00000170425/ENSG00000108679/ENSG00000116701	17	ENSG00000180644/ENSG00000168329/ENSG00000189430/ENSG00000183542/ENSG00000189013/ENSG00000139187/ENSG00000121807/ENSG00000180871/ENSG00000205809/ENSG00000150093/ENSG00000177455/ENSG00000183918/ENSG00000115523/ENSG00000240403/ENSG00000131042/ENSG00000173585/ENSG00000205810
BP	GO:0050670	regulation of lymphocyte proliferation	59/2665	190/14478	1.59896e-05	0.00125749	ENSG00000136235/ENSG00000103855/ENSG00000158473/ENSG00000090659/ENSG00000138735/ENSG00000196352/ENSG00000131203/ENSG00000197646/ENSG00000081189/ENSG00000004468/ENSG00000197329/ENSG00000133661/ENSG00000117586/ENSG00000159958/ENSG00000204592/ENSG00000131981/ENSG00000124145/ENSG00000171791/ENSG00000120217/ENSG00000129654/ENSG00000177425/ENSG00000071051/ENSG00000105205/ENSG00000049768/ENSG00000081237…	GPNMB/CD276/CD1D/CD209/PDE5A/CD55/IDO1/PDCD1LG2/MEF2C/CD38/PELI1/SFTPD/TNFSF4/TNFRSF13C/HLA-E/LGALS3/SDC4/BCL2/CD274/FOXJ1/PAWR/NCK2/CLC/FOXP3/PTPRC/CD81/CCR2/IL6ST/IGF1/CCL5/IRS2/MZB1/DLG5/IL15/BST1/IL18/IL10/TMEM131L/HES1/FCRL3/ATM/FADD/NFATC2/GPR183/CCL19/CD24/CD46/CD28/SELENOK/CD80/NCK1/LILRB2/IL23A/HMGB1/TGFB1/CCDC88B/IRF1/IL2RA/ERBB2	59	19	ENSG00000136235/ENSG00000103855/ENSG00000090659/ENSG00000131203/ENSG00000197646/ENSG00000131981/ENSG00000124145/ENSG00000120217/ENSG00000105205/ENSG00000049768/ENSG00000110651/ENSG00000017427/ENSG00000150782/ENSG00000136634/ENSG00000168040/ENSG00000172724/ENSG00000121594/ENSG00000158092/ENSG00000134460	40	ENSG00000158473/ENSG00000138735/ENSG00000196352/ENSG00000081189/ENSG00000004468/ENSG00000197329/ENSG00000133661/ENSG00000117586/ENSG00000159958/ENSG00000204592/ENSG00000171791/ENSG00000129654/ENSG00000177425/ENSG00000071051/ENSG00000081237/ENSG00000121807/ENSG00000134352/ENSG00000271503/ENSG00000185950/ENSG00000170476/ENSG00000151208/ENSG00000164136/ENSG00000109743/ENSG00000121210/ENSG00000114315…
BP	GO:0036336	dendritic cell migration	15/2665	27/14478	1.67335e-05	0.00129821	ENSG00000121966/ENSG00000130529/ENSG00000142185/ENSG00000183087/ENSG00000070831/ENSG00000160791/ENSG00000163464/ENSG00000121807/ENSG00000180871/ENSG00000271503/ENSG00000169508/ENSG00000142405/ENSG00000172724/ENSG00000189403/ENSG00000151491	CXCR4/TRPM4/TRPM2/GAS6/CDC42/CCR5/CXCR1/CCR2/CXCR2/CCL5/GPR183/NLRP12/CCL19/HMGB1/EPS8	15	5	ENSG00000130529/ENSG00000142185/ENSG00000183087/ENSG00000160791/ENSG00000172724	10	ENSG00000121966/ENSG00000070831/ENSG00000163464/ENSG00000121807/ENSG00000180871/ENSG00000271503/ENSG00000169508/ENSG00000142405/ENSG00000189403/ENSG00000151491
BP	GO:0014909	smooth muscle cell migration	26/2665	63/14478	2.03816e-05	0.00156014	ENSG00000159640/ENSG00000171631/ENSG00000099250/ENSG00000128512/ENSG00000170962/ENSG00000081189/ENSG00000114554/ENSG00000259207/ENSG00000113721/ENSG00000100311/ENSG00000171791/ENSG00000198121/ENSG00000167193/ENSG00000137642/ENSG00000172725/ENSG00000017427/ENSG00000271503/ENSG00000084112/ENSG00000116641/ENSG00000147459/ENSG00000165240/ENSG00000112033/ENSG00000185532/ENSG00000197122/ENSG00000104368…	ACE/P2RY6/NRP1/DOCK4/PDGFD/MEF2C/PLXNA1/ITGB3/PDGFRB/PDGFB/BCL2/LPAR1/CRK/SORL1/CORO1B/IGF1/CCL5/SSH1/DOCK7/DOCK5/ATP7A/PPARD/PRKG1/SRC/PLAT/PLAU	26	16	ENSG00000159640/ENSG00000171631/ENSG00000099250/ENSG00000128512/ENSG00000114554/ENSG00000100311/ENSG00000198121/ENSG00000167193/ENSG00000172725/ENSG00000017427/ENSG00000084112/ENSG00000116641/ENSG00000112033/ENSG00000197122/ENSG00000104368/ENSG00000122861	10	ENSG00000170962/ENSG00000081189/ENSG00000259207/ENSG00000113721/ENSG00000171791/ENSG00000137642/ENSG00000271503/ENSG00000147459/ENSG00000165240/ENSG00000185532
BP	GO:0042098	T cell proliferation	53/2665	167/14478	2.16594e-05	0.0016188	ENSG00000136235/ENSG00000103855/ENSG00000158473/ENSG00000090659/ENSG00000138735/ENSG00000196352/ENSG00000131203/ENSG00000197646/ENSG00000197329/ENSG00000133661/ENSG00000117586/ENSG00000159958/ENSG00000204592/ENSG00000131981/ENSG00000124145/ENSG00000120217/ENSG00000129654/ENSG00000177425/ENSG00000071051/ENSG00000105205/ENSG00000049768/ENSG00000081237/ENSG00000121807/ENSG00000134352/ENSG00000010810…	GPNMB/CD276/CD1D/CD209/PDE5A/CD55/IDO1/PDCD1LG2/PELI1/SFTPD/TNFSF4/TNFRSF13C/HLA-E/LGALS3/SDC4/CD274/FOXJ1/PAWR/NCK2/CLC/FOXP3/PTPRC/CCR2/IL6ST/FYN/IGF1/CCL5/DLG5/IL15/IL18/IL10/TMEM131L/HES1/FADD/BAX/CCL19/RPS6/CD24/CD46/CD28/SELENOK/BTN3A1/CD80/NCK1/LILRB2/IL23A/HMGB1/TGFB1/CCDC88B/IRF1/TNFSF14/IL2RA/ERBB2	53	20	ENSG00000136235/ENSG00000103855/ENSG00000090659/ENSG00000131203/ENSG00000197646/ENSG00000131981/ENSG00000124145/ENSG00000120217/ENSG00000105205/ENSG00000049768/ENSG00000017427/ENSG00000150782/ENSG00000136634/ENSG00000168040/ENSG00000087088/ENSG00000172724/ENSG00000121594/ENSG00000158092/ENSG00000125735/ENSG00000134460	33	ENSG00000158473/ENSG00000138735/ENSG00000196352/ENSG00000197329/ENSG00000133661/ENSG00000117586/ENSG00000159958/ENSG00000204592/ENSG00000129654/ENSG00000177425/ENSG00000071051/ENSG00000081237/ENSG00000121807/ENSG00000134352/ENSG00000010810/ENSG00000271503/ENSG00000151208/ENSG00000164136/ENSG00000121210/ENSG00000114315/ENSG00000137154/ENSG00000272398/ENSG00000117335/ENSG00000178562/ENSG00000113811…
BP	GO:0050671	positive regulation of lymphocyte proliferation	42/2665	123/14478	2.19938e-05	0.0016188	ENSG00000103855/ENSG00000158473/ENSG00000090659/ENSG00000196352/ENSG00000197646/ENSG00000081189/ENSG00000004468/ENSG00000197329/ENSG00000117586/ENSG00000159958/ENSG00000204592/ENSG00000171791/ENSG00000120217/ENSG00000071051/ENSG00000049768/ENSG00000081237/ENSG00000110651/ENSG00000121807/ENSG00000134352/ENSG00000017427/ENSG00000271503/ENSG00000185950/ENSG00000164136/ENSG00000109743/ENSG00000150782…	CD276/CD1D/CD209/CD55/PDCD1LG2/MEF2C/CD38/PELI1/TNFSF4/TNFRSF13C/HLA-E/BCL2/CD274/NCK2/FOXP3/PTPRC/CD81/CCR2/IL6ST/IGF1/CCL5/IRS2/IL15/BST1/IL18/HES1/FCRL3/FADD/NFATC2/GPR183/CCL19/CD24/CD46/CD28/SELENOK/CD80/NCK1/LILRB2/IL23A/HMGB1/CCDC88B/IL2RA	42	13	ENSG00000103855/ENSG00000090659/ENSG00000197646/ENSG00000120217/ENSG00000049768/ENSG00000110651/ENSG00000017427/ENSG00000150782/ENSG00000168040/ENSG00000172724/ENSG00000121594/ENSG00000158092/ENSG00000134460	29	ENSG00000158473/ENSG00000196352/ENSG00000081189/ENSG00000004468/ENSG00000197329/ENSG00000117586/ENSG00000159958/ENSG00000204592/ENSG00000171791/ENSG00000071051/ENSG00000081237/ENSG00000121807/ENSG00000134352/ENSG00000271503/ENSG00000185950/ENSG00000164136/ENSG00000109743/ENSG00000114315/ENSG00000160856/ENSG00000101096/ENSG00000169508/ENSG00000272398/ENSG00000117335/ENSG00000178562/ENSG00000113811…
BP	GO:0050921	positive regulation of chemotaxis	42/2665	123/14478	2.19938e-05	0.0016188	ENSG00000163734/ENSG00000146070/ENSG00000163737/ENSG00000099250/ENSG00000109272/ENSG00000170962/ENSG00000163739/ENSG00000174600/ENSG00000163736/ENSG00000165197/ENSG00000173511/ENSG00000184371/ENSG00000183087/ENSG00000106211/ENSG00000108688/ENSG00000111913/ENSG00000172232/ENSG00000113721/ENSG00000170989/ENSG00000100311/ENSG00000112715/ENSG00000198121/ENSG00000111199/ENSG00000166949/ENSG00000121807…	CXCL3/PLA2G7/PF4/NRP1/PF4V1/PDGFD/CXCL1/CMKLR1/PPBP/VEGFD/VEGFB/CSF1/GAS6/HSPB1/CCL7/RIPOR2/AZU1/PDGFRB/S1PR1/PDGFB/VEGFA/LPAR1/TRPV4/SMAD3/CCR2/CXCR2/CCL5/CREB3/RARRES2/CCL19/WNT5A/CCL3/STX4/ADAM10/CXCL2/STX3/IL23A/HMGB1/TGFB1/TNFSF14/NTRK3/THBS1	42	25	ENSG00000163734/ENSG00000146070/ENSG00000099250/ENSG00000163739/ENSG00000174600/ENSG00000165197/ENSG00000173511/ENSG00000184371/ENSG00000183087/ENSG00000106211/ENSG00000108688/ENSG00000172232/ENSG00000100311/ENSG00000198121/ENSG00000111199/ENSG00000107175/ENSG00000106538/ENSG00000172724/ENSG00000114251/ENSG00000277632/ENSG00000103496/ENSG00000081041/ENSG00000166900/ENSG00000125735/ENSG00000140538	17	ENSG00000163737/ENSG00000109272/ENSG00000170962/ENSG00000163736/ENSG00000111913/ENSG00000113721/ENSG00000170989/ENSG00000112715/ENSG00000166949/ENSG00000121807/ENSG00000180871/ENSG00000271503/ENSG00000137845/ENSG00000110944/ENSG00000189403/ENSG00000105329/ENSG00000137801
BP	GO:0042113	B cell activation	63/2665	209/14478	2.36305e-05	0.00171725	ENSG00000157227/ENSG00000115232/ENSG00000163534/ENSG00000081189/ENSG00000004468/ENSG00000156738/ENSG00000197329/ENSG00000101082/ENSG00000048052/ENSG00000153064/ENSG00000156127/ENSG00000105369/ENSG00000078596/ENSG00000073861/ENSG00000117586/ENSG00000118503/ENSG00000159958/ENSG00000106003/ENSG00000175857/ENSG00000171791/ENSG00000129654/ENSG00000177425/ENSG00000100097/ENSG00000160683/ENSG00000152518…	MMP14/ITGA4/FCRL1/MEF2C/CD38/MS4A1/PELI1/SLA2/HDAC9/BANK1/BATF/CD79A/ITM2A/TBX21/TNFSF4/TNFAIP3/TNFRSF13C/LFNG/GAPT/BCL2/FOXJ1/PAWR/LGALS1/CXCR5/ZFP36L2/FOXP3/PTPRC/CD81/NOD2/ITGB1/IRS2/PIK3R1/CR2/MZB1/CD79B/MIR17HG/BST1/TXLNA/TPD52/NOTCH2/IL10/PRKCB/PLCL2/FCRL3/FLT3/POU2F2/ATM/CASP8/NFATC2/BAX/GPR183/HMGB3/DNAJB9/ADGRG3/CD28/CYLD/UNG/EXOSC3/HHEX/TGFB1/XBP1/KIT/IFNB1	63	13	ENSG00000157227/ENSG00000156127/ENSG00000100097/ENSG00000049768/ENSG00000110651/ENSG00000084652/ENSG00000136634/ENSG00000087088/ENSG00000029993/ENSG00000076248/ENSG00000107371/ENSG00000157404/ENSG00000171855	50	ENSG00000115232/ENSG00000163534/ENSG00000081189/ENSG00000004468/ENSG00000156738/ENSG00000197329/ENSG00000101082/ENSG00000048052/ENSG00000153064/ENSG00000105369/ENSG00000078596/ENSG00000073861/ENSG00000117586/ENSG00000118503/ENSG00000159958/ENSG00000106003/ENSG00000175857/ENSG00000171791/ENSG00000129654/ENSG00000177425/ENSG00000160683/ENSG00000152518/ENSG00000081237/ENSG00000167207/ENSG00000150093…
BP	GO:0030217	T cell differentiation	64/2665	214/14478	2.68098e-05	0.00192394	ENSG00000158473/ENSG00000111537/ENSG00000153563/ENSG00000162711/ENSG00000136630/ENSG00000276231/ENSG00000156127/ENSG00000074966/ENSG00000125245/ENSG00000073861/ENSG00000117586/ENSG00000198435/ENSG00000106003/ENSG00000109906/ENSG00000136573/ENSG00000171791/ENSG00000129654/ENSG00000186818/ENSG00000120738/ENSG00000152518/ENSG00000049768/ENSG00000081237/ENSG00000163251/ENSG00000166527/ENSG00000164136…	CD1D/IFNG/CD8A/NLRP3/HLX/PIK3R6/BATF/TXK/GPR18/TBX21/TNFSF4/NRARP/LFNG/ZBTB16/BLK/BCL2/FOXJ1/LILRB4/EGR1/ZFP36L2/FOXP3/PTPRC/FZD5/CLEC4D/IL15/IL18/TMEM131L/B2M/RORA/JMJD6/SMAD7/FADD/NFATC2/GPR183/CCL19/RHOH/RPS6/CD46/AP3D1/CD28/CYLD/TNFRSF18/RUNX2/CD80/ATP7A/SOX13/FOXP1/SLC46A2/LILRB2/IL23A/HMGB1/TGFB1/NFKBID/IRF1/XBP1/CCR9/IL2RA/ERBB2/CD83/KIT/EOMES/IFNB1/LOXL3/BCL11B	64	18	ENSG00000136630/ENSG00000276231/ENSG00000156127/ENSG00000186818/ENSG00000120738/ENSG00000049768/ENSG00000163251/ENSG00000150782/ENSG00000168040/ENSG00000172724/ENSG00000065000/ENSG00000186891/ENSG00000121594/ENSG00000143842/ENSG00000134460/ENSG00000157404/ENSG00000171855/ENSG00000115318	46	ENSG00000158473/ENSG00000111537/ENSG00000153563/ENSG00000162711/ENSG00000074966/ENSG00000125245/ENSG00000073861/ENSG00000117586/ENSG00000198435/ENSG00000106003/ENSG00000109906/ENSG00000136573/ENSG00000171791/ENSG00000129654/ENSG00000152518/ENSG00000081237/ENSG00000166527/ENSG00000164136/ENSG00000121210/ENSG00000166710/ENSG00000069667/ENSG00000070495/ENSG00000101665/ENSG00000101096/ENSG00000169508…
BP	GO:0045600	positive regulation of fat cell differentiation	21/2665	47/14478	3.03551e-05	0.00213415	ENSG00000174705/ENSG00000130529/ENSG00000132170/ENSG00000174600/ENSG00000073756/ENSG00000162337/ENSG00000128016/ENSG00000111269/ENSG00000109906/ENSG00000151014/ENSG00000245848/ENSG00000087884/ENSG00000142453/ENSG00000106538/ENSG00000139668/ENSG00000148671/ENSG00000112033/ENSG00000161642/ENSG00000176845/ENSG00000111186/ENSG00000100219	SH3PXD2B/TRPM4/PPARG/CMKLR1/PTGS2/LRP5/ZFP36/CREBL2/ZBTB16/NOCT/CEBPA/AAMDC/CARM1/RARRES2/WDFY2/ADIRF/PPARD/ZNF385A/METRNL/WNT5B/XBP1	21	14	ENSG00000174705/ENSG00000130529/ENSG00000132170/ENSG00000174600/ENSG00000162337/ENSG00000111269/ENSG00000245848/ENSG00000087884/ENSG00000142453/ENSG00000106538/ENSG00000148671/ENSG00000112033/ENSG00000161642/ENSG00000111186	7	ENSG00000073756/ENSG00000128016/ENSG00000109906/ENSG00000151014/ENSG00000139668/ENSG00000176845/ENSG00000100219
BP	GO:0002688	regulation of leukocyte chemotaxis	37/2665	105/14478	3.04825e-05	0.00213415	ENSG00000163734/ENSG00000146070/ENSG00000108691/ENSG00000163737/ENSG00000109272/ENSG00000163739/ENSG00000174600/ENSG00000163736/ENSG00000165197/ENSG00000173511/ENSG00000184371/ENSG00000183087/ENSG00000108688/ENSG00000213809/ENSG00000111913/ENSG00000166923/ENSG00000125245/ENSG00000112715/ENSG00000271447/ENSG00000111199/ENSG00000121807/ENSG00000166086/ENSG00000180871/ENSG00000271503/ENSG00000107175…	CXCL3/PLA2G7/CCL2/PF4/PF4V1/CXCL1/CMKLR1/PPBP/VEGFD/VEGFB/CSF1/GAS6/CCL7/KLRK1/RIPOR2/GREM1/GPR18/VEGFA/MMP28/TRPV4/CCR2/JAM3/CXCR2/CCL5/CREB3/BST1/RARRES2/CCL19/WNT5A/CCL3/ADAM10/CXCL2/IL23A/HMGB1/MPP1/TNFSF14/THBS1	37	20	ENSG00000163734/ENSG00000146070/ENSG00000108691/ENSG00000163739/ENSG00000174600/ENSG00000165197/ENSG00000173511/ENSG00000184371/ENSG00000183087/ENSG00000108688/ENSG00000166923/ENSG00000111199/ENSG00000107175/ENSG00000106538/ENSG00000172724/ENSG00000114251/ENSG00000277632/ENSG00000081041/ENSG00000130830/ENSG00000125735	17	ENSG00000163737/ENSG00000109272/ENSG00000163736/ENSG00000213809/ENSG00000111913/ENSG00000125245/ENSG00000112715/ENSG00000271447/ENSG00000121807/ENSG00000166086/ENSG00000180871/ENSG00000271503/ENSG00000109743/ENSG00000137845/ENSG00000110944/ENSG00000189403/ENSG00000137801
BP	GO:0019730	antimicrobial humoral response	27/2665	68/14478	3.26275e-05	0.0022568	ENSG00000163737/ENSG00000273802/ENSG00000184678/ENSG00000177556/ENSG00000163221/ENSG00000180596/ENSG00000124635/ENSG00000132465/ENSG00000133661/ENSG00000120885/ENSG00000172232/ENSG00000181374/ENSG00000204592/ENSG00000159674/ENSG00000196415/ENSG00000148346/ENSG00000274290/ENSG00000120509/ENSG00000277224/ENSG00000106538/ENSG00000197561/ENSG00000115523/ENSG00000143546/ENSG00000163220/ENSG00000165240…	PF4/HIST1H2BG/HIST2H2BE/ATOX1/S100A12/HIST1H2BC/HIST1H2BJ/JCHAIN/SFTPD/CLU/AZU1/CCL13/HLA-E/SPON2/PRTN3/LCN2/HIST1H2BE/PDZD11/HIST1H2BF/RARRES2/ELANE/GNLY/S100A8/S100A9/ATP7A/CTSG/RPL30	27	8	ENSG00000177556/ENSG00000172232/ENSG00000181374/ENSG00000196415/ENSG00000120509/ENSG00000106538/ENSG00000197561/ENSG00000100448	19	ENSG00000163737/ENSG00000273802/ENSG00000184678/ENSG00000163221/ENSG00000180596/ENSG00000124635/ENSG00000132465/ENSG00000133661/ENSG00000120885/ENSG00000204592/ENSG00000159674/ENSG00000148346/ENSG00000274290/ENSG00000277224/ENSG00000115523/ENSG00000143546/ENSG00000163220/ENSG00000165240/ENSG00000156482
BP	GO:0030168	platelet activation	48/2665	149/14478	3.38201e-05	0.00231144	ENSG00000130203/ENSG00000163737/ENSG00000109272/ENSG00000162493/ENSG00000186469/ENSG00000136854/ENSG00000181104/ENSG00000108839/ENSG00000169313/ENSG00000158856/ENSG00000183087/ENSG00000106211/ENSG00000064201/ENSG00000151012/ENSG00000276231/ENSG00000035403/ENSG00000074966/ENSG00000259207/ENSG00000274588/ENSG00000165682/ENSG00000171132/ENSG00000100311/ENSG00000088053/ENSG00000159176/ENSG00000010810…	APOE/PF4/PF4V1/PDPN/GNG2/STXBP1/F2R/ALOX12/P2RY12/DMTN/GAS6/HSPB1/TSPAN32/SLC7A11/PIK3R6/VCL/TXK/ITGB3/DGKK/CLEC1B/PRKCE/PDGFB/GP6/CSRP1/FYN/HBB/DGKD/P2RX1/PIK3R1/PRKCH/RHOB/PRKCB/GP1BA/MPIG6B/GNA11/GP5/CD9/ITGA2B/GNA12/UBASH3B/PRKG1/SRC/SELP/MERTK/ADRA2A/TYRO3/F2RL3/GP9	48	16	ENSG00000130203/ENSG00000162493/ENSG00000136854/ENSG00000183087/ENSG00000106211/ENSG00000151012/ENSG00000276231/ENSG00000100311/ENSG00000159176/ENSG00000088256/ENSG00000010278/ENSG00000146535/ENSG00000154127/ENSG00000197122/ENSG00000153208/ENSG00000092445	32	ENSG00000163737/ENSG00000109272/ENSG00000186469/ENSG00000181104/ENSG00000108839/ENSG00000169313/ENSG00000158856/ENSG00000064201/ENSG00000035403/ENSG00000074966/ENSG00000259207/ENSG00000274588/ENSG00000165682/ENSG00000171132/ENSG00000088053/ENSG00000010810/ENSG00000244734/ENSG00000077044/ENSG00000108405/ENSG00000145675/ENSG00000027075/ENSG00000143878/ENSG00000166501/ENSG00000185245/ENSG00000204420…
BP	GO:1903034	regulation of response to wounding	44/2665	133/14478	3.44181e-05	0.00232464	ENSG00000130203/ENSG00000162493/ENSG00000065534/ENSG00000142512/ENSG00000040608/ENSG00000127831/ENSG00000181104/ENSG00000162407/ENSG00000108839/ENSG00000158856/ENSG00000074966/ENSG00000118503/ENSG00000171132/ENSG00000100311/ENSG00000182718/ENSG00000166949/ENSG00000006638/ENSG00000167193/ENSG00000144824/ENSG00000113070/ENSG00000124193/ENSG00000136634/ENSG00000185245/ENSG00000010278/ENSG00000248099…	APOE/PDPN/MYLK/SIGLEC10/RTN4R/VIL1/F2R/PLPP3/ALOX12/DMTN/TXK/TNFAIP3/PRKCE/PDGFB/ANXA2/SMAD3/TBXA2R/CRK/PHLDB2/HBEGF/SRSF6/IL10/GP1BA/CD9/INSL3/S100A9/ATP7A/UBASH3B/PPARD/CD109/PRKG1/PTPRS/SELP/AJAP1/ADRA2A/PLAT/KLF4/XBP1/PLAU/ADTRP/TFPI/SERPINF2/NTRK3/THBS1	44	19	ENSG00000130203/ENSG00000162493/ENSG00000040608/ENSG00000162407/ENSG00000100311/ENSG00000182718/ENSG00000167193/ENSG00000136634/ENSG00000010278/ENSG00000248099/ENSG00000154127/ENSG00000112033/ENSG00000156535/ENSG00000104368/ENSG00000122861/ENSG00000111863/ENSG00000003436/ENSG00000167711/ENSG00000140538	25	ENSG00000065534/ENSG00000142512/ENSG00000127831/ENSG00000181104/ENSG00000108839/ENSG00000158856/ENSG00000074966/ENSG00000118503/ENSG00000171132/ENSG00000166949/ENSG00000006638/ENSG00000144824/ENSG00000113070/ENSG00000124193/ENSG00000185245/ENSG00000163220/ENSG00000165240/ENSG00000185532/ENSG00000105426/ENSG00000174175/ENSG00000196581/ENSG00000150594/ENSG00000136826/ENSG00000100219/ENSG00000137801
BP	GO:0050878	regulation of body fluid levels	111/2665	424/14478	3.76774e-05	0.00251518	ENSG00000130203/ENSG00000025434/ENSG00000175899/ENSG00000278828/ENSG00000163737/ENSG00000109272/ENSG00000162493/ENSG00000186469/ENSG00000170962/ENSG00000136854/ENSG00000150760/ENSG00000181104/ENSG00000255833/ENSG00000085063/ENSG00000124491/ENSG00000108839/ENSG00000169313/ENSG00000158856/ENSG00000183087/ENSG00000106211/ENSG00000064201/ENSG00000151012/ENSG00000013016/ENSG00000276231/ENSG00000035403…	APOE/NR1H3/A2M/HIST1H3H/PF4/PF4V1/PDPN/GNG2/PDGFD/STXBP1/DOCK1/F2R/TIFAB/CD59/F13A1/ALOX12/P2RY12/DMTN/GAS6/HSPB1/TSPAN32/SLC7A11/EHD3/PIK3R6/VCL/TXK/ITGB3/DGKK/CDC42/SLC29A1/NEURL1/CLEC1B/STK39/JMJD1C/PRKCE/P2RX5/PDGFB/ANXA2/VEGFA/PRKAR2B/GBA/PRTN3/GP6/EPHB2/TRPV4/AKR1B1/TBXA2R/HIST1H3E/CSRP1/HPS5/FYN/NFE2/EHD1/HBB/DGKD/TRPV5/P2RX1/PIK3R1/HYAL2/HIF1A/PRKCH/RHOB/JAK2/WFS1/PRKCB/DOCK6/GP1BA/MPIG6B…	111	50	ENSG00000130203/ENSG00000025434/ENSG00000175899/ENSG00000162493/ENSG00000136854/ENSG00000150760/ENSG00000255833/ENSG00000085063/ENSG00000183087/ENSG00000106211/ENSG00000151012/ENSG00000276231/ENSG00000112759/ENSG00000100311/ENSG00000182718/ENSG00000177628/ENSG00000196415/ENSG00000133216/ENSG00000111199/ENSG00000085662/ENSG00000274750/ENSG00000159176/ENSG00000110756/ENSG00000127412/ENSG00000068001…	61	ENSG00000278828/ENSG00000163737/ENSG00000109272/ENSG00000186469/ENSG00000170962/ENSG00000181104/ENSG00000124491/ENSG00000108839/ENSG00000169313/ENSG00000158856/ENSG00000064201/ENSG00000013016/ENSG00000035403/ENSG00000074966/ENSG00000259207/ENSG00000274588/ENSG00000070831/ENSG00000107954/ENSG00000165682/ENSG00000198648/ENSG00000171988/ENSG00000171132/ENSG00000083454/ENSG00000112715/ENSG00000005249…
BP	GO:0006816	calcium ion transport	95/2665	352/14478	3.88356e-05	0.00254628	ENSG00000108691/ENSG00000140090/ENSG00000144681/ENSG00000065534/ENSG00000108700/ENSG00000130529/ENSG00000107130/ENSG00000140939/ENSG00000165125/ENSG00000142185/ENSG00000181104/ENSG00000070961/ENSG00000107593/ENSG00000073756/ENSG00000169313/ENSG00000171596/ENSG00000183087/ENSG00000113448/ENSG00000013016/ENSG00000138798/ENSG00000166592/ENSG00000113721/ENSG00000157445/ENSG00000160791/ENSG00000171132…	CCL2/SLC24A4/STAC/MYLK/CCL8/TRPM4/NCS1/NOL3/TRPV6/TRPM2/F2R/ATP2B1/PKD2L1/PTGS2/P2RY12/NMUR1/GAS6/PDE4D/EHD3/EGF/RRAD/PDGFRB/CACNA2D3/CCR5/PRKCE/CACNA2D2/P2RX5/LGALS3/CYP27B1/PDGFB/MCOLN3/SARAF/BCL2/TMEM37/BEST1/PDE4B/CD84/TRPV4/PTPRC/GRIN1/GPM6A/PSEN2/PACSIN3/CAMK2D/FYN/GRIN3A/CCL5/CAMK2B/TRPV5/CD19/P2RX1/MCUB/MCOLN1/TSPAN13/PKD1L1/SELENON/SLC3A2/WFS1/PRKCB/GSTM2/ORAI3/FCRL3/TPCN2/GRIN2D/G6PD/BA…	95	46	ENSG00000108691/ENSG00000144681/ENSG00000108700/ENSG00000130529/ENSG00000107130/ENSG00000140939/ENSG00000165125/ENSG00000142185/ENSG00000107593/ENSG00000183087/ENSG00000160791/ENSG00000131981/ENSG00000111012/ENSG00000100311/ENSG00000055732/ENSG00000171227/ENSG00000167995/ENSG00000066294/ENSG00000111199/ENSG00000176884/ENSG00000143801/ENSG00000165912/ENSG00000198785/ENSG00000058404/ENSG00000127412…	49	ENSG00000140090/ENSG00000065534/ENSG00000181104/ENSG00000070961/ENSG00000073756/ENSG00000169313/ENSG00000171596/ENSG00000113448/ENSG00000013016/ENSG00000138798/ENSG00000166592/ENSG00000113721/ENSG00000157445/ENSG00000171132/ENSG00000007402/ENSG00000083454/ENSG00000133872/ENSG00000171791/ENSG00000184588/ENSG00000081237/ENSG00000150625/ENSG00000145349/ENSG00000010810/ENSG00000271503/ENSG00000177455…
BP	GO:0006575	cellular modified amino acid metabolic process	51/2665	162/14478	3.90303e-05	0.00254628	ENSG00000100997/ENSG00000138413/ENSG00000099998/ENSG00000128965/ENSG00000164904/ENSG00000131979/ENSG00000104687/ENSG00000144645/ENSG00000136010/ENSG00000021762/ENSG00000148344/ENSG00000159423/ENSG00000101444/ENSG00000001084/ENSG00000168528/ENSG00000133433/ENSG00000016391/ENSG00000172508/ENSG00000130821/ENSG00000040531/ENSG00000008394/ENSG00000112303/ENSG00000132763/ENSG00000106397/ENSG00000125618…	ABHD12/IDH1/GGT5/CHAC1/ALDH7A1/GCH1/GSR/OSBPL10/ALDH1L2/OSBPL5/PTGES/ALDH4A1/AHCY/GCLC/SERINC2/GSTT2B/CHDH/CARNS1/SLC6A8/CTNS/MGST1/VNN2/MMACHC/PLOD3/PAX8/GSTM4/GSTM2/SLC27A1/PDZD11/GCLM/GGT1/OPLAH/SULT1B1/G6PD/CNDP2/EGLN2/AHCYL1/CKB/MTHFD2/MBOAT1/GGCT/SERINC1/VNN3/ERO1B/HAGH/MTHFD2L/GSTT2/GATM/PCYOX1/HPN/GOT2	51	36	ENSG00000100997/ENSG00000138413/ENSG00000099998/ENSG00000128965/ENSG00000164904/ENSG00000104687/ENSG00000136010/ENSG00000159423/ENSG00000101444/ENSG00000001084/ENSG00000168528/ENSG00000133433/ENSG00000016391/ENSG00000130821/ENSG00000040531/ENSG00000008394/ENSG00000132763/ENSG00000106397/ENSG00000125618/ENSG00000168765/ENSG00000130304/ENSG00000120509/ENSG00000023909/ENSG00000100031/ENSG00000178814…	15	ENSG00000131979/ENSG00000144645/ENSG00000021762/ENSG00000148344/ENSG00000172508/ENSG00000112303/ENSG00000213366/ENSG00000173597/ENSG00000269858/ENSG00000166165/ENSG00000172197/ENSG00000111897/ENSG00000093134/ENSG00000086619/ENSG00000163738
BP	GO:0007204	positive regulation of cytosolic calcium ion concentration	69/2665	238/14478	4.03701e-05	0.00260326	ENSG00000121966/ENSG00000187474/ENSG00000130529/ENSG00000196352/ENSG00000140939/ENSG00000165125/ENSG00000142185/ENSG00000078589/ENSG00000181104/ENSG00000213694/ENSG00000004468/ENSG00000113448/ENSG00000125245/ENSG00000171051/ENSG00000180758/ENSG00000168229/ENSG00000160791/ENSG00000171132/ENSG00000083454/ENSG00000170989/ENSG00000171791/ENSG00000198121/ENSG00000139679/ENSG00000166148/ENSG00000111199…	CXCR4/FPR3/TRPM4/CD55/NOL3/TRPV6/TRPM2/P2RY10/F2R/S1PR3/CD38/PDE4D/GPR18/FPR1/GPR157/PTGDR/CCR5/PRKCE/P2RX5/S1PR1/BCL2/LPAR1/LPAR6/AVPR1A/TRPV4/PTPRC/TBXA2R/GRIN1/CCR2/CAMK2D/FYN/CXCR2/TRPV5/S1PR4/CD19/MCOLN1/SELENON/JAK2/GSTM2/BCAP31/TPCN2/GRIN2D/P2RY8/BAX/ABL2/TGM2/SLC8A3/CCL19/OXTR/CD24/GALR2/CHRNA10/MYO5A/CCL3/UBASH3B/CLIC2/CCL28/TPCN1/RASA3/HMGB1/TGFB1/ADCYAP1/GIPR/CCR9/F2RL3/JPH4/FASLG/PKD2…	69	31	ENSG00000187474/ENSG00000130529/ENSG00000140939/ENSG00000165125/ENSG00000142185/ENSG00000180758/ENSG00000160791/ENSG00000198121/ENSG00000139679/ENSG00000111199/ENSG00000176884/ENSG00000127412/ENSG00000090674/ENSG00000162430/ENSG00000185825/ENSG00000162341/ENSG00000105464/ENSG00000087088/ENSG00000143322/ENSG00000198959/ENSG00000172724/ENSG00000129749/ENSG00000197535/ENSG00000277632/ENSG00000154127…	38	ENSG00000121966/ENSG00000196352/ENSG00000078589/ENSG00000181104/ENSG00000213694/ENSG00000004468/ENSG00000113448/ENSG00000125245/ENSG00000171051/ENSG00000168229/ENSG00000171132/ENSG00000083454/ENSG00000170989/ENSG00000171791/ENSG00000166148/ENSG00000081237/ENSG00000006638/ENSG00000121807/ENSG00000145349/ENSG00000010810/ENSG00000180871/ENSG00000125910/ENSG00000177455/ENSG00000096968/ENSG00000213366…
BP	GO:0001819	positive regulation of cytokine production	102/2665	384/14478	4.1237e-05	0.00260326	ENSG00000103855/ENSG00000276600/ENSG00000125730/ENSG00000163737/ENSG00000179593/ENSG00000122223/ENSG00000111537/ENSG00000138061/ENSG00000131203/ENSG00000181104/ENSG00000197329/ENSG00000073756/ENSG00000162711/ENSG00000106211/ENSG00000213809/ENSG00000101695/ENSG00000182621/ENSG00000156711/ENSG00000113448/ENSG00000120885/ENSG00000074966/ENSG00000172232/ENSG00000150637/ENSG00000117586/ENSG00000159958…	CD276/RAB7B/C3/PF4/ALOX15B/CD244/IFNG/CYP1B1/IDO1/F2R/PELI1/PTGS2/NLRP3/HSPB1/KLRK1/RNF125/PLCB1/MAPK13/PDE4D/CLU/TXK/AZU1/CD226/TNFSF4/TNFRSF13C/IRF5/FCN1/HLA-E/ZBTB20/LRRK2/SPON2/CD274/CLEC9A/PDE4B/EGR1/IL17RC/FOXP3/LY96/TRPV4/SMAD3/EPX/CCR2/TNFRSF8/IL6ST/NOD2/FZD5/PTAFR/ZBP1/PIK3R1/HSPA1B/TRIM16/HYAL2/HIF1A/EIF2AK3/IL15/IL18/DDX3X/JAK2/IL10/B2M/TLR2/RORA/TRAF2/LURAP1/FADD/ADORA2B/SULF2/NLRP12/…	102	43	ENSG00000103855/ENSG00000276600/ENSG00000125730/ENSG00000179593/ENSG00000138061/ENSG00000131203/ENSG00000106211/ENSG00000156711/ENSG00000172232/ENSG00000128604/ENSG00000120217/ENSG00000120738/ENSG00000163702/ENSG00000049768/ENSG00000154589/ENSG00000111199/ENSG00000121053/ENSG00000163251/ENSG00000169403/ENSG00000221926/ENSG00000068001/ENSG00000150782/ENSG00000136634/ENSG00000127191/ENSG00000171357…	59	ENSG00000163737/ENSG00000122223/ENSG00000111537/ENSG00000181104/ENSG00000197329/ENSG00000073756/ENSG00000162711/ENSG00000213809/ENSG00000101695/ENSG00000182621/ENSG00000113448/ENSG00000120885/ENSG00000074966/ENSG00000150637/ENSG00000117586/ENSG00000159958/ENSG00000085265/ENSG00000204592/ENSG00000181722/ENSG00000188906/ENSG00000159674/ENSG00000197992/ENSG00000184588/ENSG00000166949/ENSG00000121807…
BP	GO:0048660	regulation of smooth muscle cell proliferation	40/2665	118/14478	4.1264e-05	0.00260326	ENSG00000100985/ENSG00000111537/ENSG00000170962/ENSG00000132170/ENSG00000081189/ENSG00000073756/ENSG00000074181/ENSG00000111276/ENSG00000118503/ENSG00000113721/ENSG00000170989/ENSG00000100311/ENSG00000085662/ENSG00000150593/ENSG00000169403/ENSG00000017427/ENSG00000271503/ENSG00000113070/ENSG00000177606/ENSG00000164136/ENSG00000150782/ENSG00000096968/ENSG00000136634/ENSG00000105835/ENSG00000197561…	MMP9/IFNG/PDGFD/PPARG/MEF2C/PTGS2/NOTCH3/CDKN1B/TNFAIP3/PDGFRB/S1PR1/PDGFB/AKR1B1/PDCD4/PTAFR/IGF1/CCL5/HBEGF/JUN/IL15/IL18/JAK2/IL10/NAMPT/ELANE/TGM2/MEF2D/COMT/ABCC4/TCF7L2/PPARD/FOXP1/PRKG1/RBPMS2/HMOX1/EREG/KLF4/CNN1/SERPINF2/THBS1	40	15	ENSG00000100985/ENSG00000132170/ENSG00000074181/ENSG00000100311/ENSG00000085662/ENSG00000169403/ENSG00000017427/ENSG00000150782/ENSG00000136634/ENSG00000197561/ENSG00000198959/ENSG00000093010/ENSG00000112033/ENSG00000100292/ENSG00000167711	25	ENSG00000111537/ENSG00000170962/ENSG00000081189/ENSG00000073756/ENSG00000111276/ENSG00000118503/ENSG00000113721/ENSG00000170989/ENSG00000150593/ENSG00000271503/ENSG00000113070/ENSG00000177606/ENSG00000164136/ENSG00000096968/ENSG00000105835/ENSG00000116604/ENSG00000125257/ENSG00000148737/ENSG00000114861/ENSG00000185532/ENSG00000166831/ENSG00000124882/ENSG00000136826/ENSG00000130176/ENSG00000137801
BP	GO:0006909	phagocytosis	66/2665	226/14478	4.59823e-05	0.00286171	ENSG00000025434/ENSG00000276600/ENSG00000125730/ENSG00000108691/ENSG00000166428/ENSG00000095970/ENSG00000132170/ENSG00000150760/ENSG00000101955/ENSG00000183087/ENSG00000133661/ENSG00000138772/ENSG00000273749/ENSG00000176105/ENSG00000073060/ENSG00000172232/ENSG00000259207/ENSG00000070831/ENSG00000076662/ENSG00000171132/ENSG00000085265/ENSG00000166278/ENSG00000137474/ENSG00000203747/ENSG00000159674…	NR1H3/RAB7B/C3/CCL2/PLD4/TREM2/PPARG/DOCK1/SRPX/GAS6/SFTPD/ANXA3/CYFIP1/YES1/SCARB1/AZU1/ITGB3/CDC42/ICAM3/PRKCE/FCN1/C2/MYO7A/FCGR3A/SPON2/COLEC12/CEACAM4/PEAR1/SIRPA/PRTN3/MYO1C/CD93/NCF4/CRK/CD47/ABR/FYN/CORO1C/SCARB2/PIK3R1/CDC42SE2/MYO1G/LIMK1/TLR2/JMJD6/CD302/PIP5K1C/MSR1/ELANE/TGM2/CD247/RHOH/CD3G/SYT11/FCGR1A/ANXA11/NCK1/SRC/MERTK/CYFIP2/HMGB1/TGFB1/CDC42SE1/TYRO3/NCF2/THBS1	66	35	ENSG00000025434/ENSG00000276600/ENSG00000125730/ENSG00000108691/ENSG00000095970/ENSG00000132170/ENSG00000150760/ENSG00000101955/ENSG00000183087/ENSG00000273749/ENSG00000073060/ENSG00000172232/ENSG00000166278/ENSG00000137474/ENSG00000158270/ENSG00000198053/ENSG00000196415/ENSG00000197879/ENSG00000100365/ENSG00000167193/ENSG00000159842/ENSG00000110880/ENSG00000138760/ENSG00000106683/ENSG00000186111…	31	ENSG00000166428/ENSG00000133661/ENSG00000138772/ENSG00000176105/ENSG00000259207/ENSG00000070831/ENSG00000076662/ENSG00000171132/ENSG00000085265/ENSG00000203747/ENSG00000159674/ENSG00000105352/ENSG00000187800/ENSG00000125810/ENSG00000196776/ENSG00000010810/ENSG00000145675/ENSG00000158985/ENSG00000136286/ENSG00000137462/ENSG00000070495/ENSG00000241399/ENSG00000198821/ENSG00000168421/ENSG00000160654…
BP	GO:0006875	cellular metal ion homeostasis	118/2665	458/14478	4.63577e-05	0.00286171	ENSG00000130203/ENSG00000121966/ENSG00000187474/ENSG00000140090/ENSG00000153162/ENSG00000087086/ENSG00000177556/ENSG00000108700/ENSG00000130529/ENSG00000197993/ENSG00000196352/ENSG00000156113/ENSG00000140939/ENSG00000165125/ENSG00000142185/ENSG00000078589/ENSG00000181104/ENSG00000070961/ENSG00000213694/ENSG00000004468/ENSG00000108688/ENSG00000113448/ENSG00000105697/ENSG00000181374/ENSG00000125245…	APOE/CXCR4/FPR3/SLC24A4/BMP6/FTL/ATOX1/CCL8/TRPM4/KEL/CD55/KCNMA1/NOL3/TRPV6/TRPM2/P2RY10/F2R/ATP2B1/S1PR3/CD38/CCL7/PDE4D/HAMP/CCL13/GPR18/FPR1/XK/GPR157/PTGDR/ATP6V1A/CCR5/PRKCE/P2RX5/S1PR1/ACO1/BCL2/LPAR1/LPAR6/AVPR1A/ATP1A4/TRPV4/PTPRC/SMAD3/TBXA2R/GRIN1/CCR2/LCN2/CAMK2D/FYN/CXCR2/CCL5/TRPV5/ABCB6/S1PR4/CD19/MCUB/HIF1A/MCOLN1/SLC31A1/FTH1/SELENON/JAK2/WFS1/PRKCB/GSTM2/BCAP31/TPCN2/GRIN2D/P2RY…	118	58	ENSG00000130203/ENSG00000187474/ENSG00000087086/ENSG00000177556/ENSG00000108700/ENSG00000130529/ENSG00000197993/ENSG00000156113/ENSG00000140939/ENSG00000165125/ENSG00000142185/ENSG00000108688/ENSG00000105697/ENSG00000181374/ENSG00000180758/ENSG00000114573/ENSG00000160791/ENSG00000122729/ENSG00000198121/ENSG00000139679/ENSG00000111199/ENSG00000176884/ENSG00000127412/ENSG00000115657/ENSG00000090674…	60	ENSG00000121966/ENSG00000140090/ENSG00000153162/ENSG00000196352/ENSG00000078589/ENSG00000181104/ENSG00000070961/ENSG00000213694/ENSG00000004468/ENSG00000113448/ENSG00000125245/ENSG00000171051/ENSG00000047597/ENSG00000168229/ENSG00000171132/ENSG00000083454/ENSG00000170989/ENSG00000171791/ENSG00000166148/ENSG00000132681/ENSG00000081237/ENSG00000166949/ENSG00000006638/ENSG00000121807/ENSG00000148346…
BP	GO:0002449	lymphocyte mediated immunity	61/2665	206/14478	5.63978e-05	0.00341365	ENSG00000159189/ENSG00000173372/ENSG00000125730/ENSG00000198574/ENSG00000173369/ENSG00000100453/ENSG00000117450/ENSG00000130529/ENSG00000196352/ENSG00000153563/ENSG00000101082/ENSG00000162711/ENSG00000189430/ENSG00000213809/ENSG00000204475/ENSG00000276231/ENSG00000156127/ENSG00000120885/ENSG00000150637/ENSG00000073861/ENSG00000117586/ENSG00000175857/ENSG00000143669/ENSG00000204592/ENSG00000166278…	C1QC/C1QA/C3/SH2D1B/C1QB/GZMB/PRDX1/TRPM4/CD55/CD8A/SLA2/NLRP3/NCR1/KLRK1/NCR3/PIK3R6/BATF/CLU/CD226/TBX21/TNFSF4/GAPT/LYST/HLA-E/C2/LAMP1/FOXJ1/IL18RAP/KLRD1/SERPINB9/ULBP2/CLC/FOXP3/PTPRC/CRK/FZD5/KLRC2/CR2/TUBB/KIR3DL1/MYO1G/SH2D1A/NECTIN2/IL18/IL10/B2M/TRAF2/POU2F2/SMAD7/IL31RA/FADD/CD46/CD28/UNG/HPX/EXOSC3/IL23A/HMGB1/CTSH/TGFB1/IFNB1	61	25	ENSG00000159189/ENSG00000173372/ENSG00000125730/ENSG00000173369/ENSG00000117450/ENSG00000130529/ENSG00000276231/ENSG00000156127/ENSG00000166278/ENSG00000185896/ENSG00000105205/ENSG00000049768/ENSG00000167193/ENSG00000163251/ENSG00000196230/ENSG00000130202/ENSG00000150782/ENSG00000136634/ENSG00000127191/ENSG00000168040/ENSG00000076248/ENSG00000110169/ENSG00000107371/ENSG00000103811/ENSG00000171855	36	ENSG00000198574/ENSG00000100453/ENSG00000196352/ENSG00000153563/ENSG00000101082/ENSG00000162711/ENSG00000189430/ENSG00000213809/ENSG00000204475/ENSG00000120885/ENSG00000150637/ENSG00000073861/ENSG00000117586/ENSG00000175857/ENSG00000143669/ENSG00000204592/ENSG00000129654/ENSG00000115607/ENSG00000134539/ENSG00000170542/ENSG00000131015/ENSG00000081237/ENSG00000205809/ENSG00000117322/ENSG00000167633…
BP	GO:1902105	regulation of leukocyte differentiation	68/2665	236/14478	5.64878e-05	0.00341365	ENSG00000159189/ENSG00000157227/ENSG00000163737/ENSG00000197046/ENSG00000111537/ENSG00000184371/ENSG00000162711/ENSG00000183087/ENSG00000136630/ENSG00000187098/ENSG00000276231/ENSG00000119714/ENSG00000073861/ENSG00000117586/ENSG00000198435/ENSG00000170345/ENSG00000109906/ENSG00000049130/ENSG00000129654/ENSG00000186818/ENSG00000162367/ENSG00000152518/ENSG00000049768/ENSG00000130584/ENSG00000185862…	C1QC/MMP14/PF4/SIGLEC15/IFNG/CSF1/NLRP3/GAS6/HLX/MITF/PIK3R6/GPR68/TBX21/TNFSF4/NRARP/FOS/ZBTB16/KITLG/FOXJ1/LILRB4/TAL1/ZFP36L2/FOXP3/ZBTB46/EVI2B/PIK3R1/FBXW7/MIR17HG/JUN/IL15/IL18/DCSTAMP/NOTCH2/TMEM131L/FCRL3/SMAD7/CASP8/FADD/NFATC2/ATP6AP1/HMGB3/CCL19/CD46/AP3D1/CD28/TFE3/CYLD/TNFRSF18/CCL3/CD80/TESC/UBASH3B/SOX13/FOXP1/SLC46A2/LILRB2/IL23A/HMGB1/TGFB1/KLF10/NFKBID/IRF1/XBP1/IL2RA/ERBB2/CD83…	68	29	ENSG00000159189/ENSG00000157227/ENSG00000197046/ENSG00000184371/ENSG00000183087/ENSG00000136630/ENSG00000187098/ENSG00000276231/ENSG00000119714/ENSG00000049130/ENSG00000186818/ENSG00000049768/ENSG00000130584/ENSG00000150782/ENSG00000164935/ENSG00000168040/ENSG00000071553/ENSG00000029993/ENSG00000172724/ENSG00000065000/ENSG00000068323/ENSG00000186891/ENSG00000277632/ENSG00000121594/ENSG00000154127…	39	ENSG00000163737/ENSG00000111537/ENSG00000162711/ENSG00000073861/ENSG00000117586/ENSG00000198435/ENSG00000170345/ENSG00000109906/ENSG00000129654/ENSG00000162367/ENSG00000152518/ENSG00000185862/ENSG00000145675/ENSG00000109670/ENSG00000215417/ENSG00000177606/ENSG00000164136/ENSG00000134250/ENSG00000121210/ENSG00000160856/ENSG00000101665/ENSG00000064012/ENSG00000101096/ENSG00000117335/ENSG00000178562…
BP	GO:0035150	regulation of tube size	37/2665	108/14478	6.10951e-05	0.00361595	ENSG00000130203/ENSG00000159640/ENSG00000128512/ENSG00000130529/ENSG00000197993/ENSG00000181104/ENSG00000004468/ENSG00000116741/ENSG00000073756/ENSG00000131979/ENSG00000168229/ENSG00000108576/ENSG00000001084/ENSG00000166148/ENSG00000006638/ENSG00000196639/ENSG00000169403/ENSG00000244734/ENSG00000108405/ENSG00000106397/ENSG00000023909/ENSG00000164116/ENSG00000170425/ENSG00000125863/ENSG00000169252…	APOE/ACE/DOCK4/TRPM4/KEL/F2R/CD38/RGS2/PTGS2/GCH1/PTGDR/SLC6A4/GCLC/AVPR1A/TBXA2R/HRH1/PTAFR/HBB/P2RX1/PLOD3/GCLM/GUCY1A1/ADORA2B/MKKS/ADRB2/OXTR/ECE1/DOCK5/PPARD/PRKG1/HMOX1/ADRA2A/ADRB1/ARHGAP42/ADCYAP1/ADM/SERPINF2	37	17	ENSG00000130203/ENSG00000159640/ENSG00000128512/ENSG00000130529/ENSG00000197993/ENSG00000001084/ENSG00000196639/ENSG00000169403/ENSG00000106397/ENSG00000023909/ENSG00000170425/ENSG00000125863/ENSG00000112033/ENSG00000100292/ENSG00000141433/ENSG00000148926/ENSG00000167711	20	ENSG00000181104/ENSG00000004468/ENSG00000116741/ENSG00000073756/ENSG00000131979/ENSG00000168229/ENSG00000108576/ENSG00000166148/ENSG00000006638/ENSG00000244734/ENSG00000108405/ENSG00000164116/ENSG00000169252/ENSG00000180914/ENSG00000117298/ENSG00000147459/ENSG00000185532/ENSG00000150594/ENSG00000043591/ENSG00000165895
BP	GO:0050880	regulation of blood vessel size	37/2665	108/14478	6.10951e-05	0.00361595	ENSG00000130203/ENSG00000159640/ENSG00000128512/ENSG00000130529/ENSG00000197993/ENSG00000181104/ENSG00000004468/ENSG00000116741/ENSG00000073756/ENSG00000131979/ENSG00000168229/ENSG00000108576/ENSG00000001084/ENSG00000166148/ENSG00000006638/ENSG00000196639/ENSG00000169403/ENSG00000244734/ENSG00000108405/ENSG00000106397/ENSG00000023909/ENSG00000164116/ENSG00000170425/ENSG00000125863/ENSG00000169252…	APOE/ACE/DOCK4/TRPM4/KEL/F2R/CD38/RGS2/PTGS2/GCH1/PTGDR/SLC6A4/GCLC/AVPR1A/TBXA2R/HRH1/PTAFR/HBB/P2RX1/PLOD3/GCLM/GUCY1A1/ADORA2B/MKKS/ADRB2/OXTR/ECE1/DOCK5/PPARD/PRKG1/HMOX1/ADRA2A/ADRB1/ARHGAP42/ADCYAP1/ADM/SERPINF2	37	17	ENSG00000130203/ENSG00000159640/ENSG00000128512/ENSG00000130529/ENSG00000197993/ENSG00000001084/ENSG00000196639/ENSG00000169403/ENSG00000106397/ENSG00000023909/ENSG00000170425/ENSG00000125863/ENSG00000112033/ENSG00000100292/ENSG00000141433/ENSG00000148926/ENSG00000167711	20	ENSG00000181104/ENSG00000004468/ENSG00000116741/ENSG00000073756/ENSG00000131979/ENSG00000168229/ENSG00000108576/ENSG00000166148/ENSG00000006638/ENSG00000244734/ENSG00000108405/ENSG00000164116/ENSG00000169252/ENSG00000180914/ENSG00000117298/ENSG00000147459/ENSG00000185532/ENSG00000150594/ENSG00000043591/ENSG00000165895
BP	GO:0090066	regulation of anatomical structure size	111/2665	429/14478	6.38313e-05	0.00373934	ENSG00000130203/ENSG00000159640/ENSG00000099250/ENSG00000042493/ENSG00000128512/ENSG00000132359/ENSG00000130529/ENSG00000197993/ENSG00000157168/ENSG00000156113/ENSG00000040608/ENSG00000127831/ENSG00000181104/ENSG00000179820/ENSG00000004468/ENSG00000116741/ENSG00000073756/ENSG00000134278/ENSG00000158856/ENSG00000114554/ENSG00000131979/ENSG00000135446/ENSG00000183856/ENSG00000273749/ENSG00000047597…	APOE/ACE/NRP1/CAPG/DOCK4/RAP1GAP2/TRPM4/KEL/NRG1/KCNMA1/RTN4R/VIL1/F2R/MYADM/CD38/RGS2/PTGS2/SPIRE1/DMTN/PLXNA1/GCH1/CDK4/IQGAP3/CYFIP1/XK/EZR/PTGDR/PRKCE/ARHGAP18/RDX/SLC6A4/CDHR5/LRRK2/TTL/VEGFA/GCLC/MYO1C/AVPR1A/OLFM1/JMY/NCK2/KANK2/WNT3/ARPIN/CCL24/TRPV4/SSH2/SPTB/TBXA2R/HRH1/CORO1B/PTAFR/HBB/RICTOR/P2RX1/AKT1S1/PLOD3/LIMK1/TMSB4Y/ADD2/CDC42EP1/GCLM/GUCY1A1/SSH1/SLC9A3R1/PLEKHG2/ADORA2B/SPTBN…	111	54	ENSG00000130203/ENSG00000159640/ENSG00000099250/ENSG00000042493/ENSG00000128512/ENSG00000130529/ENSG00000197993/ENSG00000156113/ENSG00000040608/ENSG00000134278/ENSG00000114554/ENSG00000135446/ENSG00000183856/ENSG00000273749/ENSG00000146376/ENSG00000137710/ENSG00000114999/ENSG00000001084/ENSG00000197879/ENSG00000197256/ENSG00000242498/ENSG00000106178/ENSG00000111199/ENSG00000196639/ENSG00000172725…	57	ENSG00000132359/ENSG00000157168/ENSG00000127831/ENSG00000181104/ENSG00000179820/ENSG00000004468/ENSG00000116741/ENSG00000073756/ENSG00000158856/ENSG00000131979/ENSG00000047597/ENSG00000092820/ENSG00000168229/ENSG00000171132/ENSG00000108576/ENSG00000099834/ENSG00000188906/ENSG00000112715/ENSG00000166148/ENSG00000130558/ENSG00000152409/ENSG00000071051/ENSG00000108379/ENSG00000141298/ENSG00000070182…
BP	GO:0001101	response to acid chemical	79/2665	285/14478	6.46021e-05	0.00374627	ENSG00000181019/ENSG00000171631/ENSG00000153162/ENSG00000186469/ENSG00000170962/ENSG00000132170/ENSG00000127528/ENSG00000004468/ENSG00000073756/ENSG00000135446/ENSG00000120129/ENSG00000025039/ENSG00000176105/ENSG00000121769/ENSG00000105697/ENSG00000111276/ENSG00000129355/ENSG00000107954/ENSG00000117586/ENSG00000110436/ENSG00000148344/ENSG00000168229/ENSG00000113721/ENSG00000171132/ENSG00000108576…	NQO1/P2RY6/BMP6/GNG2/PDGFD/PPARG/KLF2/CD38/PTGS2/CDK4/DUSP1/RRAGD/YES1/FABP3/HAMP/CDKN1B/CDKN2D/NEURL1/TNFSF4/SLC1A2/PTGES/PTGDR/PDGFRB/PRKCE/SLC6A4/PDGFB/VEGFA/TGFBR3/GCLC/FOXO1/AVPR1A/ATG7/EGR1/WNT3/AKR1B1/GRIN1/HMGCL/PTAFR/FYN/PINK1/TRIM16/IGFBP7/PTCH1/PID1/GCLM/TLR2/LTK/DGAT2/ABL2/CASTOR1/CD9/FFAR2/CCL19/WNT5A/WNT10B/FFAR3/SERPINF1/UFL1/ATP7A/ALAD/TESC/WNT5B/SRC/ADNP2/CCNB1/LAMTOR2/CTSH/COL18…	79	35	ENSG00000181019/ENSG00000171631/ENSG00000132170/ENSG00000135446/ENSG00000025039/ENSG00000121769/ENSG00000105697/ENSG00000110436/ENSG00000100311/ENSG00000001084/ENSG00000197548/ENSG00000120738/ENSG00000085662/ENSG00000176884/ENSG00000117305/ENSG00000169403/ENSG00000158828/ENSG00000221926/ENSG00000023909/ENSG00000143322/ENSG00000010278/ENSG00000172724/ENSG00000114251/ENSG00000132386/ENSG00000148218…	44	ENSG00000153162/ENSG00000186469/ENSG00000170962/ENSG00000127528/ENSG00000004468/ENSG00000073756/ENSG00000120129/ENSG00000176105/ENSG00000111276/ENSG00000129355/ENSG00000107954/ENSG00000117586/ENSG00000148344/ENSG00000168229/ENSG00000113721/ENSG00000171132/ENSG00000108576/ENSG00000112715/ENSG00000069702/ENSG00000150907/ENSG00000166148/ENSG00000108379/ENSG00000010810/ENSG00000163453/ENSG00000185920…
BP	GO:1904018	positive regulation of vasculature development	51/2665	165/14478	6.66984e-05	0.00382915	ENSG00000133048/ENSG00000125730/ENSG00000099250/ENSG00000143369/ENSG00000133639/ENSG00000170962/ENSG00000138061/ENSG00000168329/ENSG00000106991/ENSG00000165197/ENSG00000173511/ENSG00000073756/ENSG00000106211/ENSG00000048052/ENSG00000166923/ENSG00000105855/ENSG00000276231/ENSG00000128165/ENSG00000138772/ENSG00000079337/ENSG00000100311/ENSG00000112715/ENSG00000120738/ENSG00000106178/ENSG00000006638…	CHI3L1/C3/NRP1/ECM1/BTG1/PDGFD/CYP1B1/CX3CR1/ENG/VEGFD/VEGFB/PTGS2/HSPB1/HDAC9/GREM1/ITGB8/PIK3R6/ADM2/ANXA3/RAPGEF3/PDGFB/VEGFA/EGR1/CCL24/TBXA2R/ACVRL1/CXCR2/ITGB1/HIF1A/TNFSF12/RHOB/SRPX2/IL10/PRKCB/CYSLTR2/ETS1/WNT5A/GATA6/PLK2/HK2/ANGPT4/RRAS/LRG1/HMOX1/CTSH/BRCA1/KLF4/XBP1/KIT/ADM/THBS1	51	30	ENSG00000133048/ENSG00000125730/ENSG00000099250/ENSG00000143369/ENSG00000138061/ENSG00000106991/ENSG00000165197/ENSG00000173511/ENSG00000106211/ENSG00000166923/ENSG00000105855/ENSG00000276231/ENSG00000128165/ENSG00000079337/ENSG00000100311/ENSG00000120738/ENSG00000106178/ENSG00000139567/ENSG00000239697/ENSG00000102359/ENSG00000136634/ENSG00000114251/ENSG00000159399/ENSG00000101280/ENSG00000126458…	21	ENSG00000133639/ENSG00000170962/ENSG00000168329/ENSG00000073756/ENSG00000048052/ENSG00000138772/ENSG00000112715/ENSG00000006638/ENSG00000180871/ENSG00000150093/ENSG00000100644/ENSG00000143878/ENSG00000166501/ENSG00000152207/ENSG00000134954/ENSG00000141448/ENSG00000145632/ENSG00000171236/ENSG00000136826/ENSG00000100219/ENSG00000137801
BP	GO:0046578	regulation of Ras protein signal transduction	67/2665	233/14478	6.82916e-05	0.0038818	ENSG00000130203/ENSG00000111344/ENSG00000152767/ENSG00000099250/ENSG00000205336/ENSG00000157168/ENSG00000075391/ENSG00000040608/ENSG00000078589/ENSG00000116191/ENSG00000181104/ENSG00000184371/ENSG00000005884/ENSG00000111913/ENSG00000110237/ENSG00000132694/ENSG00000125245/ENSG00000074964/ENSG00000107554/ENSG00000113721/ENSG00000137710/ENSG00000049130/ENSG00000198121/ENSG00000133612/ENSG00000139679…	APOE/RASAL1/FARP1/NRP1/ADGRG1/NRG1/RASAL2/RTN4R/P2RY10/RALGPS2/F2R/CSF1/ITGA3/RIPOR2/ARHGEF17/ARHGEF11/GPR18/ARHGEF10L/DNMBP/PDGFRB/RDX/KITLG/LPAR1/AGAP3/LPAR6/CYTH1/EPHB2/CRK/ABR/TNFAIP1/IGF1/OGT/PSD3/PPP2CB/ITGB1/TIMP2/FOXM1/NOTCH2/PLEKHG7/PLEKHG2/P2RY8/MAPKAP1/RASA2/ADAP2/ARHGEF18/ARAP2/SQSTM1/AGAP1/CUL3/DYNLT1/IQSEC1/FLCN/SPATA13/RASA3/ARHGAP42/RASGRF1/F2RL3/AUTS2/EPS8L1/SSX2IP/ITSN1/STMN1/AR…	67	36	ENSG00000130203/ENSG00000111344/ENSG00000152767/ENSG00000099250/ENSG00000075391/ENSG00000040608/ENSG00000184371/ENSG00000005884/ENSG00000110237/ENSG00000132694/ENSG00000074964/ENSG00000137710/ENSG00000049130/ENSG00000198121/ENSG00000133612/ENSG00000139679/ENSG00000133216/ENSG00000167193/ENSG00000159842/ENSG00000109079/ENSG00000017427/ENSG00000156011/ENSG00000104695/ENSG00000035862/ENSG00000111206…	31	ENSG00000205336/ENSG00000157168/ENSG00000078589/ENSG00000116191/ENSG00000181104/ENSG00000111913/ENSG00000125245/ENSG00000107554/ENSG00000113721/ENSG00000108669/ENSG00000147162/ENSG00000150093/ENSG00000134250/ENSG00000187510/ENSG00000090924/ENSG00000182162/ENSG00000155903/ENSG00000104880/ENSG00000047365/ENSG00000157985/ENSG00000036257/ENSG00000146425/ENSG00000144711/ENSG00000182957/ENSG00000185989…
BP	GO:0050731	positive regulation of peptidyl-tyrosine phosphorylation	49/2665	157/14478	7.00272e-05	0.00394143	ENSG00000159640/ENSG00000099250/ENSG00000095970/ENSG00000157168/ENSG00000111537/ENSG00000099985/ENSG00000109321/ENSG00000183087/ENSG00000166923/ENSG00000153064/ENSG00000176105/ENSG00000259207/ENSG00000138798/ENSG00000107954/ENSG00000175920/ENSG00000049130/ENSG00000100311/ENSG00000112715/ENSG00000110651/ENSG00000134352/ENSG00000010810/ENSG00000017427/ENSG00000271503/ENSG00000164327/ENSG00000109670…	ACE/NRP1/TREM2/NRG1/IFNG/OSM/AREG/GAS6/GREM1/BANK1/YES1/ITGB3/EGF/NEURL1/DOK7/KITLG/PDGFB/VEGFA/CD81/IL6ST/FYN/IGF1/CCL5/RICTOR/FBXW7/HBEGF/IL15/IL18/JAK2/HES1/FLT3/IL31RA/CD24/HSPH1/ANGPT4/TNFRSF18/CD80/STAP2/SRC/EREG/ADRA2A/HPX/IL23A/TGFB1/EHD4/SRCIN1/SEMA4D/KIT/TGFA	49	20	ENSG00000159640/ENSG00000099250/ENSG00000095970/ENSG00000183087/ENSG00000166923/ENSG00000049130/ENSG00000100311/ENSG00000110651/ENSG00000017427/ENSG00000150782/ENSG00000101280/ENSG00000186891/ENSG00000121594/ENSG00000178078/ENSG00000197122/ENSG00000110169/ENSG00000103966/ENSG00000277363/ENSG00000157404/ENSG00000163235	29	ENSG00000157168/ENSG00000111537/ENSG00000099985/ENSG00000109321/ENSG00000153064/ENSG00000176105/ENSG00000259207/ENSG00000138798/ENSG00000107954/ENSG00000175920/ENSG00000112715/ENSG00000134352/ENSG00000010810/ENSG00000271503/ENSG00000164327/ENSG00000109670/ENSG00000113070/ENSG00000164136/ENSG00000096968/ENSG00000114315/ENSG00000122025/ENSG00000164509/ENSG00000272398/ENSG00000120694/ENSG00000124882…
BP	GO:0050729	positive regulation of inflammatory response	36/2665	105/14478	7.49798e-05	0.00417921	ENSG00000125730/ENSG00000146070/ENSG00000163221/ENSG00000131203/ENSG00000275385/ENSG00000099985/ENSG00000170323/ENSG00000073756/ENSG00000156711/ENSG00000117586/ENSG00000163702/ENSG00000106178/ENSG00000111199/ENSG00000121807/ENSG00000196776/ENSG00000134352/ENSG00000150593/ENSG00000167207/ENSG00000068001/ENSG00000164136/ENSG00000150782/ENSG00000096968/ENSG00000134954/ENSG00000137462/ENSG00000100906…	C3/PLA2G7/S100A12/IDO1/CCL18/OSM/FABP4/PTGS2/MAPK13/TNFSF4/IL17RC/CCL24/TRPV4/CCR2/CD47/IL6ST/PDCD4/NOD2/HYAL2/IL15/IL18/JAK2/ETS1/TLR2/NFKBIA/ADORA2B/NLRP12/FFAR2/TGM2/WNT5A/S100A8/S100A9/FFAR3/CD28/CCL3/IL23A	36	15	ENSG00000125730/ENSG00000146070/ENSG00000131203/ENSG00000275385/ENSG00000170323/ENSG00000156711/ENSG00000163702/ENSG00000106178/ENSG00000111199/ENSG00000068001/ENSG00000150782/ENSG00000170425/ENSG00000198959/ENSG00000114251/ENSG00000277632	21	ENSG00000163221/ENSG00000099985/ENSG00000073756/ENSG00000117586/ENSG00000121807/ENSG00000196776/ENSG00000134352/ENSG00000150593/ENSG00000167207/ENSG00000164136/ENSG00000096968/ENSG00000134954/ENSG00000137462/ENSG00000100906/ENSG00000142405/ENSG00000126262/ENSG00000143546/ENSG00000163220/ENSG00000185897/ENSG00000178562/ENSG00000110944
BP	GO:0061041	regulation of wound healing	37/2665	109/14478	7.62963e-05	0.0042117	ENSG00000130203/ENSG00000162493/ENSG00000065534/ENSG00000127831/ENSG00000181104/ENSG00000162407/ENSG00000108839/ENSG00000158856/ENSG00000074966/ENSG00000118503/ENSG00000171132/ENSG00000100311/ENSG00000182718/ENSG00000166949/ENSG00000006638/ENSG00000167193/ENSG00000144824/ENSG00000113070/ENSG00000124193/ENSG00000185245/ENSG00000010278/ENSG00000248099/ENSG00000163220/ENSG00000154127/ENSG00000112033…	APOE/PDPN/MYLK/VIL1/F2R/PLPP3/ALOX12/DMTN/TXK/TNFAIP3/PRKCE/PDGFB/ANXA2/SMAD3/TBXA2R/CRK/PHLDB2/HBEGF/SRSF6/GP1BA/CD9/INSL3/S100A9/UBASH3B/PPARD/CD109/PRKG1/SELP/AJAP1/ADRA2A/PLAT/XBP1/PLAU/ADTRP/TFPI/SERPINF2/THBS1	37	16	ENSG00000130203/ENSG00000162493/ENSG00000162407/ENSG00000100311/ENSG00000182718/ENSG00000167193/ENSG00000010278/ENSG00000248099/ENSG00000154127/ENSG00000112033/ENSG00000156535/ENSG00000104368/ENSG00000122861/ENSG00000111863/ENSG00000003436/ENSG00000167711	21	ENSG00000065534/ENSG00000127831/ENSG00000181104/ENSG00000108839/ENSG00000158856/ENSG00000074966/ENSG00000118503/ENSG00000171132/ENSG00000166949/ENSG00000006638/ENSG00000144824/ENSG00000113070/ENSG00000124193/ENSG00000185245/ENSG00000163220/ENSG00000185532/ENSG00000174175/ENSG00000196581/ENSG00000150594/ENSG00000100219/ENSG00000137801
BP	GO:0048659	smooth muscle cell proliferation	40/2665	121/14478	7.80836e-05	0.00426932	ENSG00000100985/ENSG00000111537/ENSG00000170962/ENSG00000132170/ENSG00000081189/ENSG00000073756/ENSG00000074181/ENSG00000111276/ENSG00000118503/ENSG00000113721/ENSG00000170989/ENSG00000100311/ENSG00000085662/ENSG00000150593/ENSG00000169403/ENSG00000017427/ENSG00000271503/ENSG00000113070/ENSG00000177606/ENSG00000164136/ENSG00000150782/ENSG00000096968/ENSG00000136634/ENSG00000105835/ENSG00000197561…	MMP9/IFNG/PDGFD/PPARG/MEF2C/PTGS2/NOTCH3/CDKN1B/TNFAIP3/PDGFRB/S1PR1/PDGFB/AKR1B1/PDCD4/PTAFR/IGF1/CCL5/HBEGF/JUN/IL15/IL18/JAK2/IL10/NAMPT/ELANE/TGM2/MEF2D/COMT/ABCC4/TCF7L2/PPARD/FOXP1/PRKG1/RBPMS2/HMOX1/EREG/KLF4/CNN1/SERPINF2/THBS1	40	15	ENSG00000100985/ENSG00000132170/ENSG00000074181/ENSG00000100311/ENSG00000085662/ENSG00000169403/ENSG00000017427/ENSG00000150782/ENSG00000136634/ENSG00000197561/ENSG00000198959/ENSG00000093010/ENSG00000112033/ENSG00000100292/ENSG00000167711	25	ENSG00000111537/ENSG00000170962/ENSG00000081189/ENSG00000073756/ENSG00000111276/ENSG00000118503/ENSG00000113721/ENSG00000170989/ENSG00000150593/ENSG00000271503/ENSG00000113070/ENSG00000177606/ENSG00000164136/ENSG00000096968/ENSG00000105835/ENSG00000116604/ENSG00000125257/ENSG00000148737/ENSG00000114861/ENSG00000185532/ENSG00000166831/ENSG00000124882/ENSG00000136826/ENSG00000130176/ENSG00000137801
BP	GO:0034383	low-density lipoprotein particle clearance	15/2665	30/14478	8.54256e-05	0.00461308	ENSG00000144959/ENSG00000007944/ENSG00000107798/ENSG00000073060/ENSG00000042753/ENSG00000182718/ENSG00000110047/ENSG00000122705/ENSG00000183020/ENSG00000062282/ENSG00000119655/ENSG00000172828/ENSG00000161203/ENSG00000100292/ENSG00000141458	NCEH1/MYLIP/LIPA/SCARB1/AP2S1/ANXA2/EHD1/CLTA/AP2A2/DGAT2/NPC2/CES3/AP2M1/HMOX1/NPC1	15	12	ENSG00000144959/ENSG00000107798/ENSG00000073060/ENSG00000042753/ENSG00000182718/ENSG00000122705/ENSG00000183020/ENSG00000119655/ENSG00000172828/ENSG00000161203/ENSG00000100292/ENSG00000141458	3	ENSG00000007944/ENSG00000110047/ENSG00000062282
BP	GO:0070098	chemokine-mediated signaling pathway	28/2665	75/14478	8.63148e-05	0.00461308	ENSG00000121966/ENSG00000163734/ENSG00000108691/ENSG00000163737/ENSG00000109272/ENSG00000108700/ENSG00000095970/ENSG00000275385/ENSG00000168329/ENSG00000163739/ENSG00000174600/ENSG00000163736/ENSG00000108688/ENSG00000181374/ENSG00000160791/ENSG00000163464/ENSG00000160683/ENSG00000106178/ENSG00000121807/ENSG00000180871/ENSG00000271503/ENSG00000184347/ENSG00000100644/ENSG00000144476/ENSG00000172724…	CXCR4/CXCL3/CCL2/PF4/PF4V1/CCL8/TREM2/CCL18/CX3CR1/CXCL1/CMKLR1/PPBP/CCL7/CCL13/CCR5/CXCR1/CXCR5/CCL24/CCR2/CXCR2/CCL5/SLIT3/HIF1A/ACKR3/CCL19/CCL3/CXCL2/CCR9	28	15	ENSG00000163734/ENSG00000108691/ENSG00000108700/ENSG00000095970/ENSG00000275385/ENSG00000163739/ENSG00000174600/ENSG00000108688/ENSG00000181374/ENSG00000160791/ENSG00000106178/ENSG00000184347/ENSG00000172724/ENSG00000277632/ENSG00000081041	13	ENSG00000121966/ENSG00000163737/ENSG00000109272/ENSG00000168329/ENSG00000163736/ENSG00000163464/ENSG00000160683/ENSG00000121807/ENSG00000180871/ENSG00000271503/ENSG00000100644/ENSG00000144476/ENSG00000173585
BP	GO:0071622	regulation of granulocyte chemotaxis	19/2665	43/14478	8.67816e-05	0.00461308	ENSG00000163734/ENSG00000163737/ENSG00000109272/ENSG00000163739/ENSG00000174600/ENSG00000163736/ENSG00000184371/ENSG00000111913/ENSG00000111199/ENSG00000166086/ENSG00000180871/ENSG00000271503/ENSG00000109743/ENSG00000106538/ENSG00000172724/ENSG00000081041/ENSG00000110944/ENSG00000130830/ENSG00000137801	CXCL3/PF4/PF4V1/CXCL1/CMKLR1/PPBP/CSF1/RIPOR2/TRPV4/JAM3/CXCR2/CCL5/BST1/RARRES2/CCL19/CXCL2/IL23A/MPP1/THBS1	19	9	ENSG00000163734/ENSG00000163739/ENSG00000174600/ENSG00000184371/ENSG00000111199/ENSG00000106538/ENSG00000172724/ENSG00000081041/ENSG00000130830	10	ENSG00000163737/ENSG00000109272/ENSG00000163736/ENSG00000111913/ENSG00000166086/ENSG00000180871/ENSG00000271503/ENSG00000109743/ENSG00000110944/ENSG00000137801
BP	GO:0045766	positive regulation of angiogenesis	47/2665	151/14478	0.000104811	0.00552036	ENSG00000133048/ENSG00000125730/ENSG00000099250/ENSG00000143369/ENSG00000133639/ENSG00000138061/ENSG00000168329/ENSG00000106991/ENSG00000165197/ENSG00000173511/ENSG00000073756/ENSG00000106211/ENSG00000048052/ENSG00000166923/ENSG00000105855/ENSG00000276231/ENSG00000128165/ENSG00000138772/ENSG00000079337/ENSG00000112715/ENSG00000106178/ENSG00000006638/ENSG00000139567/ENSG00000180871/ENSG00000150093…	CHI3L1/C3/NRP1/ECM1/BTG1/CYP1B1/CX3CR1/ENG/VEGFD/VEGFB/PTGS2/HSPB1/HDAC9/GREM1/ITGB8/PIK3R6/ADM2/ANXA3/RAPGEF3/VEGFA/CCL24/TBXA2R/ACVRL1/CXCR2/ITGB1/HIF1A/TNFSF12/RHOB/SRPX2/IL10/PRKCB/CYSLTR2/ETS1/WNT5A/GATA6/PLK2/HK2/ANGPT4/RRAS/LRG1/HMOX1/CTSH/BRCA1/KLF4/XBP1/ADM/THBS1	47	27	ENSG00000133048/ENSG00000125730/ENSG00000099250/ENSG00000143369/ENSG00000138061/ENSG00000106991/ENSG00000165197/ENSG00000173511/ENSG00000106211/ENSG00000166923/ENSG00000105855/ENSG00000276231/ENSG00000128165/ENSG00000079337/ENSG00000106178/ENSG00000139567/ENSG00000239697/ENSG00000102359/ENSG00000136634/ENSG00000114251/ENSG00000159399/ENSG00000101280/ENSG00000126458/ENSG00000100292/ENSG00000103811…	20	ENSG00000133639/ENSG00000168329/ENSG00000073756/ENSG00000048052/ENSG00000138772/ENSG00000112715/ENSG00000006638/ENSG00000180871/ENSG00000150093/ENSG00000100644/ENSG00000143878/ENSG00000166501/ENSG00000152207/ENSG00000134954/ENSG00000141448/ENSG00000145632/ENSG00000171236/ENSG00000136826/ENSG00000100219/ENSG00000137801
BP	GO:0042102	positive regulation of T cell proliferation	32/2665	91/14478	0.000106928	0.00558067	ENSG00000103855/ENSG00000158473/ENSG00000090659/ENSG00000196352/ENSG00000197646/ENSG00000117586/ENSG00000159958/ENSG00000204592/ENSG00000120217/ENSG00000071051/ENSG00000049768/ENSG00000081237/ENSG00000121807/ENSG00000134352/ENSG00000017427/ENSG00000271503/ENSG00000164136/ENSG00000150782/ENSG00000114315/ENSG00000168040/ENSG00000172724/ENSG00000272398/ENSG00000117335/ENSG00000178562/ENSG00000113811…	CD276/CD1D/CD209/CD55/PDCD1LG2/TNFSF4/TNFRSF13C/HLA-E/CD274/NCK2/FOXP3/PTPRC/CCR2/IL6ST/IGF1/CCL5/IL15/IL18/HES1/FADD/CCL19/CD24/CD46/CD28/SELENOK/CD80/NCK1/LILRB2/IL23A/HMGB1/CCDC88B/IL2RA	32	12	ENSG00000103855/ENSG00000090659/ENSG00000197646/ENSG00000120217/ENSG00000049768/ENSG00000017427/ENSG00000150782/ENSG00000168040/ENSG00000172724/ENSG00000121594/ENSG00000158092/ENSG00000134460	20	ENSG00000158473/ENSG00000196352/ENSG00000117586/ENSG00000159958/ENSG00000204592/ENSG00000071051/ENSG00000081237/ENSG00000121807/ENSG00000134352/ENSG00000271503/ENSG00000164136/ENSG00000114315/ENSG00000272398/ENSG00000117335/ENSG00000178562/ENSG00000113811/ENSG00000131042/ENSG00000110944/ENSG00000189403/ENSG00000168071
BP	GO:0072511	divalent inorganic cation transport	103/2665	398/14478	0.000114561	0.0059252	ENSG00000108691/ENSG00000140090/ENSG00000144681/ENSG00000065534/ENSG00000108700/ENSG00000130529/ENSG00000107130/ENSG00000140939/ENSG00000165125/ENSG00000142185/ENSG00000181104/ENSG00000070961/ENSG00000107593/ENSG00000073756/ENSG00000169313/ENSG00000171596/ENSG00000183087/ENSG00000113448/ENSG00000013016/ENSG00000138798/ENSG00000166592/ENSG00000113721/ENSG00000157445/ENSG00000160791/ENSG00000171132…	CCL2/SLC24A4/STAC/MYLK/CCL8/TRPM4/NCS1/NOL3/TRPV6/TRPM2/F2R/ATP2B1/PKD2L1/PTGS2/P2RY12/NMUR1/GAS6/PDE4D/EHD3/EGF/RRAD/PDGFRB/CACNA2D3/CCR5/PRKCE/CACNA2D2/P2RX5/LGALS3/CYP27B1/PDGFB/SLC41A2/MCOLN3/SARAF/BCL2/TMEM37/BEST1/PDE4B/CD84/TRPV4/PTPRC/GRIN1/GPM6A/PSEN2/PACSIN3/CAMK2D/FYN/GRIN3A/CCL5/CAMK2B/TRPV5/TCN2/CD19/P2RX1/MCUB/MCOLN1/TSPAN13/PKD1L1/SELENON/SLC3A2/WFS1/PRKCB/GSTM2/ORAI3/FCRL3/TPCN2/G…	103	53	ENSG00000108691/ENSG00000144681/ENSG00000108700/ENSG00000130529/ENSG00000107130/ENSG00000140939/ENSG00000165125/ENSG00000142185/ENSG00000107593/ENSG00000183087/ENSG00000160791/ENSG00000131981/ENSG00000111012/ENSG00000100311/ENSG00000136052/ENSG00000055732/ENSG00000171227/ENSG00000167995/ENSG00000066294/ENSG00000111199/ENSG00000176884/ENSG00000143801/ENSG00000165912/ENSG00000198785/ENSG00000058404…	50	ENSG00000140090/ENSG00000065534/ENSG00000181104/ENSG00000070961/ENSG00000073756/ENSG00000169313/ENSG00000171596/ENSG00000113448/ENSG00000013016/ENSG00000138798/ENSG00000166592/ENSG00000113721/ENSG00000157445/ENSG00000171132/ENSG00000007402/ENSG00000083454/ENSG00000133872/ENSG00000171791/ENSG00000184588/ENSG00000081237/ENSG00000150625/ENSG00000145349/ENSG00000010810/ENSG00000271503/ENSG00000177455…
BP	GO:0002697	regulation of immune effector process	86/2665	321/14478	0.000116623	0.00597798	ENSG00000159189/ENSG00000175899/ENSG00000173372/ENSG00000125730/ENSG00000198574/ENSG00000173369/ENSG00000130529/ENSG00000196352/ENSG00000122223/ENSG00000111537/ENSG00000136854/ENSG00000085063/ENSG00000162711/ENSG00000189430/ENSG00000213809/ENSG00000136630/ENSG00000126759/ENSG00000101695/ENSG00000064201/ENSG00000204475/ENSG00000276231/ENSG00000120885/ENSG00000150637/ENSG00000073861/ENSG00000117586…	C1QC/A2M/C1QA/C3/SH2D1B/C1QB/TRPM4/CD55/CD244/IFNG/STXBP1/CD59/NLRP3/NCR1/KLRK1/HLX/CFP/RNF125/TSPAN32/NCR3/PIK3R6/CLU/CD226/TBX21/TNFSF4/TNFAIP3/HLA-E/LGALS3/C2/SPON2/LAMP1/FOXJ1/IL18RAP/HTRA1/SERPINB9/CLC/CD84/FOXP3/PTPRC/CD81/CRK/C12orf4/CCR2/ABR/NOD2/FZD5/PTAFR/CD19/CR2/MZB1/SH2D1A/NECTIN2/IL15/IL18/IL10/B2M/FCRL3/TRAF2/SMAD7/TRAF3/PPM1B/FADD/ADORA2B/FFAR2/CCL19/WNT5A/TRIM6/CD46/FFAR3/CD28/SE…	86	43	ENSG00000159189/ENSG00000175899/ENSG00000173372/ENSG00000125730/ENSG00000173369/ENSG00000130529/ENSG00000136854/ENSG00000085063/ENSG00000136630/ENSG00000276231/ENSG00000131981/ENSG00000166278/ENSG00000185896/ENSG00000166033/ENSG00000105205/ENSG00000066294/ENSG00000049768/ENSG00000110651/ENSG00000167193/ENSG00000047621/ENSG00000159842/ENSG00000163251/ENSG00000169403/ENSG00000130202/ENSG00000150782…	43	ENSG00000198574/ENSG00000196352/ENSG00000122223/ENSG00000111537/ENSG00000162711/ENSG00000189430/ENSG00000213809/ENSG00000126759/ENSG00000101695/ENSG00000064201/ENSG00000204475/ENSG00000120885/ENSG00000150637/ENSG00000073861/ENSG00000117586/ENSG00000118503/ENSG00000204592/ENSG00000159674/ENSG00000129654/ENSG00000115607/ENSG00000170542/ENSG00000081237/ENSG00000121807/ENSG00000167207/ENSG00000177455…
BP	GO:0002573	myeloid leukocyte differentiation	53/2665	177/14478	0.000122458	0.00622151	ENSG00000159189/ENSG00000087842/ENSG00000163737/ENSG00000100985/ENSG00000197046/ENSG00000111537/ENSG00000132170/ENSG00000171223/ENSG00000081189/ENSG00000184371/ENSG00000187098/ENSG00000129993/ENSG00000156127/ENSG00000119714/ENSG00000070831/ENSG00000107957/ENSG00000177706/ENSG00000170345/ENSG00000049130/ENSG00000182718/ENSG00000112715/ENSG00000196415/ENSG00000186818/ENSG00000162367/ENSG00000245848…	C1QC/PIR/PF4/MMP9/SIGLEC15/IFNG/PPARG/JUNB/MEF2C/CSF1/MITF/CBFA2T3/BATF/GPR68/CDC42/SH3PXD2A/FAM20C/FOS/KITLG/ANXA2/VEGFA/PRTN3/LILRB4/TAL1/CEBPA/ZBTB46/EVI2B/PIK3R1/FBXW7/JUN/DCSTAMP/NOTCH2/TLR2/IL31RA/CASP8/FADD/GPR183/ATP6AP1/CCL19/BATF2/TFE3/CCL3/TESC/UBASH3B/CD109/FOXP1/SRC/TSPAN2/HHEX/IL23A/TGFB1/KLF10/KIT	53	28	ENSG00000159189/ENSG00000087842/ENSG00000100985/ENSG00000197046/ENSG00000132170/ENSG00000184371/ENSG00000187098/ENSG00000156127/ENSG00000119714/ENSG00000107957/ENSG00000177706/ENSG00000049130/ENSG00000182718/ENSG00000196415/ENSG00000186818/ENSG00000245848/ENSG00000130584/ENSG00000164935/ENSG00000168040/ENSG00000071553/ENSG00000172724/ENSG00000168062/ENSG00000068323/ENSG00000277632/ENSG00000154127…	25	ENSG00000163737/ENSG00000111537/ENSG00000171223/ENSG00000081189/ENSG00000129993/ENSG00000070831/ENSG00000170345/ENSG00000112715/ENSG00000162367/ENSG00000185862/ENSG00000145675/ENSG00000109670/ENSG00000177606/ENSG00000134250/ENSG00000137462/ENSG00000164509/ENSG00000064012/ENSG00000169508/ENSG00000088992/ENSG00000114861/ENSG00000134198/ENSG00000152804/ENSG00000110944/ENSG00000105329/ENSG00000155090
BP	GO:0097237	cellular response to toxic substance	60/2665	207/14478	0.000125343	0.00631225	ENSG00000130203/ENSG00000181019/ENSG00000161544/ENSG00000198431/ENSG00000117450/ENSG00000136810/ENSG00000095303/ENSG00000170962/ENSG00000138061/ENSG00000157870/ENSG00000142185/ENSG00000127528/ENSG00000073756/ENSG00000108688/ENSG00000131979/ENSG00000156711/ENSG00000104687/ENSG00000137496/ENSG00000183010/ENSG00000271303/ENSG00000118503/ENSG00000171132/ENSG00000100311/ENSG00000188906/ENSG00000150907…	APOE/NQO1/CYGB/TXNRD1/PRDX1/TXN/PTGS1/PDGFD/CYP1B1/PRXL2B/TRPM2/KLF2/PTGS2/CCL7/GCH1/MAPK13/GSR/IL18BP/PYCR1/SRXN1/TNFAIP3/PRKCE/PDGFB/LRRK2/FOXO1/IL18RAP/PAWR/HBA2/EGR1/STK26/MGST3/MGST1/EPX/HBB/PINK1/PRDX3/RHOB/SLC31A1/XRN1/GPX4/IL10/TXNRD3/KDM6B/ETS1/GSTM2/S100A9/HSPH1/ADIRF/LOXHD1/IPCEF1/ATP7A/LTC4S/CLIC2/APOM/HMOX1/PPP1R9A/DAXX/KLF4/ADH5/AIFM1	60	33	ENSG00000130203/ENSG00000181019/ENSG00000161544/ENSG00000198431/ENSG00000117450/ENSG00000136810/ENSG00000138061/ENSG00000157870/ENSG00000142185/ENSG00000108688/ENSG00000156711/ENSG00000104687/ENSG00000137496/ENSG00000183010/ENSG00000271303/ENSG00000100311/ENSG00000120738/ENSG00000143198/ENSG00000008394/ENSG00000121053/ENSG00000158828/ENSG00000165672/ENSG00000136868/ENSG00000167468/ENSG00000136634…	27	ENSG00000095303/ENSG00000170962/ENSG00000127528/ENSG00000073756/ENSG00000131979/ENSG00000118503/ENSG00000171132/ENSG00000188906/ENSG00000150907/ENSG00000115607/ENSG00000177425/ENSG00000188536/ENSG00000134602/ENSG00000244734/ENSG00000143878/ENSG00000114127/ENSG00000132510/ENSG00000134954/ENSG00000213366/ENSG00000163220/ENSG00000120694/ENSG00000167210/ENSG00000074706/ENSG00000165240/ENSG00000204444…
BP	GO:0046579	positive regulation of Ras protein signal transduction	19/2665	44/14478	0.000126562	0.00631821	ENSG00000205336/ENSG00000157168/ENSG00000040608/ENSG00000078589/ENSG00000181104/ENSG00000184371/ENSG00000125245/ENSG00000113721/ENSG00000049130/ENSG00000198121/ENSG00000139679/ENSG00000017427/ENSG00000134250/ENSG00000182162/ENSG00000146425/ENSG00000058335/ENSG00000127533/ENSG00000158321/ENSG00000003393	ADGRG1/NRG1/RTN4R/P2RY10/F2R/CSF1/GPR18/PDGFRB/KITLG/LPAR1/LPAR6/IGF1/NOTCH2/P2RY8/DYNLT1/RASGRF1/F2RL3/AUTS2/ALS2	19	8	ENSG00000040608/ENSG00000184371/ENSG00000049130/ENSG00000198121/ENSG00000139679/ENSG00000017427/ENSG00000058335/ENSG00000003393	11	ENSG00000205336/ENSG00000157168/ENSG00000078589/ENSG00000181104/ENSG00000125245/ENSG00000113721/ENSG00000134250/ENSG00000182162/ENSG00000146425/ENSG00000127533/ENSG00000158321
BP	GO:0046677	response to antibiotic	78/2665	286/14478	0.000127967	0.00633328	ENSG00000181019/ENSG00000079215/ENSG00000136810/ENSG00000170962/ENSG00000138061/ENSG00000213145/ENSG00000142185/ENSG00000127528/ENSG00000109321/ENSG00000081189/ENSG00000108688/ENSG00000120129/ENSG00000156711/ENSG00000125968/ENSG00000120885/ENSG00000137496/ENSG00000183010/ENSG00000105697/ENSG00000111276/ENSG00000170893/ENSG00000118503/ENSG00000113721/ENSG00000171132/ENSG00000100311/ENSG00000188906…	NQO1/SLC1A3/TXN/PDGFD/CYP1B1/CRIP1/TRPM2/KLF2/AREG/MEF2C/CCL7/DUSP1/MAPK13/ID1/CLU/IL18BP/PYCR1/HAMP/CDKN1B/TRH/TNFAIP3/PDGFRB/PRKCE/PDGFB/LRRK2/BCL2/TXNIP/HTR3A/FOXO1/IL18RAP/FECH/PAWR/HBA2/EGR1/STK26/HSPA5/TBXA2R/GRIN1/CRK/FYN/PPP2CB/HBB/GRIN3A/PINK1/HYAL2/PRDX3/RHOB/JUN/AOC1/XRN1/JAK2/IL10/PSMD14/KDM6B/ETS1/CASP8/G6PD/S100A8/HSPH1/KAT7/ATP7A/ALAD/SRC/HMOX1/OXCT1/GNAO1/DAXX/KLF4/ADCYAP1/ADAM9/B…	78	35	ENSG00000181019/ENSG00000079215/ENSG00000136810/ENSG00000138061/ENSG00000142185/ENSG00000108688/ENSG00000156711/ENSG00000137496/ENSG00000183010/ENSG00000105697/ENSG00000100311/ENSG00000066926/ENSG00000120738/ENSG00000176884/ENSG00000167193/ENSG00000104695/ENSG00000198785/ENSG00000158828/ENSG00000068001/ENSG00000165672/ENSG00000002726/ENSG00000136634/ENSG00000115233/ENSG00000160211/ENSG00000148218…	43	ENSG00000170962/ENSG00000213145/ENSG00000127528/ENSG00000109321/ENSG00000081189/ENSG00000120129/ENSG00000125968/ENSG00000120885/ENSG00000111276/ENSG00000170893/ENSG00000118503/ENSG00000113721/ENSG00000171132/ENSG00000188906/ENSG00000171791/ENSG00000265972/ENSG00000166736/ENSG00000150907/ENSG00000115607/ENSG00000177425/ENSG00000188536/ENSG00000134602/ENSG00000044574/ENSG00000006638/ENSG00000010810…
BP	GO:0070838	divalent metal ion transport	102/2665	395/14478	0.0001349	0.00661933	ENSG00000108691/ENSG00000140090/ENSG00000144681/ENSG00000065534/ENSG00000108700/ENSG00000130529/ENSG00000107130/ENSG00000140939/ENSG00000165125/ENSG00000142185/ENSG00000181104/ENSG00000070961/ENSG00000107593/ENSG00000073756/ENSG00000169313/ENSG00000171596/ENSG00000183087/ENSG00000113448/ENSG00000013016/ENSG00000138798/ENSG00000166592/ENSG00000113721/ENSG00000157445/ENSG00000160791/ENSG00000171132…	CCL2/SLC24A4/STAC/MYLK/CCL8/TRPM4/NCS1/NOL3/TRPV6/TRPM2/F2R/ATP2B1/PKD2L1/PTGS2/P2RY12/NMUR1/GAS6/PDE4D/EHD3/EGF/RRAD/PDGFRB/CACNA2D3/CCR5/PRKCE/CACNA2D2/P2RX5/LGALS3/CYP27B1/PDGFB/SLC41A2/MCOLN3/SARAF/BCL2/TMEM37/BEST1/PDE4B/CD84/TRPV4/PTPRC/GRIN1/GPM6A/PSEN2/PACSIN3/CAMK2D/FYN/GRIN3A/CCL5/CAMK2B/TRPV5/CD19/P2RX1/MCUB/MCOLN1/TSPAN13/PKD1L1/SELENON/SLC3A2/WFS1/PRKCB/GSTM2/ORAI3/FCRL3/TPCN2/GRIN2D…	102	52	ENSG00000108691/ENSG00000144681/ENSG00000108700/ENSG00000130529/ENSG00000107130/ENSG00000140939/ENSG00000165125/ENSG00000142185/ENSG00000107593/ENSG00000183087/ENSG00000160791/ENSG00000131981/ENSG00000111012/ENSG00000100311/ENSG00000136052/ENSG00000055732/ENSG00000171227/ENSG00000167995/ENSG00000066294/ENSG00000111199/ENSG00000176884/ENSG00000143801/ENSG00000165912/ENSG00000198785/ENSG00000058404…	50	ENSG00000140090/ENSG00000065534/ENSG00000181104/ENSG00000070961/ENSG00000073756/ENSG00000169313/ENSG00000171596/ENSG00000113448/ENSG00000013016/ENSG00000138798/ENSG00000166592/ENSG00000113721/ENSG00000157445/ENSG00000171132/ENSG00000007402/ENSG00000083454/ENSG00000133872/ENSG00000171791/ENSG00000184588/ENSG00000081237/ENSG00000150625/ENSG00000145349/ENSG00000010810/ENSG00000271503/ENSG00000177455…
BP	GO:0048661	positive regulation of smooth muscle cell proliferation	27/2665	73/14478	0.000137758	0.00670226	ENSG00000100985/ENSG00000170962/ENSG00000073756/ENSG00000074181/ENSG00000113721/ENSG00000170989/ENSG00000100311/ENSG00000085662/ENSG00000169403/ENSG00000017427/ENSG00000271503/ENSG00000113070/ENSG00000177606/ENSG00000150782/ENSG00000096968/ENSG00000136634/ENSG00000105835/ENSG00000197561/ENSG00000198959/ENSG00000116604/ENSG00000125257/ENSG00000114861/ENSG00000166831/ENSG00000100292/ENSG00000124882…	MMP9/PDGFD/PTGS2/NOTCH3/PDGFRB/S1PR1/PDGFB/AKR1B1/PTAFR/IGF1/CCL5/HBEGF/JUN/IL18/JAK2/IL10/NAMPT/ELANE/TGM2/MEF2D/ABCC4/FOXP1/RBPMS2/HMOX1/EREG/SERPINF2/THBS1	27	12	ENSG00000100985/ENSG00000074181/ENSG00000100311/ENSG00000085662/ENSG00000169403/ENSG00000017427/ENSG00000150782/ENSG00000136634/ENSG00000197561/ENSG00000198959/ENSG00000100292/ENSG00000167711	15	ENSG00000170962/ENSG00000073756/ENSG00000113721/ENSG00000170989/ENSG00000271503/ENSG00000113070/ENSG00000177606/ENSG00000096968/ENSG00000105835/ENSG00000116604/ENSG00000125257/ENSG00000114861/ENSG00000166831/ENSG00000124882/ENSG00000137801
BP	GO:0071887	leukocyte apoptotic process	34/2665	100/14478	0.000141314	0.00681749	ENSG00000157514/ENSG00000131203/ENSG00000081189/ENSG00000183087/ENSG00000171611/ENSG00000160791/ENSG00000196684/ENSG00000131981/ENSG00000049130/ENSG00000101197/ENSG00000120217/ENSG00000105205/ENSG00000167207/ENSG00000180871/ENSG00000271503/ENSG00000185950/ENSG00000100644/ENSG00000215417/ENSG00000136634/ENSG00000135047/ENSG00000168040/ENSG00000087088/ENSG00000172724/ENSG00000114251/ENSG00000160654…	TSC22D3/IDO1/MEF2C/GAS6/PTCRA/CCR5/HSH2D/LGALS3/KITLG/BIRC7/CD274/CLC/NOD2/CXCR2/CCL5/IRS2/HIF1A/MIR17HG/IL10/CTSL/FADD/BAX/CCL19/WNT5A/CD3G/RPS6/FOXP1/BCL2L11/MERTK/SLC46A2/NFKBID/IL2RA/FASLG/DFFA	34	17	ENSG00000131203/ENSG00000183087/ENSG00000160791/ENSG00000131981/ENSG00000049130/ENSG00000101197/ENSG00000120217/ENSG00000105205/ENSG00000136634/ENSG00000135047/ENSG00000168040/ENSG00000087088/ENSG00000172724/ENSG00000114251/ENSG00000153208/ENSG00000134460/ENSG00000160049	17	ENSG00000157514/ENSG00000081189/ENSG00000171611/ENSG00000196684/ENSG00000167207/ENSG00000180871/ENSG00000271503/ENSG00000185950/ENSG00000100644/ENSG00000215417/ENSG00000160654/ENSG00000137154/ENSG00000114861/ENSG00000153094/ENSG00000119457/ENSG00000167604/ENSG00000117560
BP	GO:0071706	tumor necrosis factor superfamily cytokine production	38/2665	116/14478	0.000144441	0.00686121	ENSG00000136235/ENSG00000163737/ENSG00000102575/ENSG00000111537/ENSG00000183087/ENSG00000106211/ENSG00000120885/ENSG00000172232/ENSG00000125245/ENSG00000128016/ENSG00000118503/ENSG00000204592/ENSG00000181722/ENSG00000188906/ENSG00000159674/ENSG00000120217/ENSG00000049768/ENSG00000154589/ENSG00000121807/ENSG00000120949/ENSG00000167207/ENSG00000163251/ENSG00000169403/ENSG00000145675/ENSG00000096968…	GPNMB/PF4/ACP5/IFNG/GAS6/HSPB1/CLU/AZU1/GPR18/ZFP36/TNFAIP3/HLA-E/ZBTB20/LRRK2/SPON2/CD274/FOXP3/LY96/CCR2/TNFRSF8/NOD2/FZD5/PTAFR/PIK3R1/JAK2/IL10/TLR2/FADD/CCL19/WNT5A/SYT11/SELENOK/CCL3/FOXP1/LILRA4/IL23A/HMGB1/THBS1	38	15	ENSG00000136235/ENSG00000102575/ENSG00000183087/ENSG00000106211/ENSG00000172232/ENSG00000120217/ENSG00000049768/ENSG00000154589/ENSG00000163251/ENSG00000169403/ENSG00000136634/ENSG00000168040/ENSG00000172724/ENSG00000114251/ENSG00000277632	23	ENSG00000163737/ENSG00000111537/ENSG00000120885/ENSG00000125245/ENSG00000128016/ENSG00000118503/ENSG00000204592/ENSG00000181722/ENSG00000188906/ENSG00000159674/ENSG00000121807/ENSG00000120949/ENSG00000167207/ENSG00000145675/ENSG00000096968/ENSG00000137462/ENSG00000132718/ENSG00000113811/ENSG00000114861/ENSG00000239961/ENSG00000110944/ENSG00000189403/ENSG00000137801
BP	GO:1903555	regulation of tumor necrosis factor superfamily cytokine production	37/2665	112/14478	0.00014461	0.00686121	ENSG00000136235/ENSG00000163737/ENSG00000102575/ENSG00000111537/ENSG00000183087/ENSG00000106211/ENSG00000120885/ENSG00000172232/ENSG00000125245/ENSG00000128016/ENSG00000118503/ENSG00000204592/ENSG00000181722/ENSG00000188906/ENSG00000159674/ENSG00000120217/ENSG00000049768/ENSG00000154589/ENSG00000121807/ENSG00000120949/ENSG00000167207/ENSG00000163251/ENSG00000169403/ENSG00000145675/ENSG00000096968…	GPNMB/PF4/ACP5/IFNG/GAS6/HSPB1/CLU/AZU1/GPR18/ZFP36/TNFAIP3/HLA-E/ZBTB20/LRRK2/SPON2/CD274/FOXP3/LY96/CCR2/TNFRSF8/NOD2/FZD5/PTAFR/PIK3R1/JAK2/IL10/TLR2/FADD/CCL19/WNT5A/SYT11/SELENOK/CCL3/FOXP1/LILRA4/IL23A/THBS1	37	15	ENSG00000136235/ENSG00000102575/ENSG00000183087/ENSG00000106211/ENSG00000172232/ENSG00000120217/ENSG00000049768/ENSG00000154589/ENSG00000163251/ENSG00000169403/ENSG00000136634/ENSG00000168040/ENSG00000172724/ENSG00000114251/ENSG00000277632	22	ENSG00000163737/ENSG00000111537/ENSG00000120885/ENSG00000125245/ENSG00000128016/ENSG00000118503/ENSG00000204592/ENSG00000181722/ENSG00000188906/ENSG00000159674/ENSG00000121807/ENSG00000120949/ENSG00000167207/ENSG00000145675/ENSG00000096968/ENSG00000137462/ENSG00000132718/ENSG00000113811/ENSG00000114861/ENSG00000239961/ENSG00000110944/ENSG00000137801
BP	GO:0006749	glutathione metabolic process	20/2665	48/14478	0.000153955	0.00720284	ENSG00000138413/ENSG00000099998/ENSG00000128965/ENSG00000104687/ENSG00000148344/ENSG00000001084/ENSG00000133433/ENSG00000040531/ENSG00000008394/ENSG00000132763/ENSG00000168765/ENSG00000213366/ENSG00000023909/ENSG00000100031/ENSG00000178814/ENSG00000160211/ENSG00000133313/ENSG00000006625/ENSG00000063854/ENSG00000099984	IDH1/GGT5/CHAC1/GSR/PTGES/GCLC/GSTT2B/CTNS/MGST1/MMACHC/GSTM4/GSTM2/GCLM/GGT1/OPLAH/G6PD/CNDP2/GGCT/HAGH/GSTT2	20	18	ENSG00000138413/ENSG00000099998/ENSG00000128965/ENSG00000104687/ENSG00000001084/ENSG00000133433/ENSG00000040531/ENSG00000008394/ENSG00000132763/ENSG00000168765/ENSG00000023909/ENSG00000100031/ENSG00000178814/ENSG00000160211/ENSG00000133313/ENSG00000006625/ENSG00000063854/ENSG00000099984	2	ENSG00000148344/ENSG00000213366
BP	GO:0030593	neutrophil chemotaxis	29/2665	81/14478	0.00015432	0.00720284	ENSG00000163734/ENSG00000108691/ENSG00000163737/ENSG00000109272/ENSG00000108700/ENSG00000163221/ENSG00000275385/ENSG00000163739/ENSG00000163736/ENSG00000108688/ENSG00000119535/ENSG00000111913/ENSG00000113448/ENSG00000181374/ENSG00000131981/ENSG00000184588/ENSG00000106178/ENSG00000166086/ENSG00000180871/ENSG00000271503/ENSG00000109743/ENSG00000186111/ENSG00000172724/ENSG00000143546/ENSG00000163220…	CXCL3/CCL2/PF4/PF4V1/CCL8/S100A12/CCL18/CXCL1/PPBP/CCL7/CSF3R/RIPOR2/PDE4D/CCL13/LGALS3/PDE4B/CCL24/JAM3/CXCR2/CCL5/BST1/PIP5K1C/CCL19/S100A8/S100A9/CCL3/CXCL2/IL23A/MPP1	29	14	ENSG00000163734/ENSG00000108691/ENSG00000108700/ENSG00000275385/ENSG00000163739/ENSG00000108688/ENSG00000181374/ENSG00000131981/ENSG00000106178/ENSG00000186111/ENSG00000172724/ENSG00000277632/ENSG00000081041/ENSG00000130830	15	ENSG00000163737/ENSG00000109272/ENSG00000163221/ENSG00000163736/ENSG00000119535/ENSG00000111913/ENSG00000113448/ENSG00000184588/ENSG00000166086/ENSG00000180871/ENSG00000271503/ENSG00000109743/ENSG00000143546/ENSG00000163220/ENSG00000110944
BP	GO:0072503	cellular divalent inorganic cation homeostasis	97/2665	374/14478	0.000164272	0.00760551	ENSG00000130203/ENSG00000121966/ENSG00000187474/ENSG00000140090/ENSG00000108700/ENSG00000130529/ENSG00000197993/ENSG00000196352/ENSG00000140939/ENSG00000165125/ENSG00000142185/ENSG00000078589/ENSG00000181104/ENSG00000070961/ENSG00000213694/ENSG00000004468/ENSG00000108688/ENSG00000113448/ENSG00000181374/ENSG00000125245/ENSG00000171051/ENSG00000047597/ENSG00000180758/ENSG00000168229/ENSG00000160791…	APOE/CXCR4/FPR3/SLC24A4/CCL8/TRPM4/KEL/CD55/NOL3/TRPV6/TRPM2/P2RY10/F2R/ATP2B1/S1PR3/CD38/CCL7/PDE4D/CCL13/GPR18/FPR1/XK/GPR157/PTGDR/CCR5/PRKCE/P2RX5/S1PR1/BCL2/LPAR1/LPAR6/AVPR1A/TRPV4/PTPRC/SMAD3/TBXA2R/GRIN1/CCR2/CAMK2D/FYN/CXCR2/CCL5/TRPV5/S1PR4/CD19/MCUB/MCOLN1/SELENON/JAK2/WFS1/PRKCB/GSTM2/BCAP31/TPCN2/GRIN2D/P2RY8/BAX/ABL2/ELANE/HERPUD1/TGM2/SLC8A3/CCL19/OXTR/S100A8/S100A9/CD24/AP3D1/GALR…	97	45	ENSG00000130203/ENSG00000187474/ENSG00000108700/ENSG00000130529/ENSG00000197993/ENSG00000140939/ENSG00000165125/ENSG00000142185/ENSG00000108688/ENSG00000181374/ENSG00000180758/ENSG00000160791/ENSG00000198121/ENSG00000139679/ENSG00000111199/ENSG00000176884/ENSG00000127412/ENSG00000090674/ENSG00000162430/ENSG00000109501/ENSG00000185825/ENSG00000162341/ENSG00000105464/ENSG00000087088/ENSG00000143322…	52	ENSG00000121966/ENSG00000140090/ENSG00000196352/ENSG00000078589/ENSG00000181104/ENSG00000070961/ENSG00000213694/ENSG00000004468/ENSG00000113448/ENSG00000125245/ENSG00000171051/ENSG00000047597/ENSG00000168229/ENSG00000171132/ENSG00000083454/ENSG00000170989/ENSG00000171791/ENSG00000166148/ENSG00000081237/ENSG00000166949/ENSG00000006638/ENSG00000121807/ENSG00000145349/ENSG00000010810/ENSG00000180871…
BP	GO:0035296	regulation of tube diameter	34/2665	101/14478	0.000175846	0.00801218	ENSG00000130203/ENSG00000159640/ENSG00000128512/ENSG00000130529/ENSG00000197993/ENSG00000181104/ENSG00000004468/ENSG00000116741/ENSG00000073756/ENSG00000131979/ENSG00000168229/ENSG00000108576/ENSG00000166148/ENSG00000006638/ENSG00000196639/ENSG00000169403/ENSG00000108405/ENSG00000106397/ENSG00000164116/ENSG00000170425/ENSG00000125863/ENSG00000169252/ENSG00000180914/ENSG00000117298/ENSG00000147459…	APOE/ACE/DOCK4/TRPM4/KEL/F2R/CD38/RGS2/PTGS2/GCH1/PTGDR/SLC6A4/AVPR1A/TBXA2R/HRH1/PTAFR/P2RX1/PLOD3/GUCY1A1/ADORA2B/MKKS/ADRB2/OXTR/ECE1/DOCK5/PPARD/PRKG1/HMOX1/ADRA2A/ADRB1/ARHGAP42/ADCYAP1/ADM/SERPINF2	34	15	ENSG00000130203/ENSG00000159640/ENSG00000128512/ENSG00000130529/ENSG00000197993/ENSG00000196639/ENSG00000169403/ENSG00000106397/ENSG00000170425/ENSG00000125863/ENSG00000112033/ENSG00000100292/ENSG00000141433/ENSG00000148926/ENSG00000167711	19	ENSG00000181104/ENSG00000004468/ENSG00000116741/ENSG00000073756/ENSG00000131979/ENSG00000168229/ENSG00000108576/ENSG00000166148/ENSG00000006638/ENSG00000108405/ENSG00000164116/ENSG00000169252/ENSG00000180914/ENSG00000117298/ENSG00000147459/ENSG00000185532/ENSG00000150594/ENSG00000043591/ENSG00000165895
BP	GO:0097746	regulation of blood vessel diameter	34/2665	101/14478	0.000175846	0.00801218	ENSG00000130203/ENSG00000159640/ENSG00000128512/ENSG00000130529/ENSG00000197993/ENSG00000181104/ENSG00000004468/ENSG00000116741/ENSG00000073756/ENSG00000131979/ENSG00000168229/ENSG00000108576/ENSG00000166148/ENSG00000006638/ENSG00000196639/ENSG00000169403/ENSG00000108405/ENSG00000106397/ENSG00000164116/ENSG00000170425/ENSG00000125863/ENSG00000169252/ENSG00000180914/ENSG00000117298/ENSG00000147459…	APOE/ACE/DOCK4/TRPM4/KEL/F2R/CD38/RGS2/PTGS2/GCH1/PTGDR/SLC6A4/AVPR1A/TBXA2R/HRH1/PTAFR/P2RX1/PLOD3/GUCY1A1/ADORA2B/MKKS/ADRB2/OXTR/ECE1/DOCK5/PPARD/PRKG1/HMOX1/ADRA2A/ADRB1/ARHGAP42/ADCYAP1/ADM/SERPINF2	34	15	ENSG00000130203/ENSG00000159640/ENSG00000128512/ENSG00000130529/ENSG00000197993/ENSG00000196639/ENSG00000169403/ENSG00000106397/ENSG00000170425/ENSG00000125863/ENSG00000112033/ENSG00000100292/ENSG00000141433/ENSG00000148926/ENSG00000167711	19	ENSG00000181104/ENSG00000004468/ENSG00000116741/ENSG00000073756/ENSG00000131979/ENSG00000168229/ENSG00000108576/ENSG00000166148/ENSG00000006638/ENSG00000108405/ENSG00000164116/ENSG00000169252/ENSG00000180914/ENSG00000117298/ENSG00000147459/ENSG00000185532/ENSG00000150594/ENSG00000043591/ENSG00000165895
BP	GO:0006874	cellular calcium ion homeostasis	90/2665	343/14478	0.000181175	0.00818996	ENSG00000130203/ENSG00000121966/ENSG00000187474/ENSG00000140090/ENSG00000108700/ENSG00000130529/ENSG00000197993/ENSG00000196352/ENSG00000140939/ENSG00000165125/ENSG00000142185/ENSG00000078589/ENSG00000181104/ENSG00000070961/ENSG00000213694/ENSG00000004468/ENSG00000108688/ENSG00000113448/ENSG00000181374/ENSG00000125245/ENSG00000171051/ENSG00000047597/ENSG00000180758/ENSG00000168229/ENSG00000160791…	APOE/CXCR4/FPR3/SLC24A4/CCL8/TRPM4/KEL/CD55/NOL3/TRPV6/TRPM2/P2RY10/F2R/ATP2B1/S1PR3/CD38/CCL7/PDE4D/CCL13/GPR18/FPR1/XK/GPR157/PTGDR/CCR5/PRKCE/P2RX5/S1PR1/BCL2/LPAR1/LPAR6/AVPR1A/TRPV4/PTPRC/SMAD3/TBXA2R/GRIN1/CCR2/CAMK2D/FYN/CXCR2/CCL5/TRPV5/S1PR4/CD19/MCUB/MCOLN1/SELENON/JAK2/WFS1/PRKCB/GSTM2/BCAP31/TPCN2/GRIN2D/P2RY8/BAX/ABL2/ELANE/HERPUD1/TGM2/SLC8A3/CCL19/OXTR/CD24/GALR2/CHRNA10/MYO5A/SELE…	90	40	ENSG00000130203/ENSG00000187474/ENSG00000108700/ENSG00000130529/ENSG00000197993/ENSG00000140939/ENSG00000165125/ENSG00000142185/ENSG00000108688/ENSG00000181374/ENSG00000180758/ENSG00000160791/ENSG00000198121/ENSG00000139679/ENSG00000111199/ENSG00000176884/ENSG00000127412/ENSG00000090674/ENSG00000162430/ENSG00000109501/ENSG00000185825/ENSG00000162341/ENSG00000105464/ENSG00000087088/ENSG00000143322…	50	ENSG00000121966/ENSG00000140090/ENSG00000196352/ENSG00000078589/ENSG00000181104/ENSG00000070961/ENSG00000213694/ENSG00000004468/ENSG00000113448/ENSG00000125245/ENSG00000171051/ENSG00000047597/ENSG00000168229/ENSG00000171132/ENSG00000083454/ENSG00000170989/ENSG00000171791/ENSG00000166148/ENSG00000081237/ENSG00000166949/ENSG00000006638/ENSG00000121807/ENSG00000145349/ENSG00000010810/ENSG00000180871…
BP	GO:0006750	glutathione biosynthetic process	2665-09-01	14/14478	0.000195512	0.00876903	ENSG00000099998/ENSG00000128965/ENSG00000001084/ENSG00000023909/ENSG00000100031/ENSG00000178814/ENSG00000133313/ENSG00000006625/ENSG00000063854	GGT5/CHAC1/GCLC/GCLM/GGT1/OPLAH/CNDP2/GGCT/HAGH	9	9	ENSG00000099998/ENSG00000128965/ENSG00000001084/ENSG00000023909/ENSG00000100031/ENSG00000178814/ENSG00000133313/ENSG00000006625/ENSG00000063854	0
BP	GO:0001776	leukocyte homeostasis	29/2665	82/14478	0.000197276	0.00877954	ENSG00000157514/ENSG00000081189/ENSG00000118503/ENSG00000159958/ENSG00000175857/ENSG00000049130/ENSG00000171791/ENSG00000184588/ENSG00000049768/ENSG00000121807/ENSG00000166086/ENSG00000180871/ENSG00000100644/ENSG00000215417/ENSG00000141682/ENSG00000122025/ENSG00000168040/ENSG00000087088/ENSG00000169508/ENSG00000048462/ENSG00000137154/ENSG00000153094/ENSG00000153208/ENSG00000119457/ENSG00000189403…	TSC22D3/MEF2C/TNFAIP3/TNFRSF13C/GAPT/KITLG/BCL2/PDE4B/FOXP3/CCR2/JAM3/CXCR2/HIF1A/MIR17HG/PMAIP1/FLT3/FADD/BAX/GPR183/TNFRSF17/RPS6/BCL2L11/MERTK/SLC46A2/HMGB1/TGFB1/TNFSF14/IL2RA/GPR174	29	7	ENSG00000049130/ENSG00000049768/ENSG00000168040/ENSG00000087088/ENSG00000153208/ENSG00000125735/ENSG00000134460	22	ENSG00000157514/ENSG00000081189/ENSG00000118503/ENSG00000159958/ENSG00000175857/ENSG00000171791/ENSG00000184588/ENSG00000121807/ENSG00000166086/ENSG00000180871/ENSG00000100644/ENSG00000215417/ENSG00000141682/ENSG00000122025/ENSG00000169508/ENSG00000048462/ENSG00000137154/ENSG00000153094/ENSG00000119457/ENSG00000189403/ENSG00000105329/ENSG00000147138
BP	GO:0055074	calcium ion homeostasis	92/2665	353/14478	0.000199424	0.00880688	ENSG00000130203/ENSG00000121966/ENSG00000187474/ENSG00000140090/ENSG00000108700/ENSG00000130529/ENSG00000197993/ENSG00000196352/ENSG00000140939/ENSG00000165125/ENSG00000142185/ENSG00000078589/ENSG00000181104/ENSG00000070961/ENSG00000213694/ENSG00000004468/ENSG00000108688/ENSG00000113448/ENSG00000181374/ENSG00000125245/ENSG00000171051/ENSG00000047597/ENSG00000180758/ENSG00000168229/ENSG00000160791…	APOE/CXCR4/FPR3/SLC24A4/CCL8/TRPM4/KEL/CD55/NOL3/TRPV6/TRPM2/P2RY10/F2R/ATP2B1/S1PR3/CD38/CCL7/PDE4D/CCL13/GPR18/FPR1/XK/GPR157/PTGDR/CCR5/PRKCE/P2RX5/S1PR1/CYP27B1/BCL2/LPAR1/LPAR6/AVPR1A/TRPV4/PTPRC/SMAD3/TBXA2R/GRIN1/CCR2/CAMK2D/FYN/CXCR2/CCL5/TRPV5/S1PR4/CD19/MCUB/MCOLN1/TMTC2/SELENON/JAK2/WFS1/PRKCB/GSTM2/BCAP31/TPCN2/GRIN2D/P2RY8/BAX/ABL2/ELANE/HERPUD1/TGM2/SLC8A3/CCL19/OXTR/CD24/GALR2/CHRN…	92	41	ENSG00000130203/ENSG00000187474/ENSG00000108700/ENSG00000130529/ENSG00000197993/ENSG00000140939/ENSG00000165125/ENSG00000142185/ENSG00000108688/ENSG00000181374/ENSG00000180758/ENSG00000160791/ENSG00000111012/ENSG00000198121/ENSG00000139679/ENSG00000111199/ENSG00000176884/ENSG00000127412/ENSG00000090674/ENSG00000162430/ENSG00000109501/ENSG00000185825/ENSG00000162341/ENSG00000105464/ENSG00000087088…	51	ENSG00000121966/ENSG00000140090/ENSG00000196352/ENSG00000078589/ENSG00000181104/ENSG00000070961/ENSG00000213694/ENSG00000004468/ENSG00000113448/ENSG00000125245/ENSG00000171051/ENSG00000047597/ENSG00000168229/ENSG00000171132/ENSG00000083454/ENSG00000170989/ENSG00000171791/ENSG00000166148/ENSG00000081237/ENSG00000166949/ENSG00000006638/ENSG00000121807/ENSG00000145349/ENSG00000010810/ENSG00000180871…
BP	GO:1903557	positive regulation of tumor necrosis factor superfamily cytokine production	25/2665	67/14478	0.000204808	0.00887639	ENSG00000163737/ENSG00000111537/ENSG00000106211/ENSG00000120885/ENSG00000172232/ENSG00000204592/ENSG00000181722/ENSG00000188906/ENSG00000159674/ENSG00000154589/ENSG00000121807/ENSG00000120949/ENSG00000167207/ENSG00000163251/ENSG00000169403/ENSG00000145675/ENSG00000096968/ENSG00000137462/ENSG00000168040/ENSG00000172724/ENSG00000114251/ENSG00000113811/ENSG00000277632/ENSG00000110944/ENSG00000137801	PF4/IFNG/HSPB1/CLU/AZU1/HLA-E/ZBTB20/LRRK2/SPON2/LY96/CCR2/TNFRSF8/NOD2/FZD5/PTAFR/PIK3R1/JAK2/TLR2/FADD/CCL19/WNT5A/SELENOK/CCL3/IL23A/THBS1	25	9	ENSG00000106211/ENSG00000172232/ENSG00000154589/ENSG00000163251/ENSG00000169403/ENSG00000168040/ENSG00000172724/ENSG00000114251/ENSG00000277632	16	ENSG00000163737/ENSG00000111537/ENSG00000120885/ENSG00000204592/ENSG00000181722/ENSG00000188906/ENSG00000159674/ENSG00000121807/ENSG00000120949/ENSG00000167207/ENSG00000145675/ENSG00000096968/ENSG00000137462/ENSG00000113811/ENSG00000110944/ENSG00000137801
BP	GO:0006790	sulfur compound metabolic process	86/2665	326/14478	0.000205594	0.00887639	ENSG00000038427/ENSG00000198203/ENSG00000112304/ENSG00000138413/ENSG00000162390/ENSG00000099998/ENSG00000007350/ENSG00000160200/ENSG00000128965/ENSG00000183549/ENSG00000117448/ENSG00000173599/ENSG00000099194/ENSG00000164181/ENSG00000104687/ENSG00000109956/ENSG00000125454/ENSG00000148344/ENSG00000133835/ENSG00000101444/ENSG00000131069/ENSG00000001084/ENSG00000133433/ENSG00000175040/ENSG00000040531…	VCAN/SULT1C2/ACOT13/IDH1/ACOT11/GGT5/TKTL1/CBS/CHAC1/ACSM5/AKR1A1/PC/SCD/ELOVL7/GSR/B3GAT1/SLC25A19/PTGES/HSD17B4/AHCY/ACSS2/GCLC/GSTT2B/CHST2/CTNS/TDO2/MGST3/MGST1/BOLA2B/HACD1/HMGCL/CHST3/PDK1/B3GNT7/MMACHC/HEXA/CHST8/ACOT2/PAX8/GSTM4/CHST13/GSTM2/PDZD11/GCLM/ADO/GGT1/OPLAH/DBI/SULT1B1/DGAT2/MVK/G6PD/ACSBG1/SQOR/HPGDS/CNDP2/COMT/B4GALT1/AHCYL1/SUOX/SPOCK2/ELOVL5/ST3GAL1/CHST12/ST3GAL6/HEXB/SMS/…	86	59	ENSG00000198203/ENSG00000112304/ENSG00000138413/ENSG00000162390/ENSG00000099998/ENSG00000160200/ENSG00000128965/ENSG00000183549/ENSG00000117448/ENSG00000173599/ENSG00000099194/ENSG00000104687/ENSG00000125454/ENSG00000133835/ENSG00000101444/ENSG00000131069/ENSG00000001084/ENSG00000133433/ENSG00000040531/ENSG00000151790/ENSG00000143198/ENSG00000008394/ENSG00000165996/ENSG00000117305/ENSG00000122863…	27	ENSG00000038427/ENSG00000007350/ENSG00000164181/ENSG00000109956/ENSG00000148344/ENSG00000175040/ENSG00000169627/ENSG00000152256/ENSG00000156966/ENSG00000124302/ENSG00000213366/ENSG00000173597/ENSG00000062282/ENSG00000103740/ENSG00000086062/ENSG00000107742/ENSG00000012660/ENSG00000136213/ENSG00000111962/ENSG00000157593/ENSG00000182022/ENSG00000164951/ENSG00000168906/ENSG00000163738/ENSG00000135070…
BP	GO:0002228	natural killer cell mediated immunity	22/2665	56/14478	0.000205637	0.00887639	ENSG00000198574/ENSG00000100453/ENSG00000117450/ENSG00000189430/ENSG00000213809/ENSG00000204475/ENSG00000276231/ENSG00000150637/ENSG00000143669/ENSG00000204592/ENSG00000185896/ENSG00000115607/ENSG00000134539/ENSG00000170542/ENSG00000131015/ENSG00000167193/ENSG00000205809/ENSG00000196230/ENSG00000167633/ENSG00000183918/ENSG00000130202/ENSG00000150782	SH2D1B/GZMB/PRDX1/NCR1/KLRK1/NCR3/PIK3R6/CD226/LYST/HLA-E/LAMP1/IL18RAP/KLRD1/SERPINB9/ULBP2/CRK/KLRC2/TUBB/KIR3DL1/SH2D1A/NECTIN2/IL18	22	7	ENSG00000117450/ENSG00000276231/ENSG00000185896/ENSG00000167193/ENSG00000196230/ENSG00000130202/ENSG00000150782	15	ENSG00000198574/ENSG00000100453/ENSG00000189430/ENSG00000213809/ENSG00000204475/ENSG00000150637/ENSG00000143669/ENSG00000204592/ENSG00000115607/ENSG00000134539/ENSG00000170542/ENSG00000131015/ENSG00000205809/ENSG00000167633/ENSG00000183918
BP	GO:0051480	regulation of cytosolic calcium ion concentration	71/2665	259/14478	0.000212783	0.00911633	ENSG00000121966/ENSG00000187474/ENSG00000130529/ENSG00000196352/ENSG00000140939/ENSG00000165125/ENSG00000142185/ENSG00000078589/ENSG00000181104/ENSG00000070961/ENSG00000213694/ENSG00000004468/ENSG00000113448/ENSG00000125245/ENSG00000171051/ENSG00000180758/ENSG00000168229/ENSG00000160791/ENSG00000171132/ENSG00000083454/ENSG00000170989/ENSG00000171791/ENSG00000198121/ENSG00000139679/ENSG00000166148…	CXCR4/FPR3/TRPM4/CD55/NOL3/TRPV6/TRPM2/P2RY10/F2R/ATP2B1/S1PR3/CD38/PDE4D/GPR18/FPR1/GPR157/PTGDR/CCR5/PRKCE/P2RX5/S1PR1/BCL2/LPAR1/LPAR6/AVPR1A/TRPV4/PTPRC/SMAD3/TBXA2R/GRIN1/CCR2/CAMK2D/FYN/CXCR2/TRPV5/S1PR4/CD19/MCOLN1/SELENON/JAK2/GSTM2/BCAP31/TPCN2/GRIN2D/P2RY8/BAX/ABL2/TGM2/SLC8A3/CCL19/OXTR/CD24/GALR2/CHRNA10/MYO5A/CCL3/UBASH3B/CLIC2/CCL28/TPCN1/RASA3/HMGB1/TGFB1/ADCYAP1/GIPR/CCR9/F2RL3/JP…	71	31	ENSG00000187474/ENSG00000130529/ENSG00000140939/ENSG00000165125/ENSG00000142185/ENSG00000180758/ENSG00000160791/ENSG00000198121/ENSG00000139679/ENSG00000111199/ENSG00000176884/ENSG00000127412/ENSG00000090674/ENSG00000162430/ENSG00000185825/ENSG00000162341/ENSG00000105464/ENSG00000087088/ENSG00000143322/ENSG00000198959/ENSG00000172724/ENSG00000129749/ENSG00000197535/ENSG00000277632/ENSG00000154127…	40	ENSG00000121966/ENSG00000196352/ENSG00000078589/ENSG00000181104/ENSG00000070961/ENSG00000213694/ENSG00000004468/ENSG00000113448/ENSG00000125245/ENSG00000171051/ENSG00000168229/ENSG00000171132/ENSG00000083454/ENSG00000170989/ENSG00000171791/ENSG00000166148/ENSG00000081237/ENSG00000166949/ENSG00000006638/ENSG00000121807/ENSG00000145349/ENSG00000010810/ENSG00000180871/ENSG00000125910/ENSG00000177455…
BP	GO:0051057	positive regulation of small GTPase mediated signal transduction	20/2665	49/14478	0.000215513	0.00916488	ENSG00000205336/ENSG00000157168/ENSG00000040608/ENSG00000078589/ENSG00000181104/ENSG00000184371/ENSG00000125245/ENSG00000113721/ENSG00000049130/ENSG00000198121/ENSG00000139679/ENSG00000017427/ENSG00000134250/ENSG00000182162/ENSG00000197122/ENSG00000146425/ENSG00000058335/ENSG00000127533/ENSG00000158321/ENSG00000003393	ADGRG1/NRG1/RTN4R/P2RY10/F2R/CSF1/GPR18/PDGFRB/KITLG/LPAR1/LPAR6/IGF1/NOTCH2/P2RY8/SRC/DYNLT1/RASGRF1/F2RL3/AUTS2/ALS2	20	9	ENSG00000040608/ENSG00000184371/ENSG00000049130/ENSG00000198121/ENSG00000139679/ENSG00000017427/ENSG00000197122/ENSG00000058335/ENSG00000003393	11	ENSG00000205336/ENSG00000157168/ENSG00000078589/ENSG00000181104/ENSG00000125245/ENSG00000113721/ENSG00000134250/ENSG00000182162/ENSG00000146425/ENSG00000127533/ENSG00000158321
BP	GO:0050728	negative regulation of inflammatory response	35/2665	106/14478	0.000218324	0.00921617	ENSG00000130203/ENSG00000025434/ENSG00000102575/ENSG00000142512/ENSG00000132170/ENSG00000162711/ENSG00000103313/ENSG00000118503/ENSG00000135318/ENSG00000177628/ENSG00000188822/ENSG00000049768/ENSG00000166949/ENSG00000159842/ENSG00000150593/ENSG00000167207/ENSG00000163154/ENSG00000186188/ENSG00000136634/ENSG00000134954/ENSG00000069667/ENSG00000186951/ENSG00000110921/ENSG00000028137/ENSG00000142405…	APOE/NR1H3/ACP5/SIGLEC10/PPARG/NLRP3/MEFV/TNFAIP3/NT5E/GBA/CNR2/FOXP3/SMAD3/ABR/PDCD4/NOD2/TNFAIP8L2/FFAR4/IL10/ETS1/RORA/PPARA/MVK/TNFRSF1B/NLRP12/ELANE/SERPINF1/SHARPIN/PPARD/METRNL/KLF4/ADCYAP1/TYRO3/IL2RA/MIR590	35	19	ENSG00000130203/ENSG00000025434/ENSG00000102575/ENSG00000132170/ENSG00000177628/ENSG00000049768/ENSG00000159842/ENSG00000163154/ENSG00000186188/ENSG00000136634/ENSG00000186951/ENSG00000110921/ENSG00000197561/ENSG00000132386/ENSG00000179526/ENSG00000112033/ENSG00000141433/ENSG00000092445/ENSG00000134460	16	ENSG00000142512/ENSG00000162711/ENSG00000103313/ENSG00000118503/ENSG00000135318/ENSG00000188822/ENSG00000166949/ENSG00000150593/ENSG00000167207/ENSG00000134954/ENSG00000069667/ENSG00000028137/ENSG00000142405/ENSG00000176845/ENSG00000136826/ENSG00000207741
BP	GO:0001525	angiogenesis	110/2665	438/14478	0.000243576	0.0102071	ENSG00000133048/ENSG00000136235/ENSG00000157227/ENSG00000125730/ENSG00000108691/ENSG00000163737/ENSG00000116016/ENSG00000099250/ENSG00000123342/ENSG00000123358/ENSG00000118257/ENSG00000205336/ENSG00000143369/ENSG00000010327/ENSG00000128805/ENSG00000133639/ENSG00000138061/ENSG00000107338/ENSG00000132170/ENSG00000168329/ENSG00000106991/ENSG00000127528/ENSG00000165197/ENSG00000173511/ENSG00000073756…	CHI3L1/GPNMB/MMP14/C3/CCL2/PF4/EPAS1/NRP1/MMP19/NR4A1/NRP2/ADGRG1/ECM1/STAB1/ARHGAP22/BTG1/CYP1B1/SHB/PPARG/CX3CR1/ENG/KLF2/VEGFD/VEGFB/PTGS2/HSPB1/STARD13/HDAC9/GREM1/ID1/ITGB8/PIK3R6/ADM2/ANXA3/MEIS1/ITGB3/NOTCH3/PLXND1/CDC42/EGF/CEMIP2/TNFAIP3/NRARP/PDGFRB/RAPGEF3/S1PR1/SPRED1/NOTCH4/ANXA2/VEGFA/ADGRB2/TAL1/COL4A3/EPHB2/CCL24/TBXA2R/PLXDC1/CCR2/FZD5/JAM3/ACVRL1/CXCR2/TGFBI/ARHGAP24/ITGB1/HIF1A…	110	54	ENSG00000133048/ENSG00000136235/ENSG00000157227/ENSG00000125730/ENSG00000108691/ENSG00000116016/ENSG00000099250/ENSG00000123342/ENSG00000118257/ENSG00000143369/ENSG00000010327/ENSG00000128805/ENSG00000138061/ENSG00000107338/ENSG00000132170/ENSG00000106991/ENSG00000165197/ENSG00000173511/ENSG00000106211/ENSG00000133121/ENSG00000166923/ENSG00000105855/ENSG00000276231/ENSG00000128165/ENSG00000074181…	56	ENSG00000163737/ENSG00000123358/ENSG00000205336/ENSG00000133639/ENSG00000168329/ENSG00000127528/ENSG00000073756/ENSG00000048052/ENSG00000125968/ENSG00000138772/ENSG00000143995/ENSG00000259207/ENSG00000070831/ENSG00000138798/ENSG00000135048/ENSG00000118503/ENSG00000198435/ENSG00000113721/ENSG00000170989/ENSG00000204301/ENSG00000112715/ENSG00000121753/ENSG00000162367/ENSG00000169031/ENSG00000006638…
BP	GO:0032760	positive regulation of tumor necrosis factor production	24/2665	64/14478	0.000249565	0.0103822	ENSG00000163737/ENSG00000106211/ENSG00000120885/ENSG00000172232/ENSG00000204592/ENSG00000181722/ENSG00000188906/ENSG00000159674/ENSG00000154589/ENSG00000121807/ENSG00000120949/ENSG00000167207/ENSG00000163251/ENSG00000169403/ENSG00000145675/ENSG00000096968/ENSG00000137462/ENSG00000168040/ENSG00000172724/ENSG00000114251/ENSG00000113811/ENSG00000277632/ENSG00000110944/ENSG00000137801	PF4/HSPB1/CLU/AZU1/HLA-E/ZBTB20/LRRK2/SPON2/LY96/CCR2/TNFRSF8/NOD2/FZD5/PTAFR/PIK3R1/JAK2/TLR2/FADD/CCL19/WNT5A/SELENOK/CCL3/IL23A/THBS1	24	9	ENSG00000106211/ENSG00000172232/ENSG00000154589/ENSG00000163251/ENSG00000169403/ENSG00000168040/ENSG00000172724/ENSG00000114251/ENSG00000277632	15	ENSG00000163737/ENSG00000120885/ENSG00000204592/ENSG00000181722/ENSG00000188906/ENSG00000159674/ENSG00000121807/ENSG00000120949/ENSG00000167207/ENSG00000145675/ENSG00000096968/ENSG00000137462/ENSG00000113811/ENSG00000110944/ENSG00000137801
BP	GO:1990266	neutrophil migration	31/2665	91/14478	0.000262299	0.0106808	ENSG00000163734/ENSG00000108691/ENSG00000163737/ENSG00000109272/ENSG00000108700/ENSG00000163221/ENSG00000275385/ENSG00000163739/ENSG00000115594/ENSG00000163736/ENSG00000108688/ENSG00000119535/ENSG00000111913/ENSG00000113448/ENSG00000181374/ENSG00000131981/ENSG00000184588/ENSG00000196415/ENSG00000106178/ENSG00000166086/ENSG00000180871/ENSG00000271503/ENSG00000109743/ENSG00000186111/ENSG00000172724…	CXCL3/CCL2/PF4/PF4V1/CCL8/S100A12/CCL18/CXCL1/IL1R1/PPBP/CCL7/CSF3R/RIPOR2/PDE4D/CCL13/LGALS3/PDE4B/PRTN3/CCL24/JAM3/CXCR2/CCL5/BST1/PIP5K1C/CCL19/S100A8/S100A9/CCL3/CXCL2/IL23A/MPP1	31	16	ENSG00000163734/ENSG00000108691/ENSG00000108700/ENSG00000275385/ENSG00000163739/ENSG00000115594/ENSG00000108688/ENSG00000181374/ENSG00000131981/ENSG00000196415/ENSG00000106178/ENSG00000186111/ENSG00000172724/ENSG00000277632/ENSG00000081041/ENSG00000130830	15	ENSG00000163737/ENSG00000109272/ENSG00000163221/ENSG00000163736/ENSG00000119535/ENSG00000111913/ENSG00000113448/ENSG00000184588/ENSG00000166086/ENSG00000180871/ENSG00000271503/ENSG00000109743/ENSG00000143546/ENSG00000163220/ENSG00000110944
BP	GO:0002407	dendritic cell chemotaxis	2665-12-01	23/14478	0.000264294	0.0106808	ENSG00000121966/ENSG00000130529/ENSG00000142185/ENSG00000183087/ENSG00000160791/ENSG00000163464/ENSG00000121807/ENSG00000180871/ENSG00000271503/ENSG00000169508/ENSG00000172724/ENSG00000189403	CXCR4/TRPM4/TRPM2/GAS6/CCR5/CXCR1/CCR2/CXCR2/CCL5/GPR183/CCL19/HMGB1	12	5	ENSG00000130529/ENSG00000142185/ENSG00000183087/ENSG00000160791/ENSG00000172724	7	ENSG00000121966/ENSG00000163464/ENSG00000121807/ENSG00000180871/ENSG00000271503/ENSG00000169508/ENSG00000189403
BP	GO:0002691	regulation of cellular extravasation	2665-12-01	23/14478	0.000264294	0.0106808	ENSG00000115232/ENSG00000170962/ENSG00000115594/ENSG00000111913/ENSG00000182621/ENSG00000121807/ENSG00000159842/ENSG00000169403/ENSG00000109743/ENSG00000168040/ENSG00000197561/ENSG00000151882	ITGA4/PDGFD/IL1R1/RIPOR2/PLCB1/CCR2/ABR/PTAFR/BST1/FADD/ELANE/CCL28	12	5	ENSG00000115594/ENSG00000159842/ENSG00000169403/ENSG00000168040/ENSG00000197561	7	ENSG00000115232/ENSG00000170962/ENSG00000111913/ENSG00000182621/ENSG00000121807/ENSG00000109743/ENSG00000151882
BP	GO:0032640	tumor necrosis factor production	36/2665	111/14478	0.000266235	0.0106808	ENSG00000136235/ENSG00000163737/ENSG00000102575/ENSG00000183087/ENSG00000106211/ENSG00000120885/ENSG00000172232/ENSG00000125245/ENSG00000128016/ENSG00000118503/ENSG00000204592/ENSG00000181722/ENSG00000188906/ENSG00000159674/ENSG00000049768/ENSG00000154589/ENSG00000121807/ENSG00000120949/ENSG00000167207/ENSG00000163251/ENSG00000169403/ENSG00000145675/ENSG00000096968/ENSG00000136634/ENSG00000137462…	GPNMB/PF4/ACP5/GAS6/HSPB1/CLU/AZU1/GPR18/ZFP36/TNFAIP3/HLA-E/ZBTB20/LRRK2/SPON2/FOXP3/LY96/CCR2/TNFRSF8/NOD2/FZD5/PTAFR/PIK3R1/JAK2/IL10/TLR2/FADD/CCL19/WNT5A/SYT11/SELENOK/CCL3/FOXP1/LILRA4/IL23A/HMGB1/THBS1	36	14	ENSG00000136235/ENSG00000102575/ENSG00000183087/ENSG00000106211/ENSG00000172232/ENSG00000049768/ENSG00000154589/ENSG00000163251/ENSG00000169403/ENSG00000136634/ENSG00000168040/ENSG00000172724/ENSG00000114251/ENSG00000277632	22	ENSG00000163737/ENSG00000120885/ENSG00000125245/ENSG00000128016/ENSG00000118503/ENSG00000204592/ENSG00000181722/ENSG00000188906/ENSG00000159674/ENSG00000121807/ENSG00000120949/ENSG00000167207/ENSG00000145675/ENSG00000096968/ENSG00000137462/ENSG00000132718/ENSG00000113811/ENSG00000114861/ENSG00000239961/ENSG00000110944/ENSG00000189403/ENSG00000137801
BP	GO:0070227	lymphocyte apoptotic process	25/2665	68/14478	0.000267903	0.0106808	ENSG00000157514/ENSG00000131203/ENSG00000171611/ENSG00000196684/ENSG00000131981/ENSG00000101197/ENSG00000120217/ENSG00000105205/ENSG00000271503/ENSG00000185950/ENSG00000100644/ENSG00000215417/ENSG00000136634/ENSG00000168040/ENSG00000087088/ENSG00000114251/ENSG00000160654/ENSG00000137154/ENSG00000114861/ENSG00000153094/ENSG00000119457/ENSG00000167604/ENSG00000134460/ENSG00000117560/ENSG00000160049	TSC22D3/IDO1/PTCRA/HSH2D/LGALS3/BIRC7/CD274/CLC/CCL5/IRS2/HIF1A/MIR17HG/IL10/FADD/BAX/WNT5A/CD3G/RPS6/FOXP1/BCL2L11/SLC46A2/NFKBID/IL2RA/FASLG/DFFA	25	11	ENSG00000131203/ENSG00000131981/ENSG00000101197/ENSG00000120217/ENSG00000105205/ENSG00000136634/ENSG00000168040/ENSG00000087088/ENSG00000114251/ENSG00000134460/ENSG00000160049	14	ENSG00000157514/ENSG00000171611/ENSG00000196684/ENSG00000271503/ENSG00000185950/ENSG00000100644/ENSG00000215417/ENSG00000160654/ENSG00000137154/ENSG00000114861/ENSG00000153094/ENSG00000119457/ENSG00000167604/ENSG00000117560
BP	GO:0071674	mononuclear cell migration	25/2665	68/14478	0.000267903	0.0106808	ENSG00000146070/ENSG00000108691/ENSG00000108700/ENSG00000163221/ENSG00000170962/ENSG00000275385/ENSG00000174600/ENSG00000184371/ENSG00000108688/ENSG00000166923/ENSG00000182621/ENSG00000181374/ENSG00000131981/ENSG00000100311/ENSG00000106178/ENSG00000111199/ENSG00000121807/ENSG00000271503/ENSG00000107175/ENSG00000106538/ENSG00000172724/ENSG00000277632/ENSG00000189403/ENSG00000105329/ENSG00000137801	PLA2G7/CCL2/CCL8/S100A12/PDGFD/CCL18/CMKLR1/CSF1/CCL7/GREM1/PLCB1/CCL13/LGALS3/PDGFB/CCL24/TRPV4/CCR2/CCL5/CREB3/RARRES2/CCL19/CCL3/HMGB1/TGFB1/THBS1	25	17	ENSG00000146070/ENSG00000108691/ENSG00000108700/ENSG00000275385/ENSG00000174600/ENSG00000184371/ENSG00000108688/ENSG00000166923/ENSG00000181374/ENSG00000131981/ENSG00000100311/ENSG00000106178/ENSG00000111199/ENSG00000107175/ENSG00000106538/ENSG00000172724/ENSG00000277632	8	ENSG00000163221/ENSG00000170962/ENSG00000182621/ENSG00000121807/ENSG00000271503/ENSG00000189403/ENSG00000105329/ENSG00000137801
BP	GO:0044282	small molecule catabolic process	100/2665	393/14478	0.000278109	0.0110112	ENSG00000130203/ENSG00000159339/ENSG00000139410/ENSG00000113552/ENSG00000135838/ENSG00000171174/ENSG00000131203/ENSG00000128383/ENSG00000102032/ENSG00000007350/ENSG00000160200/ENSG00000132793/ENSG00000117448/ENSG00000164904/ENSG00000166228/ENSG00000072210/ENSG00000162337/ENSG00000103876/ENSG00000103485/ENSG00000073060/ENSG00000136010/ENSG00000060982/ENSG00000117308/ENSG00000105552/ENSG00000135048…	APOE/PADI4/SDSL/GNPDA1/NPL/RBKS/IDO1/APOBEC3A/RENBP/TKTL1/CBS/LPIN3/AKR1A1/ALDH7A1/PCBD1/ALDH3A2/LRP5/FAH/QPRT/SCARB1/ALDH1L2/BCAT1/GALE/BCAT2/CEMIP2/NT5M/NT5C3A/HSD17B4/GALM/ALDH4A1/CYP27B1/KMO/NT5E/PCK2/AHCY/SLC27A4/HAAO/ALDH1A1/GLYCTK/CARNS1/CPT2/TDO2/ASRGL1/HMGCL/IRS1/HAL/IRS2/HYAL2/HEXA/GK5/GAD1/ADO/GOT1/HDC/GK/SULT1B1/PNKD/PPARA/FUT8/DHDH/CBR3/SDS/PLA2G15/BCKDK/EHHADH/PHYH/PFKP/ALDH6A1/ABCD…	100	79	ENSG00000130203/ENSG00000139410/ENSG00000113552/ENSG00000135838/ENSG00000131203/ENSG00000102032/ENSG00000160200/ENSG00000132793/ENSG00000117448/ENSG00000164904/ENSG00000166228/ENSG00000072210/ENSG00000162337/ENSG00000103876/ENSG00000103485/ENSG00000073060/ENSG00000136010/ENSG00000060982/ENSG00000117308/ENSG00000105552/ENSG00000133835/ENSG00000143891/ENSG00000159423/ENSG00000111012/ENSG00000117009…	21	ENSG00000159339/ENSG00000171174/ENSG00000128383/ENSG00000007350/ENSG00000135048/ENSG00000205309/ENSG00000122643/ENSG00000135318/ENSG00000168237/ENSG00000172508/ENSG00000169047/ENSG00000084110/ENSG00000185950/ENSG00000175066/ENSG00000173597/ENSG00000033170/ENSG00000146416/ENSG00000083720/ENSG00000105329/ENSG00000170222/ENSG00000154316
BP	GO:0030099	myeloid cell differentiation	96/2665	375/14478	0.000290939	0.011429	ENSG00000159189/ENSG00000276600/ENSG00000087842/ENSG00000278828/ENSG00000163737/ENSG00000116016/ENSG00000100985/ENSG00000197046/ENSG00000111537/ENSG00000132170/ENSG00000162722/ENSG00000127528/ENSG00000171223/ENSG00000081189/ENSG00000184371/ENSG00000158856/ENSG00000119535/ENSG00000187098/ENSG00000129993/ENSG00000156127/ENSG00000143995/ENSG00000119714/ENSG00000070831/ENSG00000107957/ENSG00000128016…	C1QC/RAB7B/PIR/HIST1H3H/PF4/EPAS1/MMP9/SIGLEC15/IFNG/PPARG/TRIM58/KLF2/JUNB/MEF2C/CSF1/DMTN/CSF3R/MITF/CBFA2T3/BATF/MEIS1/GPR68/CDC42/SH3PXD2A/ZFP36/FAM20C/CLEC1B/SNRK/FOS/ZBTB16/LGALS3/KITLG/ANXA2/VEGFA/TGFBR3/NFE2L1/PRTN3/LILRB4/TAL1/CEBPA/HIST1H3E/ZBTB46/EVI2B/NFE2/PIK3R1/FBXW7/HSPA1B/PRDX3/HIF1A/JUN/DCSTAMP/JAK2/NOTCH2/PRKCB/ETS1/B2M/TLR2/NFKBIA/GP1BA/DNASE2/JMJD6/MPIG6B/IL31RA/CASP8/H3F3B/G6…	96	40	ENSG00000159189/ENSG00000276600/ENSG00000087842/ENSG00000116016/ENSG00000100985/ENSG00000197046/ENSG00000132170/ENSG00000184371/ENSG00000187098/ENSG00000156127/ENSG00000119714/ENSG00000107957/ENSG00000177706/ENSG00000131981/ENSG00000049130/ENSG00000182718/ENSG00000082641/ENSG00000196415/ENSG00000186818/ENSG00000245848/ENSG00000274750/ENSG00000130584/ENSG00000165672/ENSG00000164935/ENSG00000105612…	56	ENSG00000278828/ENSG00000163737/ENSG00000111537/ENSG00000162722/ENSG00000127528/ENSG00000171223/ENSG00000081189/ENSG00000158856/ENSG00000119535/ENSG00000129993/ENSG00000143995/ENSG00000070831/ENSG00000128016/ENSG00000165682/ENSG00000163788/ENSG00000170345/ENSG00000109906/ENSG00000112715/ENSG00000069702/ENSG00000162367/ENSG00000185862/ENSG00000123405/ENSG00000145675/ENSG00000109670/ENSG00000204388…
BP	GO:1901342	regulation of vasculature development	74/2665	275/14478	0.000292643	0.011429	ENSG00000133048/ENSG00000136235/ENSG00000125730/ENSG00000163737/ENSG00000099250/ENSG00000143369/ENSG00000010327/ENSG00000133639/ENSG00000170962/ENSG00000138061/ENSG00000132170/ENSG00000168329/ENSG00000106991/ENSG00000127528/ENSG00000165197/ENSG00000173511/ENSG00000073756/ENSG00000106211/ENSG00000133121/ENSG00000048052/ENSG00000166923/ENSG00000125968/ENSG00000105855/ENSG00000276231/ENSG00000128165…	CHI3L1/GPNMB/C3/PF4/NRP1/ECM1/STAB1/BTG1/PDGFD/CYP1B1/PPARG/CX3CR1/ENG/KLF2/VEGFD/VEGFB/PTGS2/HSPB1/STARD13/HDAC9/GREM1/ID1/ITGB8/PIK3R6/ADM2/ANXA3/PLXND1/CEMIP2/TNFAIP3/RAPGEF3/PDGFB/SPRED1/VEGFA/ADGRB2/COL4A3/EGR1/CCL24/TBXA2R/CCR2/PDCD4/ACVRL1/CXCR2/ITGB1/HIF1A/TNFSF12/RHOB/SRPX2/IL10/PRKCB/CYSLTR2/ETS1/COL4A2/WNT5A/GATA6/PLK2/FAM129B/HK2/ANGPT4/SERPINF1/RRAS/LRG1/HTATIP2/HMOX1/HHEX/CTSH/BRCA1…	74	41	ENSG00000133048/ENSG00000136235/ENSG00000125730/ENSG00000099250/ENSG00000143369/ENSG00000010327/ENSG00000138061/ENSG00000132170/ENSG00000106991/ENSG00000165197/ENSG00000173511/ENSG00000106211/ENSG00000133121/ENSG00000166923/ENSG00000105855/ENSG00000276231/ENSG00000128165/ENSG00000004399/ENSG00000079337/ENSG00000100311/ENSG00000166068/ENSG00000120738/ENSG00000106178/ENSG00000139567/ENSG00000239697…	33	ENSG00000163737/ENSG00000133639/ENSG00000170962/ENSG00000168329/ENSG00000127528/ENSG00000073756/ENSG00000048052/ENSG00000125968/ENSG00000138772/ENSG00000135048/ENSG00000118503/ENSG00000112715/ENSG00000121753/ENSG00000169031/ENSG00000006638/ENSG00000121807/ENSG00000150593/ENSG00000180871/ENSG00000150093/ENSG00000100644/ENSG00000143878/ENSG00000166501/ENSG00000152207/ENSG00000134954/ENSG00000141448…
BP	GO:0045444	fat cell differentiation	53/2665	183/14478	0.00030845	0.011965	ENSG00000174705/ENSG00000122877/ENSG00000123358/ENSG00000133317/ENSG00000130529/ENSG00000132170/ENSG00000174600/ENSG00000145287/ENSG00000170323/ENSG00000116741/ENSG00000073756/ENSG00000153234/ENSG00000182621/ENSG00000162337/ENSG00000198873/ENSG00000128016/ENSG00000122644/ENSG00000111269/ENSG00000109906/ENSG00000150907/ENSG00000151014/ENSG00000245848/ENSG00000152518/ENSG00000111199/ENSG00000166949…	SH3PXD2B/EGR2/NR4A1/LGALS12/TRPM4/PPARG/CMKLR1/PLAC8/FABP4/RGS2/PTGS2/NR4A2/PLCB1/LRP5/GRK5/ZFP36/ARL4A/CREBL2/ZBTB16/FOXO1/NOCT/CEBPA/ZFP36L2/TRPV4/SMAD3/AAMDC/FFAR4/HES1/CARM1/RORA/RARRES2/MKKS/FFAR2/TRIB3/WDFY2/ADRB2/WNT5A/WNT10B/ALDH6A1/ADIRF/LRG1/ATF5/TCF7L2/PPARD/ZNF385A/METRNL/WNT5B/TGFB1/RNASEL/ADRB1/KLF4/XBP1/NR1D1	53	24	ENSG00000174705/ENSG00000122877/ENSG00000130529/ENSG00000132170/ENSG00000174600/ENSG00000170323/ENSG00000162337/ENSG00000111269/ENSG00000245848/ENSG00000111199/ENSG00000087884/ENSG00000186188/ENSG00000142453/ENSG00000106538/ENSG00000125863/ENSG00000101255/ENSG00000114251/ENSG00000119711/ENSG00000148671/ENSG00000169136/ENSG00000112033/ENSG00000161642/ENSG00000111186/ENSG00000135828	29	ENSG00000123358/ENSG00000133317/ENSG00000145287/ENSG00000116741/ENSG00000073756/ENSG00000153234/ENSG00000182621/ENSG00000198873/ENSG00000128016/ENSG00000122644/ENSG00000109906/ENSG00000150907/ENSG00000151014/ENSG00000152518/ENSG00000166949/ENSG00000114315/ENSG00000069667/ENSG00000126262/ENSG00000139668/ENSG00000169252/ENSG00000169884/ENSG00000171236/ENSG00000148737/ENSG00000176845/ENSG00000105329…
BP	GO:0002690	positive regulation of leukocyte chemotaxis	29/2665	84/14478	0.00031625	0.0121126	ENSG00000163734/ENSG00000146070/ENSG00000163737/ENSG00000109272/ENSG00000163739/ENSG00000174600/ENSG00000163736/ENSG00000165197/ENSG00000173511/ENSG00000184371/ENSG00000183087/ENSG00000108688/ENSG00000111913/ENSG00000112715/ENSG00000111199/ENSG00000121807/ENSG00000180871/ENSG00000271503/ENSG00000107175/ENSG00000106538/ENSG00000172724/ENSG00000114251/ENSG00000277632/ENSG00000137845/ENSG00000081041…	CXCL3/PLA2G7/PF4/PF4V1/CXCL1/CMKLR1/PPBP/VEGFD/VEGFB/CSF1/GAS6/CCL7/RIPOR2/VEGFA/TRPV4/CCR2/CXCR2/CCL5/CREB3/RARRES2/CCL19/WNT5A/CCL3/ADAM10/CXCL2/IL23A/HMGB1/TNFSF14/THBS1	29	17	ENSG00000163734/ENSG00000146070/ENSG00000163739/ENSG00000174600/ENSG00000165197/ENSG00000173511/ENSG00000184371/ENSG00000183087/ENSG00000108688/ENSG00000111199/ENSG00000107175/ENSG00000106538/ENSG00000172724/ENSG00000114251/ENSG00000277632/ENSG00000081041/ENSG00000125735	12	ENSG00000163737/ENSG00000109272/ENSG00000163736/ENSG00000111913/ENSG00000112715/ENSG00000121807/ENSG00000180871/ENSG00000271503/ENSG00000137845/ENSG00000110944/ENSG00000189403/ENSG00000137801
BP	GO:0070168	negative regulation of biomineral tissue development	2665-08-01	12/14478	0.00031803	0.0121126	ENSG00000143369/ENSG00000130529/ENSG00000183087/ENSG00000166923/ENSG00000122862/ENSG00000100644/ENSG00000183688/ENSG00000277632	ECM1/TRPM4/GAS6/GREM1/SRGN/HIF1A/RFLNB/CCL3	8	5	ENSG00000143369/ENSG00000130529/ENSG00000183087/ENSG00000166923/ENSG00000277632	3	ENSG00000122862/ENSG00000100644/ENSG00000183688
BP	GO:0001906	cell killing	37/2665	116/14478	0.000319564	0.0121126	ENSG00000163737/ENSG00000180644/ENSG00000100453/ENSG00000117450/ENSG00000163221/ENSG00000111537/ENSG00000124635/ENSG00000189430/ENSG00000213809/ENSG00000204475/ENSG00000276231/ENSG00000172232/ENSG00000150637/ENSG00000105697/ENSG00000181374/ENSG00000143669/ENSG00000204592/ENSG00000185896/ENSG00000115607/ENSG00000170542/ENSG00000131015/ENSG00000081237/ENSG00000167193/ENSG00000196230/ENSG00000167633…	PF4/PRF1/GZMB/PRDX1/S100A12/IFNG/HIST1H2BJ/NCR1/KLRK1/NCR3/PIK3R6/AZU1/CD226/HAMP/CCL13/LYST/HLA-E/LAMP1/IL18RAP/SERPINB9/ULBP2/PTPRC/CRK/TUBB/KIR3DL1/SH2D1A/NECTIN2/IL18/B2M/FADD/ELANE/GNLY/BCL2L11/CTSG/RPL30/IL23A/CTSH	37	14	ENSG00000117450/ENSG00000276231/ENSG00000172232/ENSG00000105697/ENSG00000181374/ENSG00000185896/ENSG00000167193/ENSG00000196230/ENSG00000130202/ENSG00000150782/ENSG00000168040/ENSG00000197561/ENSG00000100448/ENSG00000103811	23	ENSG00000163737/ENSG00000180644/ENSG00000100453/ENSG00000163221/ENSG00000111537/ENSG00000124635/ENSG00000189430/ENSG00000213809/ENSG00000204475/ENSG00000150637/ENSG00000143669/ENSG00000204592/ENSG00000115607/ENSG00000170542/ENSG00000131015/ENSG00000081237/ENSG00000167633/ENSG00000183918/ENSG00000166710/ENSG00000115523/ENSG00000153094/ENSG00000156482/ENSG00000110944
BP	GO:0072507	divalent inorganic cation homeostasis	99/2665	390/14478	0.00032585	0.0121126	ENSG00000130203/ENSG00000121966/ENSG00000187474/ENSG00000140090/ENSG00000108700/ENSG00000130529/ENSG00000197993/ENSG00000196352/ENSG00000140939/ENSG00000165125/ENSG00000142185/ENSG00000078589/ENSG00000181104/ENSG00000070961/ENSG00000213694/ENSG00000004468/ENSG00000108688/ENSG00000113448/ENSG00000181374/ENSG00000125245/ENSG00000171051/ENSG00000047597/ENSG00000180758/ENSG00000168229/ENSG00000160791…	APOE/CXCR4/FPR3/SLC24A4/CCL8/TRPM4/KEL/CD55/NOL3/TRPV6/TRPM2/P2RY10/F2R/ATP2B1/S1PR3/CD38/CCL7/PDE4D/CCL13/GPR18/FPR1/XK/GPR157/PTGDR/CCR5/PRKCE/P2RX5/S1PR1/CYP27B1/BCL2/LPAR1/LPAR6/AVPR1A/TRPV4/PTPRC/SMAD3/TBXA2R/GRIN1/CCR2/CAMK2D/FYN/CXCR2/CCL5/TRPV5/S1PR4/CD19/MCUB/MCOLN1/TMTC2/SELENON/JAK2/WFS1/PRKCB/GSTM2/BCAP31/TPCN2/GRIN2D/P2RY8/BAX/ABL2/ELANE/HERPUD1/TGM2/SLC8A3/CCL19/OXTR/S100A8/S100A9/C…	99	46	ENSG00000130203/ENSG00000187474/ENSG00000108700/ENSG00000130529/ENSG00000197993/ENSG00000140939/ENSG00000165125/ENSG00000142185/ENSG00000108688/ENSG00000181374/ENSG00000180758/ENSG00000160791/ENSG00000111012/ENSG00000198121/ENSG00000139679/ENSG00000111199/ENSG00000176884/ENSG00000127412/ENSG00000090674/ENSG00000162430/ENSG00000109501/ENSG00000185825/ENSG00000162341/ENSG00000105464/ENSG00000087088…	53	ENSG00000121966/ENSG00000140090/ENSG00000196352/ENSG00000078589/ENSG00000181104/ENSG00000070961/ENSG00000213694/ENSG00000004468/ENSG00000113448/ENSG00000125245/ENSG00000171051/ENSG00000047597/ENSG00000168229/ENSG00000171132/ENSG00000083454/ENSG00000170989/ENSG00000171791/ENSG00000166148/ENSG00000081237/ENSG00000166949/ENSG00000006638/ENSG00000121807/ENSG00000145349/ENSG00000010810/ENSG00000180871…
BP	GO:0032680	regulation of tumor necrosis factor production	35/2665	108/14478	0.000327109	0.0121126	ENSG00000136235/ENSG00000163737/ENSG00000102575/ENSG00000183087/ENSG00000106211/ENSG00000120885/ENSG00000172232/ENSG00000125245/ENSG00000128016/ENSG00000118503/ENSG00000204592/ENSG00000181722/ENSG00000188906/ENSG00000159674/ENSG00000049768/ENSG00000154589/ENSG00000121807/ENSG00000120949/ENSG00000167207/ENSG00000163251/ENSG00000169403/ENSG00000145675/ENSG00000096968/ENSG00000136634/ENSG00000137462…	GPNMB/PF4/ACP5/GAS6/HSPB1/CLU/AZU1/GPR18/ZFP36/TNFAIP3/HLA-E/ZBTB20/LRRK2/SPON2/FOXP3/LY96/CCR2/TNFRSF8/NOD2/FZD5/PTAFR/PIK3R1/JAK2/IL10/TLR2/FADD/CCL19/WNT5A/SYT11/SELENOK/CCL3/FOXP1/LILRA4/IL23A/THBS1	35	14	ENSG00000136235/ENSG00000102575/ENSG00000183087/ENSG00000106211/ENSG00000172232/ENSG00000049768/ENSG00000154589/ENSG00000163251/ENSG00000169403/ENSG00000136634/ENSG00000168040/ENSG00000172724/ENSG00000114251/ENSG00000277632	21	ENSG00000163737/ENSG00000120885/ENSG00000125245/ENSG00000128016/ENSG00000118503/ENSG00000204592/ENSG00000181722/ENSG00000188906/ENSG00000159674/ENSG00000121807/ENSG00000120949/ENSG00000167207/ENSG00000145675/ENSG00000096968/ENSG00000137462/ENSG00000132718/ENSG00000113811/ENSG00000114861/ENSG00000239961/ENSG00000110944/ENSG00000137801
BP	GO:0002369	T cell cytokine production	15/2665	33/14478	0.000327418	0.0121126	ENSG00000130529/ENSG00000196352/ENSG00000162711/ENSG00000073861/ENSG00000117586/ENSG00000115607/ENSG00000105205/ENSG00000049768/ENSG00000163251/ENSG00000150782/ENSG00000166710/ENSG00000127191/ENSG00000101665/ENSG00000164509/ENSG00000171855	TRPM4/CD55/NLRP3/TBX21/TNFSF4/IL18RAP/CLC/FOXP3/FZD5/IL18/B2M/TRAF2/SMAD7/IL31RA/IFNB1	15	7	ENSG00000130529/ENSG00000105205/ENSG00000049768/ENSG00000163251/ENSG00000150782/ENSG00000127191/ENSG00000171855	8	ENSG00000196352/ENSG00000162711/ENSG00000073861/ENSG00000117586/ENSG00000115607/ENSG00000166710/ENSG00000101665/ENSG00000164509
BP	GO:0045581	negative regulation of T cell differentiation	15/2665	33/14478	0.000327418	0.0121126	ENSG00000136630/ENSG00000073861/ENSG00000117586/ENSG00000198435/ENSG00000129654/ENSG00000049768/ENSG00000121210/ENSG00000101665/ENSG00000083799/ENSG00000189403/ENSG00000167604/ENSG00000125347/ENSG00000141736/ENSG00000171855/ENSG00000115318	HLX/TBX21/TNFSF4/NRARP/FOXJ1/FOXP3/TMEM131L/SMAD7/CYLD/HMGB1/NFKBID/IRF1/ERBB2/IFNB1/LOXL3	15	4	ENSG00000136630/ENSG00000049768/ENSG00000171855/ENSG00000115318	11	ENSG00000073861/ENSG00000117586/ENSG00000198435/ENSG00000129654/ENSG00000121210/ENSG00000101665/ENSG00000083799/ENSG00000189403/ENSG00000167604/ENSG00000125347/ENSG00000141736
BP	GO:0097193	intrinsic apoptotic signaling pathway	74/2665	276/14478	0.000329136	0.0121126	ENSG00000176046/ENSG00000105928/ENSG00000174307/ENSG00000100985/ENSG00000133317/ENSG00000140939/ENSG00000138061/ENSG00000213145/ENSG00000128965/ENSG00000124216/ENSG00000073756/ENSG00000106211/ENSG00000120885/ENSG00000151789/ENSG00000129355/ENSG00000165061/ENSG00000052795/ENSG00000143384/ENSG00000188906/ENSG00000171791/ENSG00000185088/ENSG00000152409/ENSG00000177374/ENSG00000071051/ENSG00000165943…	NUPR1/GSDME/PHLDA3/MMP9/LGALS12/NOL3/CYP1B1/CRIP1/CHAC1/SNAI1/PTGS2/HSPB1/CLU/ZNF385D/CDKN2D/ZMAT4/FNIP2/MCL1/LRRK2/BCL2/RPS27L/JMY/HIC1/NCK2/MOAP1/DDX5/PDK1/BCLAF1/PINK1/DDIT4/PIK3R1/FBXW7/HIF1A/EIF2AK3/CREB3/NKX3-1/MLLT11/DDX3X/JAK2/WFS1/PMAIP1/TRAF2/SLC9A3R1/BCAP31/ATM/ACKR3/BAX/TNFRSF1B/TRIB3/HERPUD1/RPS7/SFPQ/S100A8/S100A9/CD24/HSPH1/CYLD/SELENOK/KRCC1/ZNF385A/NCK1/SRC/CUL3/EDA2R/HMOX1/BCL2L…	74	28	ENSG00000176046/ENSG00000105928/ENSG00000174307/ENSG00000100985/ENSG00000140939/ENSG00000138061/ENSG00000128965/ENSG00000106211/ENSG00000052795/ENSG00000185088/ENSG00000158828/ENSG00000107175/ENSG00000109501/ENSG00000127191/ENSG00000185825/ENSG00000087088/ENSG00000101255/ENSG00000172086/ENSG00000161642/ENSG00000158092/ENSG00000197122/ENSG00000131080/ENSG00000100292/ENSG00000012048/ENSG00000171552…	46	ENSG00000133317/ENSG00000213145/ENSG00000124216/ENSG00000073756/ENSG00000120885/ENSG00000151789/ENSG00000129355/ENSG00000165061/ENSG00000143384/ENSG00000188906/ENSG00000171791/ENSG00000152409/ENSG00000177374/ENSG00000071051/ENSG00000165943/ENSG00000108654/ENSG00000152256/ENSG00000029363/ENSG00000168209/ENSG00000145675/ENSG00000109670/ENSG00000100644/ENSG00000172071/ENSG00000167034/ENSG00000213190…
BP	GO:0010035	response to inorganic substance	115/2665	465/14478	0.00033854	0.0123794	ENSG00000111344/ENSG00000181019/ENSG00000173372/ENSG00000153162/ENSG00000100985/ENSG00000198431/ENSG00000117450/ENSG00000136810/ENSG00000156113/ENSG00000170962/ENSG00000138061/ENSG00000213145/ENSG00000165125/ENSG00000142185/ENSG00000118194/ENSG00000127528/ENSG00000109321/ENSG00000125740/ENSG00000171223/ENSG00000081189/ENSG00000170323/ENSG00000073756/ENSG00000158856/ENSG00000131979/ENSG00000135446…	RASAL1/NQO1/C1QA/BMP6/MMP9/TXNRD1/PRDX1/TXN/KCNMA1/PDGFD/CYP1B1/CRIP1/TRPV6/TRPM2/TNNT2/KLF2/AREG/FOSB/JUNB/MEF2C/FABP4/PTGS2/DMTN/GCH1/CDK4/DUSP1/MAPK13/IL18BP/PYCR1/JUND/NSMCE3/HAMP/CDKN1B/TNFSF4/TNFAIP3/PTGES/PDGFRB/FOS/ACO1/LRRK2/RASGRP2/BCL2/TXNIP/CYB5A/GCLC/FOXO1/IL18RAP/FECH/PAWR/AVPR1A/CPNE7/ATG7/HAAO/HBA2/STK26/CEBPA/HSPA5/AKR1B1/CRK/CAMK2D/PPP2CB/HBB/PINK1/PRDX3/HIF1A/EIF2AK3/S100A16/MC…	115	63	ENSG00000111344/ENSG00000181019/ENSG00000173372/ENSG00000100985/ENSG00000198431/ENSG00000117450/ENSG00000136810/ENSG00000156113/ENSG00000138061/ENSG00000165125/ENSG00000142185/ENSG00000118194/ENSG00000170323/ENSG00000135446/ENSG00000156711/ENSG00000137496/ENSG00000183010/ENSG00000105697/ENSG00000122729/ENSG00000166347/ENSG00000001084/ENSG00000066926/ENSG00000178773/ENSG00000197548/ENSG00000162882…	52	ENSG00000153162/ENSG00000170962/ENSG00000213145/ENSG00000127528/ENSG00000109321/ENSG00000125740/ENSG00000171223/ENSG00000081189/ENSG00000073756/ENSG00000158856/ENSG00000131979/ENSG00000120129/ENSG00000130522/ENSG00000185115/ENSG00000111276/ENSG00000117586/ENSG00000118503/ENSG00000148344/ENSG00000113721/ENSG00000170345/ENSG00000188906/ENSG00000068831/ENSG00000171791/ENSG00000265972/ENSG00000150907…
BP	GO:0045862	positive regulation of proteolysis	84/2665	322/14478	0.000357604	0.0129937	ENSG00000130203/ENSG00000157227/ENSG00000125730/ENSG00000153071/ENSG00000111537/ENSG00000132170/ENSG00000181104/ENSG00000162711/ENSG00000101695/ENSG00000079999/ENSG00000129993/ENSG00000120885/ENSG00000188130/ENSG00000138798/ENSG00000188886/ENSG00000103313/ENSG00000134758/ENSG00000188906/ENSG00000001084/ENSG00000185088/ENSG00000177628/ENSG00000114446/ENSG00000169031/ENSG00000013561/ENSG00000245848…	APOE/MMP14/C3/DAB2/IFNG/PPARG/F2R/NLRP3/RNF125/KEAP1/CBFA2T3/CLU/MAPK12/EGF/ASTL/MEFV/RNF138/LRRK2/GCLC/RPS27L/GBA/IFT57/COL4A3/RNF14/CEBPA/SMAD3/DAPK1/GRIN1/PACSIN3/NLRC4/SNX33/FYN/OGT/GRAMD4/PINK1/ASPH/ST18/P2RX1/FBXW7/HSPA1B/EIF2AK3/NKX3-1/PLK1/RAD23A/DDX3X/JAK2/PSMD14/PMAIP1/TRAF2/SMAD7/BCAP31/CLN6/CASP8/HIP1/FADD/BAX/TNFRSF1B/NLRP12/TRIB3/HERPUD1/RNF166/LONRF1/PLK2/MELTF/S100A8/S100A9/RNF139…	84	39	ENSG00000130203/ENSG00000157227/ENSG00000125730/ENSG00000153071/ENSG00000132170/ENSG00000079999/ENSG00000188130/ENSG00000001084/ENSG00000185088/ENSG00000177628/ENSG00000013561/ENSG00000245848/ENSG00000196730/ENSG00000176884/ENSG00000165912/ENSG00000091106/ENSG00000173548/ENSG00000075240/ENSG00000158828/ENSG00000198363/ENSG00000147488/ENSG00000166851/ENSG00000179262/ENSG00000115233/ENSG00000127191…	45	ENSG00000111537/ENSG00000181104/ENSG00000162711/ENSG00000101695/ENSG00000129993/ENSG00000120885/ENSG00000138798/ENSG00000188886/ENSG00000103313/ENSG00000134758/ENSG00000188906/ENSG00000114446/ENSG00000169031/ENSG00000166949/ENSG00000010810/ENSG00000147162/ENSG00000108405/ENSG00000109670/ENSG00000204388/ENSG00000172071/ENSG00000167034/ENSG00000215301/ENSG00000096968/ENSG00000141682/ENSG00000101665…
BP	GO:0071229	cellular response to acid chemical	49/2665	167/14478	0.000366801	0.013244	ENSG00000171631/ENSG00000186469/ENSG00000170962/ENSG00000132170/ENSG00000127528/ENSG00000135446/ENSG00000025039/ENSG00000176105/ENSG00000105697/ENSG00000107954/ENSG00000117586/ENSG00000168229/ENSG00000171132/ENSG00000108576/ENSG00000100311/ENSG00000112715/ENSG00000001084/ENSG00000166148/ENSG00000120738/ENSG00000108379/ENSG00000169403/ENSG00000010810/ENSG00000158828/ENSG00000153823/ENSG00000023909…	P2RY6/GNG2/PDGFD/PPARG/KLF2/CDK4/RRAGD/YES1/HAMP/NEURL1/TNFSF4/PTGDR/PRKCE/SLC6A4/PDGFB/VEGFA/GCLC/AVPR1A/EGR1/WNT3/PTAFR/FYN/PINK1/PID1/GCLM/LTK/DGAT2/ABL2/CASTOR1/FFAR2/WNT5A/WNT10B/FFAR3/SERPINF1/ATP7A/TESC/WNT5B/SRC/ADNP2/CCNB1/LAMTOR2/KLF4/PTK7/XBP1/BCL2L1/PKD2/SESN3/NTRK3/BCL11A	49	21	ENSG00000171631/ENSG00000132170/ENSG00000135446/ENSG00000025039/ENSG00000105697/ENSG00000100311/ENSG00000001084/ENSG00000120738/ENSG00000169403/ENSG00000158828/ENSG00000023909/ENSG00000143322/ENSG00000114251/ENSG00000132386/ENSG00000111186/ENSG00000197122/ENSG00000134057/ENSG00000116586/ENSG00000171552/ENSG00000118762/ENSG00000140538	28	ENSG00000186469/ENSG00000170962/ENSG00000127528/ENSG00000176105/ENSG00000107954/ENSG00000117586/ENSG00000168229/ENSG00000171132/ENSG00000108576/ENSG00000112715/ENSG00000166148/ENSG00000108379/ENSG00000010810/ENSG00000153823/ENSG00000062524/ENSG00000062282/ENSG00000239282/ENSG00000126262/ENSG00000169884/ENSG00000185897/ENSG00000165240/ENSG00000088992/ENSG00000101544/ENSG00000136826/ENSG00000112655…
BP	GO:0071216	cellular response to biotic stimulus	55/2665	193/14478	0.00037479	0.0134479	ENSG00000025434/ENSG00000108691/ENSG00000260314/ENSG00000153162/ENSG00000196352/ENSG00000095970/ENSG00000197646/ENSG00000168329/ENSG00000081189/ENSG00000162711/ENSG00000213809/ENSG00000135446/ENSG00000113448/ENSG00000073060/ENSG00000105697/ENSG00000128016/ENSG00000117586/ENSG00000118503/ENSG00000050730/ENSG00000160791/ENSG00000171132/ENSG00000239998/ENSG00000159674/ENSG00000265972/ENSG00000120217…	NR1H3/CCL2/MRC1/BMP6/CD55/TREM2/PDCD1LG2/CX3CR1/MEF2C/NLRP3/KLRK1/CDK4/PDE4D/SCARB1/HAMP/ZFP36/TNFSF4/TNFAIP3/TNIP3/CCR5/PRKCE/LILRA2/SPON2/TXNIP/CD274/PDE4B/HSPA5/LY96/TBXA2R/PDCD4/NOD2/FZD5/PTAFR/CCL5/SCARB2/EIF2AK3/IL18/WFS1/IL10/TLR2/NFKBIA/TNFRSF1B/WNT5A/CCL3/CD80/PPARD/SRC/CTSG/LILRB2/TGFB1/XBP1/ADAM9/NR1D1/PPP1R15B/TFPI	55	26	ENSG00000025434/ENSG00000108691/ENSG00000260314/ENSG00000095970/ENSG00000197646/ENSG00000135446/ENSG00000073060/ENSG00000105697/ENSG00000050730/ENSG00000160791/ENSG00000120217/ENSG00000154589/ENSG00000163251/ENSG00000169403/ENSG00000138760/ENSG00000150782/ENSG00000109501/ENSG00000136634/ENSG00000114251/ENSG00000277632/ENSG00000121594/ENSG00000112033/ENSG00000197122/ENSG00000100448/ENSG00000168615…	29	ENSG00000153162/ENSG00000196352/ENSG00000168329/ENSG00000081189/ENSG00000162711/ENSG00000213809/ENSG00000113448/ENSG00000128016/ENSG00000117586/ENSG00000118503/ENSG00000171132/ENSG00000239998/ENSG00000159674/ENSG00000265972/ENSG00000184588/ENSG00000044574/ENSG00000006638/ENSG00000150593/ENSG00000167207/ENSG00000271503/ENSG00000172071/ENSG00000137462/ENSG00000100906/ENSG00000028137/ENSG00000131042…
BP	GO:0051271	negative regulation of cellular component movement	69/2665	255/14478	0.000388496	0.01378	ENSG00000130203/ENSG00000108691/ENSG00000099250/ENSG00000161544/ENSG00000205336/ENSG00000179593/ENSG00000157168/ENSG00000138061/ENSG00000132170/ENSG00000168329/ENSG00000106991/ENSG00000081189/ENSG00000133121/ENSG00000213809/ENSG00000111913/ENSG00000166923/ENSG00000182621/ENSG00000035403/ENSG00000111276/ENSG00000125245/ENSG00000166068/ENSG00000171791/ENSG00000121933/ENSG00000069702/ENSG00000185885…	APOE/CCL2/NRP1/CYGB/ADGRG1/ALOX15B/NRG1/CYP1B1/PPARG/CX3CR1/ENG/MEF2C/STARD13/KLRK1/RIPOR2/GREM1/PLCB1/VCL/CDKN1B/GPR18/SPRED1/BCL2/TMIGD3/TGFBR3/IFITM1/ADORA3/MMP28/STK26/WNT3/ARPIN/TBXA2R/CRK/ABR/PTPRK/CORO1B/ACVRL1/PHLDB2/SRGAP3/CORO1C/HYAL2/DLG5/RHOB/SLC9A3R1/SMAD7/RAP2A/CD9/WNT5A/SEMA4B/HAS1/ANGPT4/SERPINF1/RRAS/SEMA3F/ARHGAP4/PPARD/PRKG1/CCL28/HMOX1/FLCN/HMGB1/AP1AR/TGFB1/KLF4/SEMA3C/SRGAP1…	69	33	ENSG00000130203/ENSG00000108691/ENSG00000099250/ENSG00000161544/ENSG00000179593/ENSG00000138061/ENSG00000132170/ENSG00000106991/ENSG00000133121/ENSG00000166923/ENSG00000166068/ENSG00000121933/ENSG00000282608/ENSG00000242498/ENSG00000167193/ENSG00000159842/ENSG00000172725/ENSG00000139567/ENSG00000196220/ENSG00000110880/ENSG00000068001/ENSG00000125249/ENSG00000010278/ENSG00000114251/ENSG00000101280…	36	ENSG00000205336/ENSG00000157168/ENSG00000168329/ENSG00000081189/ENSG00000213809/ENSG00000111913/ENSG00000182621/ENSG00000035403/ENSG00000111276/ENSG00000125245/ENSG00000171791/ENSG00000069702/ENSG00000185885/ENSG00000271447/ENSG00000134602/ENSG00000108379/ENSG00000006638/ENSG00000152894/ENSG00000144824/ENSG00000151208/ENSG00000143878/ENSG00000109062/ENSG00000101665/ENSG00000185033/ENSG00000105509…
BP	GO:0002367	cytokine production involved in immune response	28/2665	81/14478	0.000388844	0.01378	ENSG00000130529/ENSG00000196352/ENSG00000162711/ENSG00000183087/ENSG00000150637/ENSG00000073861/ENSG00000117586/ENSG00000159674/ENSG00000115607/ENSG00000105205/ENSG00000049768/ENSG00000167207/ENSG00000163251/ENSG00000150782/ENSG00000136634/ENSG00000166710/ENSG00000137462/ENSG00000127191/ENSG00000101665/ENSG00000164509/ENSG00000126262/ENSG00000114251/ENSG00000121236/ENSG00000185897/ENSG00000100292…	TRPM4/CD55/NLRP3/GAS6/CD226/TBX21/TNFSF4/SPON2/IL18RAP/CLC/FOXP3/NOD2/FZD5/IL18/IL10/B2M/TLR2/TRAF2/SMAD7/IL31RA/FFAR2/WNT5A/TRIM6/FFAR3/HMOX1/TGFB1/KIT/IFNB1	28	13	ENSG00000130529/ENSG00000183087/ENSG00000105205/ENSG00000049768/ENSG00000163251/ENSG00000150782/ENSG00000136634/ENSG00000127191/ENSG00000114251/ENSG00000121236/ENSG00000100292/ENSG00000157404/ENSG00000171855	15	ENSG00000196352/ENSG00000162711/ENSG00000150637/ENSG00000073861/ENSG00000117586/ENSG00000159674/ENSG00000115607/ENSG00000167207/ENSG00000166710/ENSG00000137462/ENSG00000101665/ENSG00000164509/ENSG00000126262/ENSG00000185897/ENSG00000105329
BP	GO:0071219	cellular response to molecule of bacterial origin	50/2665	172/14478	0.000408645	0.0143126	ENSG00000025434/ENSG00000108691/ENSG00000260314/ENSG00000153162/ENSG00000196352/ENSG00000095970/ENSG00000197646/ENSG00000168329/ENSG00000081189/ENSG00000162711/ENSG00000213809/ENSG00000135446/ENSG00000113448/ENSG00000073060/ENSG00000105697/ENSG00000128016/ENSG00000117586/ENSG00000118503/ENSG00000050730/ENSG00000160791/ENSG00000171132/ENSG00000239998/ENSG00000159674/ENSG00000120217/ENSG00000184588…	NR1H3/CCL2/MRC1/BMP6/CD55/TREM2/PDCD1LG2/CX3CR1/MEF2C/NLRP3/KLRK1/CDK4/PDE4D/SCARB1/HAMP/ZFP36/TNFSF4/TNFAIP3/TNIP3/CCR5/PRKCE/LILRA2/SPON2/CD274/PDE4B/LY96/TBXA2R/PDCD4/NOD2/FZD5/PTAFR/CCL5/SCARB2/IL18/IL10/TLR2/NFKBIA/TNFRSF1B/WNT5A/CCL3/CD80/PPARD/SRC/CTSG/LILRB2/TGFB1/XBP1/ADAM9/NR1D1/TFPI	50	25	ENSG00000025434/ENSG00000108691/ENSG00000260314/ENSG00000095970/ENSG00000197646/ENSG00000135446/ENSG00000073060/ENSG00000105697/ENSG00000050730/ENSG00000160791/ENSG00000120217/ENSG00000154589/ENSG00000163251/ENSG00000169403/ENSG00000138760/ENSG00000150782/ENSG00000136634/ENSG00000114251/ENSG00000277632/ENSG00000121594/ENSG00000112033/ENSG00000197122/ENSG00000100448/ENSG00000168615/ENSG00000003436	25	ENSG00000153162/ENSG00000196352/ENSG00000168329/ENSG00000081189/ENSG00000162711/ENSG00000213809/ENSG00000113448/ENSG00000128016/ENSG00000117586/ENSG00000118503/ENSG00000171132/ENSG00000239998/ENSG00000159674/ENSG00000184588/ENSG00000006638/ENSG00000150593/ENSG00000167207/ENSG00000271503/ENSG00000137462/ENSG00000100906/ENSG00000028137/ENSG00000131042/ENSG00000105329/ENSG00000100219/ENSG00000126368
BP	GO:0045986	negative regulation of smooth muscle contraction	2665-09-01	15/14478	0.000408861	0.0143126	ENSG00000128512/ENSG00000116741/ENSG00000073756/ENSG00000164116/ENSG00000170425/ENSG00000169252/ENSG00000147459/ENSG00000185532/ENSG00000165895	DOCK4/RGS2/PTGS2/GUCY1A1/ADORA2B/ADRB2/DOCK5/PRKG1/ARHGAP42	9	2	ENSG00000128512/ENSG00000170425	7	ENSG00000116741/ENSG00000073756/ENSG00000164116/ENSG00000169252/ENSG00000147459/ENSG00000185532/ENSG00000165895
BP	GO:0007265	Ras protein signal transduction	110/2665	444/14478	0.000420824	0.0146421	ENSG00000130203/ENSG00000111344/ENSG00000276600/ENSG00000152767/ENSG00000100351/ENSG00000099250/ENSG00000205336/ENSG00000162493/ENSG00000157168/ENSG00000172794/ENSG00000075391/ENSG00000040608/ENSG00000133818/ENSG00000158186/ENSG00000078589/ENSG00000116191/ENSG00000181104/ENSG00000184371/ENSG00000005884/ENSG00000111913/ENSG00000143545/ENSG00000183856/ENSG00000273749/ENSG00000115963/ENSG00000075651…	APOE/RASAL1/RAB7B/FARP1/GRAP2/NRP1/ADGRG1/PDPN/NRG1/RAB37/RASAL2/RTN4R/RRAS2/MRAS/P2RY10/RALGPS2/F2R/CSF1/ITGA3/RIPOR2/RAB13/IQGAP3/CYFIP1/RND3/PLD1/RAB6B/ARHGEF17/CDC42/ARHGEF11/RAB30/GPR18/ARHGEF10L/DNMBP/PDGFRB/RAPGEF3/RDX/RAB23/KITLG/SAMD3/RASGRP2/LPAR1/AGAP3/LPAR6/RALA/CYTH1/RAB44/EPHB2/RAB27B/ARHGAP29/CRK/ABR/TNFAIP1/IGF1/OGT/PSD3/PPP2CB/ITGB1/TIMP2/RHOB/JUN/LIMK1/FOXM1/NOTCH2/CDC42EP1/DOK1…	110	58	ENSG00000130203/ENSG00000111344/ENSG00000276600/ENSG00000152767/ENSG00000099250/ENSG00000162493/ENSG00000075391/ENSG00000040608/ENSG00000158186/ENSG00000184371/ENSG00000005884/ENSG00000143545/ENSG00000183856/ENSG00000273749/ENSG00000115963/ENSG00000075651/ENSG00000110237/ENSG00000132694/ENSG00000074964/ENSG00000079337/ENSG00000137710/ENSG00000112210/ENSG00000049130/ENSG00000198121/ENSG00000133612…	52	ENSG00000100351/ENSG00000205336/ENSG00000157168/ENSG00000172794/ENSG00000133818/ENSG00000078589/ENSG00000116191/ENSG00000181104/ENSG00000111913/ENSG00000154917/ENSG00000070831/ENSG00000137502/ENSG00000125245/ENSG00000107554/ENSG00000113721/ENSG00000164483/ENSG00000068831/ENSG00000108669/ENSG00000255587/ENSG00000041353/ENSG00000137962/ENSG00000147162/ENSG00000150093/ENSG00000143878/ENSG00000177606…
BP	GO:0043491	protein kinase B signaling	58/2665	207/14478	0.000424696	0.0146878	ENSG00000133048/ENSG00000108691/ENSG00000174307/ENSG00000123358/ENSG00000136810/ENSG00000157168/ENSG00000106991/ENSG00000169313/ENSG00000183087/ENSG00000153064/ENSG00000170955/ENSG00000111276/ENSG00000138798/ENSG00000113721/ENSG00000049130/ENSG00000100311/ENSG00000150907/ENSG00000010810/ENSG00000017427/ENSG00000169047/ENSG00000271503/ENSG00000158828/ENSG00000150093/ENSG00000164327/ENSG00000177455…	CHI3L1/CCL2/PHLDA3/NR4A1/TXN/NRG1/ENG/P2RY12/GAS6/BANK1/CAVIN3/CDKN1B/EGF/PDGFRB/KITLG/PDGFB/FOXO1/FYN/IGF1/IRS1/CCL5/PINK1/ITGB1/RICTOR/CD19/IRS2/PIK3R1/HYAL2/HBEGF/RASD2/NKX3-1/AKT1S1/IL18/SLC9A3R1/HIP1/TRIB3/CCL19/CD28/RRAS/LMBRD1/CCL3/TCF7L2/CD80/SRC/MERTK/EREG/FLCN/TGFB1/KLF4/TYRO3/CHUK/ERBB2/PTPRJ/KIT/SESN3/ITSN1/SPRY2/THBS1	58	28	ENSG00000133048/ENSG00000108691/ENSG00000174307/ENSG00000136810/ENSG00000106991/ENSG00000183087/ENSG00000170955/ENSG00000049130/ENSG00000100311/ENSG00000017427/ENSG00000158828/ENSG00000068001/ENSG00000204673/ENSG00000150782/ENSG00000127946/ENSG00000101255/ENSG00000172724/ENSG00000126458/ENSG00000277632/ENSG00000121594/ENSG00000197122/ENSG00000153208/ENSG00000154803/ENSG00000092445/ENSG00000213341…	30	ENSG00000123358/ENSG00000157168/ENSG00000169313/ENSG00000153064/ENSG00000111276/ENSG00000138798/ENSG00000113721/ENSG00000150907/ENSG00000010810/ENSG00000169047/ENSG00000271503/ENSG00000150093/ENSG00000164327/ENSG00000177455/ENSG00000185950/ENSG00000145675/ENSG00000113070/ENSG00000100302/ENSG00000167034/ENSG00000109062/ENSG00000178562/ENSG00000168216/ENSG00000148737/ENSG00000124882/ENSG00000105329…
BP	GO:0042542	response to hydrogen peroxide	39/2665	126/14478	0.000442141	0.0151996	ENSG00000181019/ENSG00000136810/ENSG00000170962/ENSG00000138061/ENSG00000142185/ENSG00000127528/ENSG00000109321/ENSG00000120129/ENSG00000156711/ENSG00000137496/ENSG00000183010/ENSG00000118503/ENSG00000113721/ENSG00000188906/ENSG00000171791/ENSG00000265972/ENSG00000150907/ENSG00000115607/ENSG00000177425/ENSG00000188536/ENSG00000134602/ENSG00000167193/ENSG00000104695/ENSG00000244734/ENSG00000158828…	NQO1/TXN/PDGFD/CYP1B1/TRPM2/KLF2/AREG/DUSP1/MAPK13/IL18BP/PYCR1/TNFAIP3/PDGFRB/LRRK2/BCL2/TXNIP/FOXO1/IL18RAP/PAWR/HBA2/STK26/CRK/PPP2CB/HBB/PINK1/PRDX3/RHOB/JUN/IL10/KDM6B/ETS1/HSPH1/SRC/HMOX1/GNAO1/KLF4/ADAM9/PPP1R15B/AIFM1	39	16	ENSG00000181019/ENSG00000136810/ENSG00000138061/ENSG00000142185/ENSG00000156711/ENSG00000137496/ENSG00000183010/ENSG00000167193/ENSG00000104695/ENSG00000158828/ENSG00000165672/ENSG00000136634/ENSG00000197122/ENSG00000100292/ENSG00000168615/ENSG00000156709	23	ENSG00000170962/ENSG00000127528/ENSG00000109321/ENSG00000120129/ENSG00000118503/ENSG00000113721/ENSG00000188906/ENSG00000171791/ENSG00000265972/ENSG00000150907/ENSG00000115607/ENSG00000177425/ENSG00000188536/ENSG00000134602/ENSG00000244734/ENSG00000143878/ENSG00000177606/ENSG00000132510/ENSG00000134954/ENSG00000120694/ENSG00000087258/ENSG00000136826/ENSG00000158615
BP	GO:0002699	positive regulation of immune effector process	48/2665	164/14478	0.000445549	0.0152256	ENSG00000125730/ENSG00000198574/ENSG00000122223/ENSG00000111537/ENSG00000136854/ENSG00000162711/ENSG00000213809/ENSG00000136630/ENSG00000204475/ENSG00000150637/ENSG00000073861/ENSG00000117586/ENSG00000204592/ENSG00000159674/ENSG00000185896/ENSG00000115607/ENSG00000066294/ENSG00000049768/ENSG00000047621/ENSG00000121807/ENSG00000167207/ENSG00000163251/ENSG00000169403/ENSG00000170476/ENSG00000183918…	C3/SH2D1B/CD244/IFNG/STXBP1/NLRP3/KLRK1/HLX/NCR3/CD226/TBX21/TNFSF4/HLA-E/SPON2/LAMP1/IL18RAP/CD84/FOXP3/C12orf4/CCR2/NOD2/FZD5/PTAFR/MZB1/SH2D1A/NECTIN2/IL18/B2M/TRAF2/FADD/ADORA2B/FFAR2/CCL19/WNT5A/TRIM6/CD46/FFAR3/CD28/UNG/CD80/STX4/HMOX1/HPX/EXOSC3/IL23A/TGFB1/XBP1/GPI	48	24	ENSG00000125730/ENSG00000136854/ENSG00000136630/ENSG00000185896/ENSG00000066294/ENSG00000049768/ENSG00000047621/ENSG00000163251/ENSG00000169403/ENSG00000130202/ENSG00000150782/ENSG00000127191/ENSG00000168040/ENSG00000170425/ENSG00000172724/ENSG00000114251/ENSG00000121236/ENSG00000076248/ENSG00000121594/ENSG00000103496/ENSG00000100292/ENSG00000110169/ENSG00000107371/ENSG00000105220	24	ENSG00000198574/ENSG00000122223/ENSG00000111537/ENSG00000162711/ENSG00000213809/ENSG00000204475/ENSG00000150637/ENSG00000073861/ENSG00000117586/ENSG00000204592/ENSG00000159674/ENSG00000115607/ENSG00000121807/ENSG00000167207/ENSG00000170476/ENSG00000183918/ENSG00000166710/ENSG00000126262/ENSG00000117335/ENSG00000185897/ENSG00000178562/ENSG00000110944/ENSG00000105329/ENSG00000100219
BP	GO:0002544	chronic inflammatory response	2665-10-01	18/14478	0.000451833	0.0152951	ENSG00000131203/ENSG00000118503/ENSG00000148344/ENSG00000101444/ENSG00000049768/ENSG00000271503/ENSG00000136634/ENSG00000170425/ENSG00000143546/ENSG00000137801	IDO1/TNFAIP3/PTGES/AHCY/FOXP3/CCL5/IL10/ADORA2B/S100A8/THBS1	10	5	ENSG00000131203/ENSG00000101444/ENSG00000049768/ENSG00000136634/ENSG00000170425	5	ENSG00000118503/ENSG00000148344/ENSG00000271503/ENSG00000143546/ENSG00000137801
BP	GO:0010575	positive regulation of vascular endothelial growth factor production	2665-11-01	21/14478	0.000458241	0.0152951	ENSG00000125730/ENSG00000138061/ENSG00000073756/ENSG00000134352/ENSG00000100644/ENSG00000172071/ENSG00000069667/ENSG00000170425/ENSG00000196562/ENSG00000105329/ENSG00000012048	C3/CYP1B1/PTGS2/IL6ST/HIF1A/EIF2AK3/RORA/ADORA2B/SULF2/TGFB1/BRCA1	11	4	ENSG00000125730/ENSG00000138061/ENSG00000170425/ENSG00000012048	7	ENSG00000073756/ENSG00000134352/ENSG00000100644/ENSG00000172071/ENSG00000069667/ENSG00000196562/ENSG00000105329
BP	GO:0050858	negative regulation of antigen receptor-mediated signaling pathway	2665-11-01	21/14478	0.000458241	0.0152951	ENSG00000092820/ENSG00000108861/ENSG00000131981/ENSG00000186818/ENSG00000177425/ENSG00000110031/ENSG00000154822/ENSG00000160856/ENSG00000054148/ENSG00000120690/ENSG00000149177	EZR/DUSP3/LGALS3/LILRB4/PAWR/LPXN/PLCL2/FCRL3/PHPT1/ELF1/PTPRJ	11	5	ENSG00000108861/ENSG00000131981/ENSG00000186818/ENSG00000110031/ENSG00000054148	6	ENSG00000092820/ENSG00000177425/ENSG00000154822/ENSG00000160856/ENSG00000120690/ENSG00000149177
BP	GO:0060143	positive regulation of syncytium formation by plasma membrane fusion	2665-11-01	21/14478	0.000458241	0.0152951	ENSG00000130513/ENSG00000111913/ENSG00000079337/ENSG00000110047/ENSG00000164935/ENSG00000101096/ENSG00000143119/ENSG00000161055/ENSG00000168615/ENSG00000134072/ENSG00000125735	GDF15/RIPOR2/RAPGEF3/EHD1/DCSTAMP/NFATC2/CD53/SCGB3A1/ADAM9/CAMK1/TNFSF14	11	6	ENSG00000130513/ENSG00000079337/ENSG00000164935/ENSG00000168615/ENSG00000134072/ENSG00000125735	5	ENSG00000111913/ENSG00000110047/ENSG00000101096/ENSG00000143119/ENSG00000161055
BP	GO:0002440	production of molecular mediator of immune response	47/2665	160/14478	0.000464658	0.015333	ENSG00000130529/ENSG00000196352/ENSG00000122223/ENSG00000162711/ENSG00000183087/ENSG00000156127/ENSG00000150637/ENSG00000078596/ENSG00000073861/ENSG00000117586/ENSG00000175857/ENSG00000204592/ENSG00000159674/ENSG00000115607/ENSG00000105205/ENSG00000049768/ENSG00000081237/ENSG00000167207/ENSG00000163251/ENSG00000170476/ENSG00000150782/ENSG00000136634/ENSG00000166710/ENSG00000160856/ENSG00000137462…	TRPM4/CD55/CD244/NLRP3/GAS6/BATF/CD226/ITM2A/TBX21/TNFSF4/GAPT/HLA-E/SPON2/IL18RAP/CLC/FOXP3/PTPRC/NOD2/FZD5/MZB1/IL18/IL10/B2M/FCRL3/TLR2/TRAF2/POU2F2/SMAD7/IL31RA/ATM/ELANE/FFAR2/DNAJB9/WNT5A/TRIM6/FFAR3/CD28/UNG/STX4/HMOX1/HPX/EXOSC3/TGFB1/XBP1/GPI/KIT/IFNB1	47	20	ENSG00000130529/ENSG00000183087/ENSG00000156127/ENSG00000105205/ENSG00000049768/ENSG00000163251/ENSG00000150782/ENSG00000136634/ENSG00000127191/ENSG00000197561/ENSG00000114251/ENSG00000121236/ENSG00000076248/ENSG00000103496/ENSG00000100292/ENSG00000110169/ENSG00000107371/ENSG00000105220/ENSG00000157404/ENSG00000171855	27	ENSG00000196352/ENSG00000122223/ENSG00000162711/ENSG00000150637/ENSG00000078596/ENSG00000073861/ENSG00000117586/ENSG00000175857/ENSG00000204592/ENSG00000159674/ENSG00000115607/ENSG00000081237/ENSG00000167207/ENSG00000170476/ENSG00000166710/ENSG00000160856/ENSG00000137462/ENSG00000028277/ENSG00000101665/ENSG00000164509/ENSG00000149311/ENSG00000126262/ENSG00000128590/ENSG00000185897/ENSG00000178562…
BP	GO:0014812	muscle cell migration	26/2665	74/14478	0.000464719	0.015333	ENSG00000159640/ENSG00000171631/ENSG00000099250/ENSG00000128512/ENSG00000170962/ENSG00000081189/ENSG00000114554/ENSG00000259207/ENSG00000113721/ENSG00000100311/ENSG00000171791/ENSG00000198121/ENSG00000167193/ENSG00000137642/ENSG00000172725/ENSG00000017427/ENSG00000271503/ENSG00000084112/ENSG00000116641/ENSG00000147459/ENSG00000165240/ENSG00000112033/ENSG00000185532/ENSG00000197122/ENSG00000104368…	ACE/P2RY6/NRP1/DOCK4/PDGFD/MEF2C/PLXNA1/ITGB3/PDGFRB/PDGFB/BCL2/LPAR1/CRK/SORL1/CORO1B/IGF1/CCL5/SSH1/DOCK7/DOCK5/ATP7A/PPARD/PRKG1/SRC/PLAT/PLAU	26	16	ENSG00000159640/ENSG00000171631/ENSG00000099250/ENSG00000128512/ENSG00000114554/ENSG00000100311/ENSG00000198121/ENSG00000167193/ENSG00000172725/ENSG00000017427/ENSG00000084112/ENSG00000116641/ENSG00000112033/ENSG00000197122/ENSG00000104368/ENSG00000122861	10	ENSG00000170962/ENSG00000081189/ENSG00000259207/ENSG00000113721/ENSG00000171791/ENSG00000137642/ENSG00000271503/ENSG00000147459/ENSG00000165240/ENSG00000185532
BP	GO:0071675	regulation of mononuclear cell migration	15/2665	34/14478	0.000486933	0.0159742	ENSG00000146070/ENSG00000170962/ENSG00000174600/ENSG00000184371/ENSG00000166923/ENSG00000182621/ENSG00000131981/ENSG00000111199/ENSG00000121807/ENSG00000271503/ENSG00000107175/ENSG00000106538/ENSG00000189403/ENSG00000105329/ENSG00000137801	PLA2G7/PDGFD/CMKLR1/CSF1/GREM1/PLCB1/LGALS3/TRPV4/CCR2/CCL5/CREB3/RARRES2/HMGB1/TGFB1/THBS1	15	8	ENSG00000146070/ENSG00000174600/ENSG00000184371/ENSG00000166923/ENSG00000131981/ENSG00000111199/ENSG00000107175/ENSG00000106538	7	ENSG00000170962/ENSG00000182621/ENSG00000121807/ENSG00000271503/ENSG00000189403/ENSG00000105329/ENSG00000137801
BP	GO:0045765	regulation of angiogenesis	69/2665	257/14478	0.000492897	0.015984	ENSG00000133048/ENSG00000136235/ENSG00000125730/ENSG00000163737/ENSG00000099250/ENSG00000143369/ENSG00000010327/ENSG00000133639/ENSG00000138061/ENSG00000132170/ENSG00000168329/ENSG00000106991/ENSG00000127528/ENSG00000165197/ENSG00000173511/ENSG00000073756/ENSG00000106211/ENSG00000133121/ENSG00000048052/ENSG00000166923/ENSG00000125968/ENSG00000105855/ENSG00000276231/ENSG00000128165/ENSG00000138772…	CHI3L1/GPNMB/C3/PF4/NRP1/ECM1/STAB1/BTG1/CYP1B1/PPARG/CX3CR1/ENG/KLF2/VEGFD/VEGFB/PTGS2/HSPB1/STARD13/HDAC9/GREM1/ID1/ITGB8/PIK3R6/ADM2/ANXA3/PLXND1/CEMIP2/TNFAIP3/RAPGEF3/SPRED1/VEGFA/ADGRB2/COL4A3/CCL24/TBXA2R/CCR2/ACVRL1/CXCR2/ITGB1/HIF1A/TNFSF12/RHOB/SRPX2/IL10/PRKCB/CYSLTR2/ETS1/COL4A2/WNT5A/GATA6/PLK2/FAM129B/HK2/ANGPT4/SERPINF1/RRAS/LRG1/HTATIP2/HMOX1/HHEX/CTSH/BRCA1/KLF4/XBP1/ERBB2/FASLG/…	69	38	ENSG00000133048/ENSG00000136235/ENSG00000125730/ENSG00000099250/ENSG00000143369/ENSG00000010327/ENSG00000138061/ENSG00000132170/ENSG00000106991/ENSG00000165197/ENSG00000173511/ENSG00000106211/ENSG00000133121/ENSG00000166923/ENSG00000105855/ENSG00000276231/ENSG00000128165/ENSG00000004399/ENSG00000079337/ENSG00000166068/ENSG00000106178/ENSG00000139567/ENSG00000239697/ENSG00000102359/ENSG00000136634…	31	ENSG00000163737/ENSG00000133639/ENSG00000168329/ENSG00000127528/ENSG00000073756/ENSG00000048052/ENSG00000125968/ENSG00000138772/ENSG00000135048/ENSG00000118503/ENSG00000112715/ENSG00000121753/ENSG00000169031/ENSG00000006638/ENSG00000121807/ENSG00000180871/ENSG00000150093/ENSG00000100644/ENSG00000143878/ENSG00000166501/ENSG00000152207/ENSG00000134954/ENSG00000141448/ENSG00000145632/ENSG00000171236…
BP	GO:0045598	regulation of fat cell differentiation	33/2665	102/14478	0.000494181	0.015984	ENSG00000174705/ENSG00000133317/ENSG00000130529/ENSG00000132170/ENSG00000174600/ENSG00000073756/ENSG00000162337/ENSG00000128016/ENSG00000111269/ENSG00000109906/ENSG00000150907/ENSG00000151014/ENSG00000245848/ENSG00000152518/ENSG00000111199/ENSG00000166949/ENSG00000087884/ENSG00000114315/ENSG00000142453/ENSG00000069667/ENSG00000106538/ENSG00000101255/ENSG00000139668/ENSG00000114251/ENSG00000169884…	SH3PXD2B/LGALS12/TRPM4/PPARG/CMKLR1/PTGS2/LRP5/ZFP36/CREBL2/ZBTB16/FOXO1/NOCT/CEBPA/ZFP36L2/TRPV4/SMAD3/AAMDC/HES1/CARM1/RORA/RARRES2/TRIB3/WDFY2/WNT5A/WNT10B/ADIRF/PPARD/ZNF385A/METRNL/WNT5B/TGFB1/XBP1/NR1D1	33	17	ENSG00000174705/ENSG00000130529/ENSG00000132170/ENSG00000174600/ENSG00000162337/ENSG00000111269/ENSG00000245848/ENSG00000111199/ENSG00000087884/ENSG00000142453/ENSG00000106538/ENSG00000101255/ENSG00000114251/ENSG00000148671/ENSG00000112033/ENSG00000161642/ENSG00000111186	16	ENSG00000133317/ENSG00000073756/ENSG00000128016/ENSG00000109906/ENSG00000150907/ENSG00000151014/ENSG00000152518/ENSG00000166949/ENSG00000114315/ENSG00000069667/ENSG00000139668/ENSG00000169884/ENSG00000176845/ENSG00000105329/ENSG00000100219/ENSG00000126368
BP	GO:2001235	positive regulation of apoptotic signaling pathway	49/2665	169/14478	0.000495585	0.015984	ENSG00000105928/ENSG00000100453/ENSG00000100985/ENSG00000100234/ENSG00000101955/ENSG00000122386/ENSG00000143384/ENSG00000171791/ENSG00000071051/ENSG00000165943/ENSG00000123689/ENSG00000170027/ENSG00000166949/ENSG00000162734/ENSG00000029363/ENSG00000158828/ENSG00000147488/ENSG00000109670/ENSG00000068001/ENSG00000167034/ENSG00000239697/ENSG00000213190/ENSG00000096968/ENSG00000141682/ENSG00000127191…	GSDME/GZMB/MMP9/TIMP3/SRPX/ZNF205/MCL1/BCL2/NCK2/MOAP1/G0S2/YWHAG/SMAD3/PEA15/BCLAF1/PINK1/ST18/FBXW7/HYAL2/NKX3-1/TNFSF12/MLLT11/JAK2/PMAIP1/TRAF2/SLC9A3R1/BCAP31/CASP8/DYNLL1/FADD/BAX/RPS7/SFPQ/TRAF7/S100A8/S100A9/CYLD/NCK1/BCL2L11/SEPT4/CTSH/BCL2L1/ITM2C/FASLG/IFNB1/NMT1/TFDP2/THBS1/BID	49	22	ENSG00000105928/ENSG00000100985/ENSG00000100234/ENSG00000101955/ENSG00000122386/ENSG00000170027/ENSG00000162734/ENSG00000158828/ENSG00000147488/ENSG00000068001/ENSG00000239697/ENSG00000127191/ENSG00000185825/ENSG00000088986/ENSG00000168040/ENSG00000087088/ENSG00000131653/ENSG00000158092/ENSG00000103811/ENSG00000171552/ENSG00000171855/ENSG00000136448	27	ENSG00000100453/ENSG00000143384/ENSG00000171791/ENSG00000071051/ENSG00000165943/ENSG00000123689/ENSG00000166949/ENSG00000029363/ENSG00000109670/ENSG00000167034/ENSG00000213190/ENSG00000096968/ENSG00000141682/ENSG00000109062/ENSG00000064012/ENSG00000171863/ENSG00000116560/ENSG00000143546/ENSG00000163220/ENSG00000083799/ENSG00000153094/ENSG00000108387/ENSG00000135916/ENSG00000117560/ENSG00000114126…
BP	GO:0030198	extracellular matrix organization	77/2665	294/14478	0.000542653	0.017226	ENSG00000157227/ENSG00000175899/ENSG00000038427/ENSG00000174705/ENSG00000123342/ENSG00000100985/ENSG00000162493/ENSG00000115232/ENSG00000138061/ENSG00000106991/ENSG00000103196/ENSG00000137809/ENSG00000163520/ENSG00000005884/ENSG00000183087/ENSG00000172037/ENSG00000166923/ENSG00000188157/ENSG00000105855/ENSG00000259207/ENSG00000076662/ENSG00000107957/ENSG00000082293/ENSG00000157483/ENSG00000100311…	MMP14/A2M/VCAN/SH3PXD2B/MMP19/MMP9/PDPN/ITGA4/CYP1B1/ENG/CRISPLD2/ITGA11/FBLN2/ITGA3/GAS6/LAMB2/GREM1/AGRN/ITGB8/ITGB3/ICAM3/SH3PXD2A/COL19A1/MYO1E/PDGFB/ANXA2/HTRA1/ADAMTS14/COL4A3/FSCN1/ADAMTSL4/SMAD3/ITGAX/CD47/JAM3/PHLDB2/TGFBI/ITGB1/TIMP2/PLOD3/MPV17/PHLDB1/FBN2/ETS1/ADAM19/ICAM2/CTSL/COL9A3/SERPINH1/COL4A2/COL4A4/LAMC1/SULF2/FAM234A/ELANE/MELTF/B4GALT1/HAS1/SPOCK2/ITGA2B/FLRT2/ATP7A/MATN1/A…	77	44	ENSG00000157227/ENSG00000175899/ENSG00000174705/ENSG00000123342/ENSG00000100985/ENSG00000162493/ENSG00000138061/ENSG00000106991/ENSG00000137809/ENSG00000005884/ENSG00000183087/ENSG00000172037/ENSG00000166923/ENSG00000188157/ENSG00000105855/ENSG00000107957/ENSG00000157483/ENSG00000100311/ENSG00000182718/ENSG00000166033/ENSG00000138316/ENSG00000075618/ENSG00000143382/ENSG00000140678/ENSG00000120708…	33	ENSG00000038427/ENSG00000115232/ENSG00000103196/ENSG00000163520/ENSG00000259207/ENSG00000076662/ENSG00000082293/ENSG00000169031/ENSG00000166949/ENSG00000196776/ENSG00000166086/ENSG00000144824/ENSG00000150093/ENSG00000138829/ENSG00000134954/ENSG00000135074/ENSG00000108622/ENSG00000092758/ENSG00000081052/ENSG00000196562/ENSG00000086062/ENSG00000105509/ENSG00000107742/ENSG00000005961/ENSG00000165240…
BP	GO:0032868	response to insulin	63/2665	231/14478	0.000543465	0.017226	ENSG00000147614/ENSG00000122877/ENSG00000132170/ENSG00000155097/ENSG00000033627/ENSG00000048052/ENSG00000143545/ENSG00000135446/ENSG00000114737/ENSG00000273749/ENSG00000121769/ENSG00000136856/ENSG00000047249/ENSG00000114573/ENSG00000100554/ENSG00000100889/ENSG00000001084/ENSG00000150907/ENSG00000197879/ENSG00000120738/ENSG00000147416/ENSG00000115290/ENSG00000170027/ENSG00000111199/ENSG00000017427…	ATP6V0D2/EGR2/PPARG/ATP6V1C1/ATP6V0A1/HDAC9/RAB13/CDK4/CISH/CYFIP1/FABP3/SLC2A8/ATP6V1H/ATP6V1A/ATP6V1D/PCK2/GCLC/FOXO1/MYO1C/EGR1/ATP6V1B2/GRB14/YWHAG/TRPV4/IGF1/OGT/IRS1/IRS2/PIK3R1/ATP6V1F/MZB1/BCAR1/SRSF6/PID1/IL10/PRKCB/SRSF5/SOGA1/SLC27A1/TLR2/GOT1/PTPRN/PPARA/RARRES2/RAB10/TRIB3/EPM2AIP1/ATP6AP1/RAB31/MAX/FFAR3/MYO5A/EIF4EBP1/LMBRD1/PHIP/PKM/NCK1/SRC/SLC2A1/RNASEL/XBP1/ADM/SESN3	63	41	ENSG00000147614/ENSG00000122877/ENSG00000132170/ENSG00000155097/ENSG00000033627/ENSG00000143545/ENSG00000135446/ENSG00000114737/ENSG00000273749/ENSG00000121769/ENSG00000136856/ENSG00000047249/ENSG00000114573/ENSG00000100554/ENSG00000100889/ENSG00000001084/ENSG00000197879/ENSG00000120738/ENSG00000147416/ENSG00000170027/ENSG00000111199/ENSG00000017427/ENSG00000128524/ENSG00000050820/ENSG00000136634…	22	ENSG00000048052/ENSG00000150907/ENSG00000115290/ENSG00000147162/ENSG00000169047/ENSG00000185950/ENSG00000145675/ENSG00000170476/ENSG00000124193/ENSG00000153823/ENSG00000166501/ENSG00000100650/ENSG00000137462/ENSG00000054356/ENSG00000178567/ENSG00000125952/ENSG00000185897/ENSG00000168216/ENSG00000146247/ENSG00000117394/ENSG00000100219/ENSG00000149212
BP	GO:2001244	positive regulation of intrinsic apoptotic signaling pathway	20/2665	52/14478	0.000546567	0.017226	ENSG00000105928/ENSG00000143384/ENSG00000171791/ENSG00000071051/ENSG00000029363/ENSG00000109670/ENSG00000167034/ENSG00000141682/ENSG00000109062/ENSG00000185825/ENSG00000087088/ENSG00000171863/ENSG00000116560/ENSG00000143546/ENSG00000163220/ENSG00000158092/ENSG00000153094/ENSG00000108387/ENSG00000171552/ENSG00000015475	GSDME/MCL1/BCL2/NCK2/BCLAF1/FBXW7/NKX3-1/PMAIP1/SLC9A3R1/BCAP31/BAX/RPS7/SFPQ/S100A8/S100A9/NCK1/BCL2L11/SEPT4/BCL2L1/BID	20	5	ENSG00000105928/ENSG00000185825/ENSG00000087088/ENSG00000158092/ENSG00000171552	15	ENSG00000143384/ENSG00000171791/ENSG00000071051/ENSG00000029363/ENSG00000109670/ENSG00000167034/ENSG00000141682/ENSG00000109062/ENSG00000171863/ENSG00000116560/ENSG00000143546/ENSG00000163220/ENSG00000153094/ENSG00000108387/ENSG00000015475
BP	GO:0034109	homotypic cell-cell adhesion	24/2665	67/14478	0.000549096	0.017226	ENSG00000162493/ENSG00000136854/ENSG00000162407/ENSG00000108839/ENSG00000169313/ENSG00000158856/ENSG00000183087/ENSG00000106211/ENSG00000064201/ENSG00000151012/ENSG00000035403/ENSG00000259207/ENSG00000137710/ENSG00000100097/ENSG00000159176/ENSG00000244734/ENSG00000271503/ENSG00000010278/ENSG00000057294/ENSG00000005961/ENSG00000154127/ENSG00000185532/ENSG00000092445/ENSG00000183779	PDPN/STXBP1/PLPP3/ALOX12/P2RY12/DMTN/GAS6/HSPB1/TSPAN32/SLC7A11/VCL/ITGB3/RDX/LGALS1/CSRP1/HBB/CCL5/CD9/PKP2/ITGA2B/UBASH3B/PRKG1/TYRO3/ZNF703	24	12	ENSG00000162493/ENSG00000136854/ENSG00000162407/ENSG00000183087/ENSG00000106211/ENSG00000151012/ENSG00000137710/ENSG00000100097/ENSG00000159176/ENSG00000010278/ENSG00000154127/ENSG00000092445	12	ENSG00000108839/ENSG00000169313/ENSG00000158856/ENSG00000064201/ENSG00000035403/ENSG00000259207/ENSG00000244734/ENSG00000271503/ENSG00000057294/ENSG00000005961/ENSG00000185532/ENSG00000183779
BP	GO:0061515	myeloid cell development	24/2665	67/14478	0.000549096	0.017226	ENSG00000197046/ENSG00000162722/ENSG00000127528/ENSG00000158856/ENSG00000143995/ENSG00000119714/ENSG00000177706/ENSG00000182718/ENSG00000162367/ENSG00000185862/ENSG00000109670/ENSG00000134250/ENSG00000137462/ENSG00000070495/ENSG00000204420/ENSG00000160211/ENSG00000071553/ENSG00000137154/ENSG00000161642/ENSG00000114861/ENSG00000110911/ENSG00000197122/ENSG00000134198/ENSG00000157404	SIGLEC15/TRIM58/KLF2/DMTN/MEIS1/GPR68/FAM20C/ANXA2/TAL1/EVI2B/FBXW7/NOTCH2/TLR2/JMJD6/MPIG6B/G6PD/ATP6AP1/RPS6/ZNF385A/FOXP1/SLC11A2/SRC/TSPAN2/KIT	24	10	ENSG00000197046/ENSG00000119714/ENSG00000177706/ENSG00000182718/ENSG00000160211/ENSG00000071553/ENSG00000161642/ENSG00000110911/ENSG00000197122/ENSG00000157404	14	ENSG00000162722/ENSG00000127528/ENSG00000158856/ENSG00000143995/ENSG00000162367/ENSG00000185862/ENSG00000109670/ENSG00000134250/ENSG00000137462/ENSG00000070495/ENSG00000204420/ENSG00000137154/ENSG00000114861/ENSG00000134198
BP	GO:0042398	cellular modified amino acid biosynthetic process	16/2665	38/14478	0.000601435	0.0187654	ENSG00000099998/ENSG00000128965/ENSG00000164904/ENSG00000131979/ENSG00000001084/ENSG00000016391/ENSG00000172508/ENSG00000106397/ENSG00000130304/ENSG00000023909/ENSG00000100031/ENSG00000178814/ENSG00000133313/ENSG00000006625/ENSG00000063854/ENSG00000171766	GGT5/CHAC1/ALDH7A1/GCH1/GCLC/CHDH/CARNS1/PLOD3/SLC27A1/GCLM/GGT1/OPLAH/CNDP2/GGCT/HAGH/GATM	16	14	ENSG00000099998/ENSG00000128965/ENSG00000164904/ENSG00000001084/ENSG00000016391/ENSG00000106397/ENSG00000130304/ENSG00000023909/ENSG00000100031/ENSG00000178814/ENSG00000133313/ENSG00000006625/ENSG00000063854/ENSG00000171766	2	ENSG00000131979/ENSG00000172508
BP	GO:0008015	blood circulation	104/2665	420/14478	0.000607681	0.0188578	ENSG00000130203/ENSG00000159640/ENSG00000116016/ENSG00000128512/ENSG00000138735/ENSG00000130529/ENSG00000197993/ENSG00000095303/ENSG00000132170/ENSG00000118194/ENSG00000102032/ENSG00000181104/ENSG00000070961/ENSG00000101160/ENSG00000134548/ENSG00000004468/ENSG00000104490/ENSG00000173511/ENSG00000116741/ENSG00000073756/ENSG00000183087/ENSG00000131979/ENSG00000120457/ENSG00000113448/ENSG00000013016…	APOE/ACE/EPAS1/DOCK4/PDE5A/TRPM4/KEL/PTGS1/PPARG/TNNT2/RENBP/F2R/ATP2B1/CTSZ/SPX/CD38/NCALD/VEGFB/RGS2/PTGS2/GAS6/GCH1/KCNJ5/PDE4D/EHD3/LRP5/ADM2/YES1/AZU1/CDC42/KCND3/PTGDR/STK39/CACNA2D3/CACNA2D2/SLC6A4/PLCB3/PDGFB/GCGR/TMIGD3/CELF2/GCLC/PDE4B/ADORA3/AVPR1A/SGCD/COL4A3/ATP1A4/TRPV4/LNPEP/SMAD3/TBXA2R/HRH1/ABR/CAMK2D/PTAFR/NFE2/ACVRL1/HBB/CXCR2/ASPH/P2RX1/PTP4A3/HBEGF/PLOD3/JAK2/GSTM2/GCLM/GUCY1…	104	47	ENSG00000130203/ENSG00000159640/ENSG00000116016/ENSG00000128512/ENSG00000130529/ENSG00000197993/ENSG00000132170/ENSG00000118194/ENSG00000102032/ENSG00000101160/ENSG00000173511/ENSG00000183087/ENSG00000120457/ENSG00000162337/ENSG00000128165/ENSG00000172232/ENSG00000149782/ENSG00000100311/ENSG00000215644/ENSG00000121933/ENSG00000001084/ENSG00000282608/ENSG00000111199/ENSG00000196639/ENSG00000159842…	57	ENSG00000138735/ENSG00000095303/ENSG00000181104/ENSG00000070961/ENSG00000134548/ENSG00000004468/ENSG00000104490/ENSG00000116741/ENSG00000073756/ENSG00000131979/ENSG00000113448/ENSG00000013016/ENSG00000176105/ENSG00000070831/ENSG00000171385/ENSG00000168229/ENSG00000198648/ENSG00000157445/ENSG00000007402/ENSG00000108576/ENSG00000048740/ENSG00000184588/ENSG00000166148/ENSG00000170624/ENSG00000169031…
BP	GO:0010573	vascular endothelial growth factor production	13/2665	28/14478	0.000634488	0.0195838	ENSG00000125730/ENSG00000205336/ENSG00000138061/ENSG00000073756/ENSG00000121807/ENSG00000134352/ENSG00000100644/ENSG00000172071/ENSG00000069667/ENSG00000170425/ENSG00000196562/ENSG00000105329/ENSG00000012048	C3/ADGRG1/CYP1B1/PTGS2/CCR2/IL6ST/HIF1A/EIF2AK3/RORA/ADORA2B/SULF2/TGFB1/BRCA1	13	4	ENSG00000125730/ENSG00000138061/ENSG00000170425/ENSG00000012048	9	ENSG00000205336/ENSG00000073756/ENSG00000121807/ENSG00000134352/ENSG00000100644/ENSG00000172071/ENSG00000069667/ENSG00000196562/ENSG00000105329
BP	GO:0050678	regulation of epithelial cell proliferation	72/2665	273/14478	0.000653891	0.0200748	ENSG00000130203/ENSG00000153162/ENSG00000099250/ENSG00000123358/ENSG00000118257/ENSG00000143369/ENSG00000132170/ENSG00000170873/ENSG00000081189/ENSG00000165197/ENSG00000173511/ENSG00000129757/ENSG00000183856/ENSG00000125968/ENSG00000259207/ENSG00000111276/ENSG00000070831/ENSG00000128016/ENSG00000118503/ENSG00000198435/ENSG00000100311/ENSG00000112715/ENSG00000069702/ENSG00000166033/ENSG00000114446…	APOE/BMP6/NRP1/NR4A1/NRP2/ECM1/PPARG/MTSS1/MEF2C/VEGFD/VEGFB/CDKN1C/IQGAP3/ID1/ITGB3/CDKN1B/CDC42/ZFP36/TNFAIP3/NRARP/PDGFB/VEGFA/TGFBR3/HTRA1/IFT57/CCL24/SMAD3/IFT122/NOD2/PTPRK/IGF1/ACVRL1/INTU/CCL5/RICTOR/FBXW7/HIF1A/NKX3-1/TNFSF12/JUN/RUNX3/SRSF6/PTCH1/IL10/HES1/PTPRN/LAMC1/BAX/SULF2/WNT5A/WNT10B/B4GALT1/SERPINF1/LRG1/ATP7A/PPARD/CD109/GLUL/HMOX1/EREG/HMGB1/TGFB1/XBP1/NR1D1/ERBB2/NOG/ZNF703/B…	72	28	ENSG00000130203/ENSG00000099250/ENSG00000118257/ENSG00000143369/ENSG00000132170/ENSG00000165197/ENSG00000173511/ENSG00000183856/ENSG00000100311/ENSG00000166033/ENSG00000106178/ENSG00000163913/ENSG00000017427/ENSG00000139567/ENSG00000164066/ENSG00000239697/ENSG00000136634/ENSG00000135862/ENSG00000087088/ENSG00000114251/ENSG00000132386/ENSG00000112033/ENSG00000156535/ENSG00000135821/ENSG00000100292…	44	ENSG00000153162/ENSG00000123358/ENSG00000170873/ENSG00000081189/ENSG00000129757/ENSG00000125968/ENSG00000259207/ENSG00000111276/ENSG00000070831/ENSG00000128016/ENSG00000118503/ENSG00000198435/ENSG00000112715/ENSG00000069702/ENSG00000114446/ENSG00000166949/ENSG00000167207/ENSG00000152894/ENSG00000271503/ENSG00000164327/ENSG00000109670/ENSG00000100644/ENSG00000167034/ENSG00000177606/ENSG00000020633…
BP	GO:0006766	vitamin metabolic process	37/2665	120/14478	0.000663182	0.0201446	ENSG00000102575/ENSG00000114115/ENSG00000111537/ENSG00000007350/ENSG00000117448/ENSG00000173599/ENSG00000124216/ENSG00000100600/ENSG00000135069/ENSG00000136010/ENSG00000160209/ENSG00000125454/ENSG00000100979/ENSG00000111012/ENSG00000108439/ENSG00000166347/ENSG00000059804/ENSG00000001084/ENSG00000159228/ENSG00000112303/ENSG00000103222/ENSG00000132763/ENSG00000185339/ENSG00000120509/ENSG00000159231…	ACP5/RBP1/IFNG/TKTL1/AKR1A1/PC/SNAI1/LGMN/PSAT1/ALDH1L2/PDXK/SLC25A19/PLTP/CYP27B1/PNPO/CYB5A/SLC2A3/GCLC/CBR1/VNN2/ABCC1/MMACHC/TCN2/PDZD11/CBR3/VKORC1L1/SLC52A2/MTHFD2/VKORC1/LMBRD1/CUBN/PPARD/SLC2A1/VNN3/KYNU/RFK/MTHFD2L	37	27	ENSG00000102575/ENSG00000114115/ENSG00000117448/ENSG00000173599/ENSG00000100600/ENSG00000135069/ENSG00000136010/ENSG00000160209/ENSG00000125454/ENSG00000100979/ENSG00000111012/ENSG00000108439/ENSG00000166347/ENSG00000001084/ENSG00000159228/ENSG00000103222/ENSG00000132763/ENSG00000185339/ENSG00000120509/ENSG00000159231/ENSG00000196715/ENSG00000185803/ENSG00000065911/ENSG00000167397/ENSG00000112033…	10	ENSG00000111537/ENSG00000007350/ENSG00000124216/ENSG00000059804/ENSG00000112303/ENSG00000168216/ENSG00000107611/ENSG00000117394/ENSG00000093134/ENSG00000163738
BP	GO:0045580	regulation of T cell differentiation	37/2665	120/14478	0.000663182	0.0201446	ENSG00000111537/ENSG00000162711/ENSG00000136630/ENSG00000276231/ENSG00000073861/ENSG00000117586/ENSG00000198435/ENSG00000109906/ENSG00000129654/ENSG00000186818/ENSG00000049768/ENSG00000164136/ENSG00000150782/ENSG00000121210/ENSG00000101665/ENSG00000101096/ENSG00000172724/ENSG00000117335/ENSG00000065000/ENSG00000178562/ENSG00000083799/ENSG00000186891/ENSG00000121594/ENSG00000143842/ENSG00000119457…	IFNG/NLRP3/HLX/PIK3R6/TBX21/TNFSF4/NRARP/ZBTB16/FOXJ1/LILRB4/FOXP3/IL15/IL18/TMEM131L/SMAD7/NFATC2/CCL19/CD46/AP3D1/CD28/CYLD/TNFRSF18/CD80/SOX13/SLC46A2/LILRB2/IL23A/HMGB1/TGFB1/NFKBID/IRF1/XBP1/IL2RA/ERBB2/CD83/IFNB1/LOXL3	37	13	ENSG00000136630/ENSG00000276231/ENSG00000186818/ENSG00000049768/ENSG00000150782/ENSG00000172724/ENSG00000065000/ENSG00000186891/ENSG00000121594/ENSG00000143842/ENSG00000134460/ENSG00000171855/ENSG00000115318	24	ENSG00000111537/ENSG00000162711/ENSG00000073861/ENSG00000117586/ENSG00000198435/ENSG00000109906/ENSG00000129654/ENSG00000164136/ENSG00000121210/ENSG00000101665/ENSG00000101096/ENSG00000117335/ENSG00000178562/ENSG00000083799/ENSG00000119457/ENSG00000131042/ENSG00000110944/ENSG00000189403/ENSG00000105329/ENSG00000167604/ENSG00000125347/ENSG00000100219/ENSG00000141736/ENSG00000112149
BP	GO:0032652	regulation of interleukin-1 production	23/2665	64/14478	0.000674169	0.0203705	ENSG00000102575/ENSG00000181104/ENSG00000213694/ENSG00000162711/ENSG00000183087/ENSG00000106211/ENSG00000172232/ENSG00000103313/ENSG00000118503/ENSG00000120738/ENSG00000166949/ENSG00000167207/ENSG00000163251/ENSG00000221926/ENSG00000096968/ENSG00000136634/ENSG00000142405/ENSG00000172724/ENSG00000114251/ENSG00000277632/ENSG00000114861/ENSG00000189403/ENSG00000163568	ACP5/F2R/S1PR3/NLRP3/GAS6/HSPB1/AZU1/MEFV/TNFAIP3/EGR1/SMAD3/NOD2/FZD5/TRIM16/JAK2/IL10/NLRP12/CCL19/WNT5A/CCL3/FOXP1/HMGB1/AIM2	23	11	ENSG00000102575/ENSG00000183087/ENSG00000106211/ENSG00000172232/ENSG00000120738/ENSG00000163251/ENSG00000221926/ENSG00000136634/ENSG00000172724/ENSG00000114251/ENSG00000277632	12	ENSG00000181104/ENSG00000213694/ENSG00000162711/ENSG00000103313/ENSG00000118503/ENSG00000166949/ENSG00000167207/ENSG00000096968/ENSG00000142405/ENSG00000114861/ENSG00000189403/ENSG00000163568
BP	GO:0002693	positive regulation of cellular extravasation	2665-08-01	13/14478	0.00069326	0.0208377	ENSG00000115232/ENSG00000170962/ENSG00000115594/ENSG00000111913/ENSG00000121807/ENSG00000169403/ENSG00000168040/ENSG00000197561	ITGA4/PDGFD/IL1R1/RIPOR2/CCR2/PTAFR/FADD/ELANE	8	4	ENSG00000115594/ENSG00000169403/ENSG00000168040/ENSG00000197561	4	ENSG00000115232/ENSG00000170962/ENSG00000111913/ENSG00000121807
BP	GO:0034599	cellular response to oxidative stress	69/2665	260/14478	0.000697098	0.020844	ENSG00000181019/ENSG00000116016/ENSG00000100985/ENSG00000198431/ENSG00000117450/ENSG00000136810/ENSG00000170962/ENSG00000140939/ENSG00000138061/ENSG00000142185/ENSG00000127528/ENSG00000244405/ENSG00000106211/ENSG00000153234/ENSG00000131979/ENSG00000156711/ENSG00000104687/ENSG00000137496/ENSG00000183010/ENSG00000271303/ENSG00000118503/ENSG00000143384/ENSG00000170345/ENSG00000188906/ENSG00000171791…	NQO1/EPAS1/MMP9/TXNRD1/PRDX1/TXN/PDGFD/NOL3/CYP1B1/TRPM2/KLF2/ETV5/HSPB1/NR4A2/GCH1/MAPK13/GSR/IL18BP/PYCR1/SRXN1/TNFAIP3/MCL1/FOS/LRRK2/BCL2/NFE2L1/FOXO1/IL18RAP/PAWR/ATG7/STK26/NCF4/DAPK1/MGST1/CRK/PDK1/PTPRK/PINK1/FBXW7/HSPA1B/PRDX3/HIF1A/RHOB/MPV17/JUN/JAK2/IL10/KDM6B/ETS1/TRAF2/LONP1/G6PD/FUT8/GUCY1B1/SLC25A24/VKORC1L1/SFPQ/HSPH1/ATP7A/SRC/PRR5L/HMOX1/ADNP2/KLF4/CHUK/NCF2/MELK/PKD2/AIFM1	69	38	ENSG00000181019/ENSG00000116016/ENSG00000100985/ENSG00000198431/ENSG00000117450/ENSG00000136810/ENSG00000140939/ENSG00000138061/ENSG00000142185/ENSG00000244405/ENSG00000106211/ENSG00000156711/ENSG00000104687/ENSG00000137496/ENSG00000183010/ENSG00000271303/ENSG00000082641/ENSG00000197548/ENSG00000100365/ENSG00000196730/ENSG00000008394/ENSG00000167193/ENSG00000158828/ENSG00000165672/ENSG00000115204…	31	ENSG00000170962/ENSG00000127528/ENSG00000153234/ENSG00000131979/ENSG00000118503/ENSG00000143384/ENSG00000170345/ENSG00000188906/ENSG00000171791/ENSG00000150907/ENSG00000115607/ENSG00000177425/ENSG00000134602/ENSG00000152256/ENSG00000152894/ENSG00000109670/ENSG00000204388/ENSG00000100644/ENSG00000143878/ENSG00000177606/ENSG00000096968/ENSG00000132510/ENSG00000134954/ENSG00000033170/ENSG00000061918…
BP	GO:1905517	macrophage migration	15/2665	35/14478	0.000708357	0.0210709	ENSG00000157227/ENSG00000108691/ENSG00000168329/ENSG00000174600/ENSG00000184371/ENSG00000169313/ENSG00000133661/ENSG00000172232/ENSG00000131981/ENSG00000271447/ENSG00000111199/ENSG00000271503/ENSG00000106538/ENSG00000277632/ENSG00000137801	MMP14/CCL2/CX3CR1/CMKLR1/CSF1/P2RY12/SFTPD/AZU1/LGALS3/MMP28/TRPV4/CCL5/RARRES2/CCL3/THBS1	15	9	ENSG00000157227/ENSG00000108691/ENSG00000174600/ENSG00000184371/ENSG00000172232/ENSG00000131981/ENSG00000111199/ENSG00000106538/ENSG00000277632	6	ENSG00000168329/ENSG00000169313/ENSG00000133661/ENSG00000271447/ENSG00000271503/ENSG00000137801
BP	GO:0061572	actin filament bundle organization	40/2665	133/14478	0.000714158	0.0211339	ENSG00000174705/ENSG00000099250/ENSG00000111859/ENSG00000127831/ENSG00000120896/ENSG00000134278/ENSG00000158856/ENSG00000125968/ENSG00000115963/ENSG00000070831/ENSG00000092820/ENSG00000074964/ENSG00000079337/ENSG00000137710/ENSG00000170989/ENSG00000124145/ENSG00000198121/ENSG00000107140/ENSG00000177425/ENSG00000075618/ENSG00000166949/ENSG00000109079/ENSG00000172725/ENSG00000144824/ENSG00000145675…	SH3PXD2B/NRP1/NEDD9/VIL1/SORBS3/SPIRE1/DMTN/ID1/RND3/CDC42/EZR/ARHGEF10L/RAPGEF3/RDX/S1PR1/SDC4/LPAR1/TESK1/PAWR/FSCN1/SMAD3/TNFAIP1/CORO1B/PHLDB2/PIK3R1/RFLNB/RHOB/LIMK1/ADD2/MKKS/SYNPO2/SRC/CUL3/PPP1R9A/ARHGAP6/SHROOM1/LIMA1/SERPINF2/STMN1/EPS8	40	21	ENSG00000174705/ENSG00000099250/ENSG00000120896/ENSG00000134278/ENSG00000115963/ENSG00000074964/ENSG00000079337/ENSG00000137710/ENSG00000124145/ENSG00000198121/ENSG00000107140/ENSG00000075618/ENSG00000109079/ENSG00000172725/ENSG00000106683/ENSG00000125863/ENSG00000172403/ENSG00000197122/ENSG00000050405/ENSG00000167711/ENSG00000117632	19	ENSG00000111859/ENSG00000127831/ENSG00000158856/ENSG00000125968/ENSG00000070831/ENSG00000092820/ENSG00000170989/ENSG00000177425/ENSG00000166949/ENSG00000144824/ENSG00000145675/ENSG00000183688/ENSG00000143878/ENSG00000075340/ENSG00000036257/ENSG00000158528/ENSG00000047648/ENSG00000164403/ENSG00000151491
BP	GO:0050853	B cell receptor signaling pathway	20/2665	53/14478	0.000727727	0.021425	ENSG00000081189/ENSG00000004468/ENSG00000074966/ENSG00000105369/ENSG00000136573/ENSG00000171791/ENSG00000110031/ENSG00000081237/ENSG00000196092/ENSG00000177455/ENSG00000007312/ENSG00000027075/ENSG00000050820/ENSG00000166501/ENSG00000154822/ENSG00000160856/ENSG00000101096/ENSG00000087088/ENSG00000120690/ENSG00000172578	MEF2C/CD38/TXK/CD79A/BLK/BCL2/LPXN/PTPRC/PAX5/CD19/CD79B/PRKCH/BCAR1/PRKCB/PLCL2/FCRL3/NFATC2/BAX/ELF1/KLHL6	20	4	ENSG00000110031/ENSG00000050820/ENSG00000087088/ENSG00000172578	16	ENSG00000081189/ENSG00000004468/ENSG00000074966/ENSG00000105369/ENSG00000136573/ENSG00000171791/ENSG00000081237/ENSG00000196092/ENSG00000177455/ENSG00000007312/ENSG00000027075/ENSG00000166501/ENSG00000154822/ENSG00000160856/ENSG00000101096/ENSG00000120690
BP	GO:0005996	monosaccharide metabolic process	64/2665	238/14478	0.00073853	0.0216322	ENSG00000179163/ENSG00000171174/ENSG00000007350/ENSG00000117448/ENSG00000173599/ENSG00000141753/ENSG00000162337/ENSG00000142178/ENSG00000123213/ENSG00000117308/ENSG00000143891/ENSG00000171132/ENSG00000215644/ENSG00000100889/ENSG00000166347/ENSG00000059804/ENSG00000001084/ENSG00000150907/ENSG00000165092/ENSG00000168237/ENSG00000085662/ENSG00000177156/ENSG00000152256/ENSG00000148803/ENSG00000142657…	FUCA1/RBKS/TKTL1/AKR1A1/PC/IGFBP4/LRP5/SIK1/NLN/GALE/GALM/PRKCE/GCGR/PCK2/CYB5A/SLC2A3/GCLC/FOXO1/ALDH1A1/GLYCTK/AKR1B1/TALDO1/PDK1/FUOM/PGD/IGF1/NCOA2/IRS1/IRS2/SLC37A4/SOGA1/PMAIP1/RORA/GOT1/MIDN/PPARA/DGAT2/G6PD/FGGY/FUT8/DHDH/SDS/EPM2AIP1/MAN2A1/SLC25A11/PFKP/B4GALT1/HK2/PFKFB3/PPARD/GPD2/PKM/MDH1/SRC/DLAT/CHST15/SLC2A1/CRYL1/SLC25A10/RPE/SLC25A1/NR1D1/GPI/GOT2	64	41	ENSG00000179163/ENSG00000117448/ENSG00000173599/ENSG00000141753/ENSG00000162337/ENSG00000123213/ENSG00000117308/ENSG00000143891/ENSG00000215644/ENSG00000100889/ENSG00000166347/ENSG00000001084/ENSG00000165092/ENSG00000085662/ENSG00000177156/ENSG00000148803/ENSG00000142657/ENSG00000017427/ENSG00000137700/ENSG00000149639/ENSG00000120053/ENSG00000186951/ENSG00000160211/ENSG00000172456/ENSG00000104808…	23	ENSG00000171174/ENSG00000007350/ENSG00000142178/ENSG00000171132/ENSG00000059804/ENSG00000150907/ENSG00000168237/ENSG00000152256/ENSG00000140396/ENSG00000169047/ENSG00000185950/ENSG00000141682/ENSG00000069667/ENSG00000167470/ENSG00000062282/ENSG00000033170/ENSG00000178567/ENSG00000112893/ENSG00000086062/ENSG00000170525/ENSG00000182022/ENSG00000117394/ENSG00000126368
BP	GO:0045619	regulation of lymphocyte differentiation	43/2665	146/14478	0.000746376	0.021751	ENSG00000157227/ENSG00000111537/ENSG00000162711/ENSG00000183087/ENSG00000136630/ENSG00000276231/ENSG00000073861/ENSG00000117586/ENSG00000198435/ENSG00000109906/ENSG00000129654/ENSG00000186818/ENSG00000152518/ENSG00000049768/ENSG00000215417/ENSG00000164136/ENSG00000150782/ENSG00000121210/ENSG00000160856/ENSG00000101665/ENSG00000101096/ENSG00000029993/ENSG00000172724/ENSG00000117335/ENSG00000065000…	MMP14/IFNG/NLRP3/GAS6/HLX/PIK3R6/TBX21/TNFSF4/NRARP/ZBTB16/FOXJ1/LILRB4/ZFP36L2/FOXP3/MIR17HG/IL15/IL18/TMEM131L/FCRL3/SMAD7/NFATC2/HMGB3/CCL19/CD46/AP3D1/CD28/CYLD/TNFRSF18/CD80/SOX13/SLC46A2/LILRB2/IL23A/HMGB1/TGFB1/NFKBID/IRF1/XBP1/IL2RA/ERBB2/CD83/IFNB1/LOXL3	43	16	ENSG00000157227/ENSG00000183087/ENSG00000136630/ENSG00000276231/ENSG00000186818/ENSG00000049768/ENSG00000150782/ENSG00000029993/ENSG00000172724/ENSG00000065000/ENSG00000186891/ENSG00000121594/ENSG00000143842/ENSG00000134460/ENSG00000171855/ENSG00000115318	27	ENSG00000111537/ENSG00000162711/ENSG00000073861/ENSG00000117586/ENSG00000198435/ENSG00000109906/ENSG00000129654/ENSG00000152518/ENSG00000215417/ENSG00000164136/ENSG00000121210/ENSG00000160856/ENSG00000101665/ENSG00000101096/ENSG00000117335/ENSG00000178562/ENSG00000083799/ENSG00000119457/ENSG00000131042/ENSG00000110944/ENSG00000189403/ENSG00000105329/ENSG00000167604/ENSG00000125347/ENSG00000100219…
BP	GO:0002724	regulation of T cell cytokine production	2665-11-01	22/14478	0.000764721	0.0221731	ENSG00000130529/ENSG00000162711/ENSG00000073861/ENSG00000117586/ENSG00000105205/ENSG00000049768/ENSG00000163251/ENSG00000166710/ENSG00000127191/ENSG00000101665/ENSG00000171855	TRPM4/NLRP3/TBX21/TNFSF4/CLC/FOXP3/FZD5/B2M/TRAF2/SMAD7/IFNB1	11	6	ENSG00000130529/ENSG00000105205/ENSG00000049768/ENSG00000163251/ENSG00000127191/ENSG00000171855	5	ENSG00000162711/ENSG00000073861/ENSG00000117586/ENSG00000166710/ENSG00000101665
BP	GO:0019184	nonribosomal peptide biosynthetic process	2665-09-01	16/14478	0.00078208	0.0224496	ENSG00000099998/ENSG00000128965/ENSG00000001084/ENSG00000023909/ENSG00000100031/ENSG00000178814/ENSG00000133313/ENSG00000006625/ENSG00000063854	GGT5/CHAC1/GCLC/GCLM/GGT1/OPLAH/CNDP2/GGCT/HAGH	9	9	ENSG00000099998/ENSG00000128965/ENSG00000001084/ENSG00000023909/ENSG00000100031/ENSG00000178814/ENSG00000133313/ENSG00000006625/ENSG00000063854	0
BP	GO:1903392	negative regulation of adherens junction organization	2665-09-01	16/14478	0.00078208	0.0224496	ENSG00000157227/ENSG00000158856/ENSG00000137710/ENSG00000139567/ENSG00000144824/ENSG00000110880/ENSG00000197122/ENSG00000047648/ENSG00000137801	MMP14/DMTN/RDX/ACVRL1/PHLDB2/CORO1C/SRC/ARHGAP6/THBS1	9	5	ENSG00000157227/ENSG00000137710/ENSG00000139567/ENSG00000110880/ENSG00000197122	4	ENSG00000158856/ENSG00000144824/ENSG00000047648/ENSG00000137801
BP	GO:0070231	T cell apoptotic process	18/2665	46/14478	0.000803787	0.0229579	ENSG00000157514/ENSG00000131203/ENSG00000171611/ENSG00000131981/ENSG00000120217/ENSG00000105205/ENSG00000271503/ENSG00000100644/ENSG00000168040/ENSG00000087088/ENSG00000114251/ENSG00000137154/ENSG00000153094/ENSG00000119457/ENSG00000167604/ENSG00000134460/ENSG00000117560/ENSG00000160049	TSC22D3/IDO1/PTCRA/LGALS3/CD274/CLC/CCL5/HIF1A/FADD/BAX/WNT5A/RPS6/BCL2L11/SLC46A2/NFKBID/IL2RA/FASLG/DFFA	18	9	ENSG00000131203/ENSG00000131981/ENSG00000120217/ENSG00000105205/ENSG00000168040/ENSG00000087088/ENSG00000114251/ENSG00000134460/ENSG00000160049	9	ENSG00000157514/ENSG00000171611/ENSG00000271503/ENSG00000100644/ENSG00000137154/ENSG00000153094/ENSG00000119457/ENSG00000167604/ENSG00000117560
BP	GO:0062013	positive regulation of small molecule metabolic process	41/2665	138/14478	0.000808623	0.0229817	ENSG00000130203/ENSG00000025434/ENSG00000163737/ENSG00000153162/ENSG00000122223/ENSG00000111537/ENSG00000132170/ENSG00000073756/ENSG00000138798/ENSG00000143147/ENSG00000079337/ENSG00000171132/ENSG00000180340/ENSG00000100311/ENSG00000150907/ENSG00000166148/ENSG00000196639/ENSG00000169403/ENSG00000017427/ENSG00000169047/ENSG00000158828/ENSG00000185950/ENSG00000035862/ENSG00000100644/ENSG00000153823…	APOE/NR1H3/PF4/BMP6/CD244/IFNG/PPARG/PTGS2/EGF/GPR161/RAPGEF3/PRKCE/FZD2/PDGFB/FOXO1/AVPR1A/HRH1/PTAFR/IGF1/IRS1/PINK1/IRS2/TIMP2/HIF1A/PID1/PMAIP1/GUCY1A1/PPARA/DGAT2/ADORA2B/EPM2AIP1/SCT/WNT5A/COMT/ELOVL5/PFKFB3/SRC/CCNB1/ADRB1/NR1D1/ADM	41	19	ENSG00000130203/ENSG00000025434/ENSG00000132170/ENSG00000143147/ENSG00000079337/ENSG00000180340/ENSG00000100311/ENSG00000196639/ENSG00000169403/ENSG00000017427/ENSG00000158828/ENSG00000035862/ENSG00000186951/ENSG00000170425/ENSG00000114251/ENSG00000093010/ENSG00000197122/ENSG00000134057/ENSG00000148926	22	ENSG00000163737/ENSG00000153162/ENSG00000122223/ENSG00000111537/ENSG00000073756/ENSG00000138798/ENSG00000171132/ENSG00000150907/ENSG00000166148/ENSG00000169047/ENSG00000185950/ENSG00000100644/ENSG00000153823/ENSG00000141682/ENSG00000164116/ENSG00000062282/ENSG00000178567/ENSG00000070031/ENSG00000012660/ENSG00000170525/ENSG00000043591/ENSG00000126368
BP	GO:0071222	cellular response to lipopolysaccharide	47/2665	164/14478	0.000841863	0.0238085	ENSG00000025434/ENSG00000108691/ENSG00000260314/ENSG00000153162/ENSG00000196352/ENSG00000197646/ENSG00000168329/ENSG00000081189/ENSG00000162711/ENSG00000213809/ENSG00000135446/ENSG00000113448/ENSG00000073060/ENSG00000105697/ENSG00000128016/ENSG00000117586/ENSG00000118503/ENSG00000050730/ENSG00000160791/ENSG00000171132/ENSG00000239998/ENSG00000159674/ENSG00000120217/ENSG00000184588/ENSG00000154589…	NR1H3/CCL2/MRC1/BMP6/CD55/PDCD1LG2/CX3CR1/MEF2C/NLRP3/KLRK1/CDK4/PDE4D/SCARB1/HAMP/ZFP36/TNFSF4/TNFAIP3/TNIP3/CCR5/PRKCE/LILRA2/SPON2/CD274/PDE4B/LY96/TBXA2R/PDCD4/PTAFR/CCL5/SCARB2/IL18/IL10/TLR2/NFKBIA/TNFRSF1B/WNT5A/CCL3/CD80/PPARD/SRC/CTSG/LILRB2/TGFB1/XBP1/ADAM9/NR1D1/TFPI	47	23	ENSG00000025434/ENSG00000108691/ENSG00000260314/ENSG00000197646/ENSG00000135446/ENSG00000073060/ENSG00000105697/ENSG00000050730/ENSG00000160791/ENSG00000120217/ENSG00000154589/ENSG00000169403/ENSG00000138760/ENSG00000150782/ENSG00000136634/ENSG00000114251/ENSG00000277632/ENSG00000121594/ENSG00000112033/ENSG00000197122/ENSG00000100448/ENSG00000168615/ENSG00000003436	24	ENSG00000153162/ENSG00000196352/ENSG00000168329/ENSG00000081189/ENSG00000162711/ENSG00000213809/ENSG00000113448/ENSG00000128016/ENSG00000117586/ENSG00000118503/ENSG00000171132/ENSG00000239998/ENSG00000159674/ENSG00000184588/ENSG00000006638/ENSG00000150593/ENSG00000271503/ENSG00000137462/ENSG00000100906/ENSG00000028137/ENSG00000131042/ENSG00000105329/ENSG00000100219/ENSG00000126368
BP	GO:0010799	regulation of peptidyl-threonine phosphorylation	16/2665	39/14478	0.00084729	0.0238446	ENSG00000133048/ENSG00000148498/ENSG00000158856/ENSG00000149115/ENSG00000172232/ENSG00000138798/ENSG00000267534/ENSG00000166068/ENSG00000198369/ENSG00000168209/ENSG00000166851/ENSG00000101665/ENSG00000114251/ENSG00000121236/ENSG00000105329/ENSG00000136158	CHI3L1/PARD3/DMTN/TNKS1BP1/AZU1/EGF/S1PR2/SPRED1/SPRED2/DDIT4/PLK1/SMAD7/WNT5A/TRIM6/TGFB1/SPRY2	16	10	ENSG00000133048/ENSG00000149115/ENSG00000172232/ENSG00000267534/ENSG00000166068/ENSG00000198369/ENSG00000166851/ENSG00000114251/ENSG00000121236/ENSG00000136158	6	ENSG00000148498/ENSG00000158856/ENSG00000138798/ENSG00000168209/ENSG00000101665/ENSG00000105329
BP	GO:0003013	circulatory system process	104/2665	424/14478	0.000861853	0.0239796	ENSG00000130203/ENSG00000159640/ENSG00000116016/ENSG00000128512/ENSG00000138735/ENSG00000130529/ENSG00000197993/ENSG00000095303/ENSG00000132170/ENSG00000118194/ENSG00000102032/ENSG00000181104/ENSG00000070961/ENSG00000101160/ENSG00000134548/ENSG00000004468/ENSG00000104490/ENSG00000173511/ENSG00000116741/ENSG00000073756/ENSG00000183087/ENSG00000131979/ENSG00000120457/ENSG00000113448/ENSG00000013016…	APOE/ACE/EPAS1/DOCK4/PDE5A/TRPM4/KEL/PTGS1/PPARG/TNNT2/RENBP/F2R/ATP2B1/CTSZ/SPX/CD38/NCALD/VEGFB/RGS2/PTGS2/GAS6/GCH1/KCNJ5/PDE4D/EHD3/LRP5/ADM2/YES1/AZU1/CDC42/KCND3/PTGDR/STK39/CACNA2D3/CACNA2D2/SLC6A4/PLCB3/PDGFB/GCGR/TMIGD3/CELF2/GCLC/PDE4B/ADORA3/AVPR1A/SGCD/COL4A3/ATP1A4/TRPV4/LNPEP/SMAD3/TBXA2R/HRH1/ABR/CAMK2D/PTAFR/NFE2/ACVRL1/HBB/CXCR2/ASPH/P2RX1/PTP4A3/HBEGF/PLOD3/JAK2/GSTM2/GCLM/GUCY1…	104	47	ENSG00000130203/ENSG00000159640/ENSG00000116016/ENSG00000128512/ENSG00000130529/ENSG00000197993/ENSG00000132170/ENSG00000118194/ENSG00000102032/ENSG00000101160/ENSG00000173511/ENSG00000183087/ENSG00000120457/ENSG00000162337/ENSG00000128165/ENSG00000172232/ENSG00000149782/ENSG00000100311/ENSG00000215644/ENSG00000121933/ENSG00000001084/ENSG00000282608/ENSG00000111199/ENSG00000196639/ENSG00000159842…	57	ENSG00000138735/ENSG00000095303/ENSG00000181104/ENSG00000070961/ENSG00000134548/ENSG00000004468/ENSG00000104490/ENSG00000116741/ENSG00000073756/ENSG00000131979/ENSG00000113448/ENSG00000013016/ENSG00000176105/ENSG00000070831/ENSG00000171385/ENSG00000168229/ENSG00000198648/ENSG00000157445/ENSG00000007402/ENSG00000108576/ENSG00000048740/ENSG00000184588/ENSG00000166148/ENSG00000170624/ENSG00000169031…
BP	GO:0006081	cellular aldehyde metabolic process	23/2665	65/14478	0.000864071	0.0239796	ENSG00000153162/ENSG00000138413/ENSG00000171174/ENSG00000138061/ENSG00000117448/ENSG00000164904/ENSG00000072210/ENSG00000160209/ENSG00000159423/ENSG00000108439/ENSG00000165092/ENSG00000168237/ENSG00000177156/ENSG00000142657/ENSG00000121039/ENSG00000127838/ENSG00000160211/ENSG00000197713/ENSG00000143149/ENSG00000063854/ENSG00000197894/ENSG00000105220/ENSG00000125166	BMP6/IDH1/RBKS/CYP1B1/AKR1A1/ALDH7A1/ALDH3A2/PDXK/ALDH4A1/PNPO/ALDH1A1/GLYCTK/TALDO1/PGD/RDH10/PNKD/G6PD/RPE/ALDH9A1/HAGH/ADH5/GPI/GOT2	23	20	ENSG00000138413/ENSG00000138061/ENSG00000117448/ENSG00000164904/ENSG00000072210/ENSG00000160209/ENSG00000159423/ENSG00000108439/ENSG00000165092/ENSG00000177156/ENSG00000142657/ENSG00000121039/ENSG00000127838/ENSG00000160211/ENSG00000197713/ENSG00000143149/ENSG00000063854/ENSG00000197894/ENSG00000105220/ENSG00000125166	3	ENSG00000153162/ENSG00000171174/ENSG00000168237
BP	GO:0019932	second-messenger-mediated signaling	71/2665	271/14478	0.000864619	0.0239796	ENSG00000130203/ENSG00000121966/ENSG00000163737/ENSG00000130529/ENSG00000095970/ENSG00000157168/ENSG00000186469/ENSG00000174600/ENSG00000142185/ENSG00000104490/ENSG00000116741/ENSG00000101082/ENSG00000171596/ENSG00000158856/ENSG00000113448/ENSG00000128165/ENSG00000172232/ENSG00000171051/ENSG00000168229/ENSG00000160791/ENSG00000079337/ENSG00000140563/ENSG00000083454/ENSG00000111452/ENSG00000188906…	APOE/CXCR4/PF4/TRPM4/TREM2/NRG1/GNG2/CMKLR1/TRPM2/NCALD/RGS2/SLA2/NMUR1/DMTN/PDE4D/ADM2/AZU1/FPR1/PTGDR/CCR5/RAPGEF3/MCTP2/P2RX5/ADGRD1/LRRK2/GCGR/LPAR1/ADGRB2/AVPR1A/TBXA2R/GRIN1/HRH1/CAMK2D/IGF1/DGKD/S1PR4/EIF2AK3/RASD2/MCOLN1/BST1/SELENON/SAMD14/GSTM2/GUCY1A1/SLC9A3R1/BCAP31/TPCN2/RCAN1/GRIN2D/ADORA2B/NFATC2/GUCY1B1/RASD1/ADRB2/SCT/GALR2/MYO5A/SELENOK/CCL3/CLIC2/PRKG1/SELP/PPP1R9A/ADRA2A/ADRB1…	71	28	ENSG00000130203/ENSG00000130529/ENSG00000095970/ENSG00000174600/ENSG00000142185/ENSG00000128165/ENSG00000172232/ENSG00000160791/ENSG00000079337/ENSG00000215644/ENSG00000198121/ENSG00000176884/ENSG00000196639/ENSG00000017427/ENSG00000090674/ENSG00000162430/ENSG00000185825/ENSG00000162341/ENSG00000159200/ENSG00000105464/ENSG00000170425/ENSG00000197535/ENSG00000277632/ENSG00000155962/ENSG00000141433…	43	ENSG00000121966/ENSG00000163737/ENSG00000157168/ENSG00000186469/ENSG00000104490/ENSG00000116741/ENSG00000101082/ENSG00000171596/ENSG00000158856/ENSG00000113448/ENSG00000171051/ENSG00000168229/ENSG00000140563/ENSG00000083454/ENSG00000111452/ENSG00000188906/ENSG00000121753/ENSG00000166148/ENSG00000006638/ENSG00000145349/ENSG00000077044/ENSG00000125910/ENSG00000172071/ENSG00000100302/ENSG00000109743…
BP	GO:0051017	actin filament bundle assembly	39/2665	130/14478	0.000871854	0.0240118	ENSG00000174705/ENSG00000099250/ENSG00000111859/ENSG00000127831/ENSG00000120896/ENSG00000134278/ENSG00000158856/ENSG00000125968/ENSG00000115963/ENSG00000070831/ENSG00000092820/ENSG00000074964/ENSG00000079337/ENSG00000137710/ENSG00000170989/ENSG00000124145/ENSG00000198121/ENSG00000107140/ENSG00000177425/ENSG00000075618/ENSG00000166949/ENSG00000109079/ENSG00000172725/ENSG00000144824/ENSG00000145675…	SH3PXD2B/NRP1/NEDD9/VIL1/SORBS3/SPIRE1/DMTN/ID1/RND3/CDC42/EZR/ARHGEF10L/RAPGEF3/RDX/S1PR1/SDC4/LPAR1/TESK1/PAWR/FSCN1/SMAD3/TNFAIP1/CORO1B/PHLDB2/PIK3R1/RHOB/LIMK1/ADD2/MKKS/SYNPO2/SRC/CUL3/PPP1R9A/ARHGAP6/SHROOM1/LIMA1/SERPINF2/STMN1/EPS8	39	21	ENSG00000174705/ENSG00000099250/ENSG00000120896/ENSG00000134278/ENSG00000115963/ENSG00000074964/ENSG00000079337/ENSG00000137710/ENSG00000124145/ENSG00000198121/ENSG00000107140/ENSG00000075618/ENSG00000109079/ENSG00000172725/ENSG00000106683/ENSG00000125863/ENSG00000172403/ENSG00000197122/ENSG00000050405/ENSG00000167711/ENSG00000117632	18	ENSG00000111859/ENSG00000127831/ENSG00000158856/ENSG00000125968/ENSG00000070831/ENSG00000092820/ENSG00000170989/ENSG00000177425/ENSG00000166949/ENSG00000144824/ENSG00000145675/ENSG00000143878/ENSG00000075340/ENSG00000036257/ENSG00000158528/ENSG00000047648/ENSG00000164403/ENSG00000151491
BP	GO:0043062	extracellular structure organization	86/2665	340/14478	0.000874145	0.0240118	ENSG00000130203/ENSG00000157227/ENSG00000175899/ENSG00000038427/ENSG00000174705/ENSG00000146070/ENSG00000130208/ENSG00000123342/ENSG00000100985/ENSG00000162493/ENSG00000115232/ENSG00000138061/ENSG00000106991/ENSG00000103196/ENSG00000137809/ENSG00000163520/ENSG00000005884/ENSG00000183087/ENSG00000172037/ENSG00000166923/ENSG00000188157/ENSG00000105855/ENSG00000073060/ENSG00000259207/ENSG00000100979…	APOE/MMP14/A2M/VCAN/SH3PXD2B/PLA2G7/APOC1/MMP19/MMP9/PDPN/ITGA4/CYP1B1/ENG/CRISPLD2/ITGA11/FBLN2/ITGA3/GAS6/LAMB2/GREM1/AGRN/ITGB8/SCARB1/ITGB3/PLTP/ICAM3/SH3PXD2A/COL19A1/MYO1E/SDC4/PDGFB/ANXA2/HTRA1/ADAMTS14/COL4A3/FSCN1/ADAMTSL4/SMAD3/ITGAX/CD47/JAM3/PHLDB2/TGFBI/ITGB1/TIMP2/PLOD3/MPV17/PHLDB1/FBN2/ETS1/ADAM19/ICAM2/LIPC/CTSL/COL9A3/SERPINH1/COL4A2/COL4A4/LAMC1/SULF2/FAM234A/ELANE/MELTF/B4GALT…	86	51	ENSG00000130203/ENSG00000157227/ENSG00000175899/ENSG00000174705/ENSG00000146070/ENSG00000130208/ENSG00000123342/ENSG00000100985/ENSG00000162493/ENSG00000138061/ENSG00000106991/ENSG00000137809/ENSG00000005884/ENSG00000183087/ENSG00000172037/ENSG00000166923/ENSG00000188157/ENSG00000105855/ENSG00000073060/ENSG00000100979/ENSG00000107957/ENSG00000157483/ENSG00000124145/ENSG00000100311/ENSG00000182718…	35	ENSG00000038427/ENSG00000115232/ENSG00000103196/ENSG00000163520/ENSG00000259207/ENSG00000076662/ENSG00000082293/ENSG00000169031/ENSG00000166949/ENSG00000196776/ENSG00000166086/ENSG00000144824/ENSG00000150093/ENSG00000138829/ENSG00000134954/ENSG00000135074/ENSG00000108622/ENSG00000166035/ENSG00000092758/ENSG00000081052/ENSG00000196562/ENSG00000086062/ENSG00000105509/ENSG00000107742/ENSG00000005961…
BP	GO:0045123	cellular extravasation	19/2665	50/14478	0.000887407	0.024145	ENSG00000108691/ENSG00000115232/ENSG00000170962/ENSG00000115594/ENSG00000111913/ENSG00000182621/ENSG00000172232/ENSG00000196415/ENSG00000121807/ENSG00000159842/ENSG00000169403/ENSG00000150093/ENSG00000109743/ENSG00000075340/ENSG00000188404/ENSG00000168040/ENSG00000197561/ENSG00000151882/ENSG00000174175	CCL2/ITGA4/PDGFD/IL1R1/RIPOR2/PLCB1/AZU1/PRTN3/CCR2/ABR/PTAFR/ITGB1/BST1/ADD2/SELL/FADD/ELANE/CCL28/SELP	19	8	ENSG00000108691/ENSG00000115594/ENSG00000172232/ENSG00000196415/ENSG00000159842/ENSG00000169403/ENSG00000168040/ENSG00000197561	11	ENSG00000115232/ENSG00000170962/ENSG00000111913/ENSG00000182621/ENSG00000121807/ENSG00000150093/ENSG00000109743/ENSG00000075340/ENSG00000188404/ENSG00000151882/ENSG00000174175
BP	GO:0097755	positive regulation of blood vessel diameter	19/2665	50/14478	0.000887407	0.024145	ENSG00000130203/ENSG00000128512/ENSG00000116741/ENSG00000131979/ENSG00000168229/ENSG00000169403/ENSG00000106397/ENSG00000164116/ENSG00000170425/ENSG00000125863/ENSG00000169252/ENSG00000147459/ENSG00000112033/ENSG00000185532/ENSG00000100292/ENSG00000043591/ENSG00000165895/ENSG00000141433/ENSG00000148926	APOE/DOCK4/RGS2/GCH1/PTGDR/PTAFR/PLOD3/GUCY1A1/ADORA2B/MKKS/ADRB2/DOCK5/PPARD/PRKG1/HMOX1/ADRB1/ARHGAP42/ADCYAP1/ADM	19	10	ENSG00000130203/ENSG00000128512/ENSG00000169403/ENSG00000106397/ENSG00000170425/ENSG00000125863/ENSG00000112033/ENSG00000100292/ENSG00000141433/ENSG00000148926	9	ENSG00000116741/ENSG00000131979/ENSG00000168229/ENSG00000164116/ENSG00000169252/ENSG00000147459/ENSG00000185532/ENSG00000043591/ENSG00000165895
BP	GO:1902107	positive regulation of leukocyte differentiation	38/2665	126/14478	0.000903416	0.0244647	ENSG00000157227/ENSG00000163737/ENSG00000111537/ENSG00000184371/ENSG00000162711/ENSG00000183087/ENSG00000136630/ENSG00000276231/ENSG00000119714/ENSG00000117586/ENSG00000170345/ENSG00000109906/ENSG00000049130/ENSG00000186818/ENSG00000049768/ENSG00000130584/ENSG00000185862/ENSG00000177606/ENSG00000164136/ENSG00000150782/ENSG00000164935/ENSG00000064012/ENSG00000168040/ENSG00000071553/ENSG00000172724…	MMP14/PF4/IFNG/CSF1/NLRP3/GAS6/HLX/PIK3R6/GPR68/TNFSF4/FOS/ZBTB16/KITLG/LILRB4/FOXP3/ZBTB46/EVI2B/JUN/IL15/IL18/DCSTAMP/CASP8/FADD/ATP6AP1/CCL19/CD46/AP3D1/CYLD/CD80/TESC/LILRB2/IL23A/HMGB1/TGFB1/KLF10/XBP1/IL2RA/CD83	38	18	ENSG00000157227/ENSG00000184371/ENSG00000183087/ENSG00000136630/ENSG00000276231/ENSG00000119714/ENSG00000049130/ENSG00000186818/ENSG00000049768/ENSG00000130584/ENSG00000150782/ENSG00000164935/ENSG00000168040/ENSG00000071553/ENSG00000172724/ENSG00000065000/ENSG00000121594/ENSG00000134460	20	ENSG00000163737/ENSG00000111537/ENSG00000162711/ENSG00000117586/ENSG00000170345/ENSG00000109906/ENSG00000185862/ENSG00000177606/ENSG00000164136/ENSG00000064012/ENSG00000117335/ENSG00000083799/ENSG00000088992/ENSG00000131042/ENSG00000110944/ENSG00000189403/ENSG00000105329/ENSG00000155090/ENSG00000100219/ENSG00000112149
BP	GO:0097006	regulation of plasma lipoprotein particle levels	25/2665	73/14478	0.000911645	0.0245716	ENSG00000130203/ENSG00000146070/ENSG00000130208/ENSG00000144959/ENSG00000007944/ENSG00000107798/ENSG00000073060/ENSG00000100979/ENSG00000042753/ENSG00000182718/ENSG00000115677/ENSG00000110047/ENSG00000122705/ENSG00000166035/ENSG00000183020/ENSG00000062282/ENSG00000038945/ENSG00000119655/ENSG00000172828/ENSG00000107611/ENSG00000204444/ENSG00000161203/ENSG00000100292/ENSG00000141458/ENSG00000163956	APOE/PLA2G7/APOC1/NCEH1/MYLIP/LIPA/SCARB1/PLTP/AP2S1/ANXA2/HDLBP/EHD1/CLTA/LIPC/AP2A2/DGAT2/MSR1/NPC2/CES3/CUBN/APOM/AP2M1/HMOX1/NPC1/LRPAP1	25	19	ENSG00000130203/ENSG00000146070/ENSG00000130208/ENSG00000144959/ENSG00000107798/ENSG00000073060/ENSG00000100979/ENSG00000042753/ENSG00000182718/ENSG00000115677/ENSG00000122705/ENSG00000183020/ENSG00000038945/ENSG00000119655/ENSG00000172828/ENSG00000161203/ENSG00000100292/ENSG00000141458/ENSG00000163956	6	ENSG00000007944/ENSG00000110047/ENSG00000166035/ENSG00000062282/ENSG00000107611/ENSG00000204444
BP	GO:0048872	homeostasis of number of cells	62/2665	231/14478	0.00093229	0.0250106	ENSG00000157514/ENSG00000116016/ENSG00000117450/ENSG00000181104/ENSG00000162722/ENSG00000127528/ENSG00000081189/ENSG00000184371/ENSG00000158856/ENSG00000107798/ENSG00000133805/ENSG00000128016/ENSG00000118503/ENSG00000159958/ENSG00000175857/ENSG00000049130/ENSG00000171791/ENSG00000112715/ENSG00000069702/ENSG00000082641/ENSG00000184588/ENSG00000162367/ENSG00000049768/ENSG00000121807/ENSG00000166086…	TSC22D3/EPAS1/PRDX1/F2R/TRIM58/KLF2/MEF2C/CSF1/DMTN/LIPA/AMPD3/ZFP36/TNFAIP3/TNFRSF13C/GAPT/KITLG/BCL2/VEGFA/TGFBR3/NFE2L1/PDE4B/TAL1/FOXP3/CCR2/JAM3/CXCR2/HSPA1B/HIF1A/MIR17HG/JAK2/ETS1/B2M/PMAIP1/FLT3/DNASE2/JMJD6/MPIG6B/G6PD/FADD/BAX/GPR183/TNFRSF17/RPS6/FH/CYLD/SLC11A2/HMOX1/BCL2L11/MERTK/SLC46A2/ZFY/ILDR2/HMGB1/ALAS2/TGFB1/RPS17/TRIM10/TNFSF14/IL2RA/GPI/KIT/GPR174	62	20	ENSG00000116016/ENSG00000117450/ENSG00000184371/ENSG00000107798/ENSG00000133805/ENSG00000049130/ENSG00000082641/ENSG00000049768/ENSG00000105612/ENSG00000160211/ENSG00000168040/ENSG00000087088/ENSG00000091483/ENSG00000110911/ENSG00000100292/ENSG00000153208/ENSG00000125735/ENSG00000134460/ENSG00000105220/ENSG00000157404	42	ENSG00000157514/ENSG00000181104/ENSG00000162722/ENSG00000127528/ENSG00000081189/ENSG00000158856/ENSG00000128016/ENSG00000118503/ENSG00000159958/ENSG00000175857/ENSG00000171791/ENSG00000112715/ENSG00000069702/ENSG00000184588/ENSG00000162367/ENSG00000121807/ENSG00000166086/ENSG00000180871/ENSG00000204388/ENSG00000100644/ENSG00000215417/ENSG00000096968/ENSG00000134954/ENSG00000166710/ENSG00000141682…
BP	GO:0007610	behavior	112/2665	463/14478	0.000949191	0.0253456	ENSG00000130203/ENSG00000079215/ENSG00000184113/ENSG00000100997/ENSG00000154277/ENSG00000122877/ENSG00000160213/ENSG00000157168/ENSG00000196743/ENSG00000154146/ENSG00000107282/ENSG00000131203/ENSG00000168329/ENSG00000100095/ENSG00000255833/ENSG00000081189/ENSG00000073756/ENSG00000005884/ENSG00000244405/ENSG00000153234/ENSG00000182621/ENSG00000128165/ENSG00000143995/ENSG00000250722/ENSG00000104888…	APOE/SLC1A3/CLDN5/ABHD12/UCHL1/EGR2/CSTB/NRG1/GM2A/NRGN/APBA1/IDO1/CX3CR1/SEZ6L/TIFAB/MEF2C/PTGS2/ITGA3/ETV5/NR4A2/PLCB1/ADM2/MEIS1/SELENOP/SLC17A7/TRH/GPR157/SLC1A2/NTAN1/PRKCE/FOS/SLC6A4/PER3/MCOLN3/LRRK2/BTG2/BCL2/AHCY/PRKAR2B/KCNAB1/ALK/TAL1/AVPR1A/EPHB2/CTNS/GRIN1/HRH1/PAX5/SORCS3/FUOM/FYN/NCOA2/DNM1/ITGB1/HIF1A/RASD2/JUN/SRPX2/WFS1/ZFHX2/GAD1/CREBRF/TLR2/SLC4A10/CLN6/GRIN2D/AAAS/PPARA/FADD/…	112	61	ENSG00000130203/ENSG00000079215/ENSG00000100997/ENSG00000154277/ENSG00000122877/ENSG00000160213/ENSG00000196743/ENSG00000107282/ENSG00000131203/ENSG00000255833/ENSG00000005884/ENSG00000244405/ENSG00000128165/ENSG00000250722/ENSG00000104888/ENSG00000180758/ENSG00000110436/ENSG00000157045/ENSG00000049246/ENSG00000055732/ENSG00000101444/ENSG00000169282/ENSG00000171094/ENSG00000133216/ENSG00000040531…	51	ENSG00000184113/ENSG00000157168/ENSG00000154146/ENSG00000168329/ENSG00000100095/ENSG00000081189/ENSG00000073756/ENSG00000153234/ENSG00000182621/ENSG00000143995/ENSG00000170893/ENSG00000171132/ENSG00000170345/ENSG00000108576/ENSG00000188906/ENSG00000159388/ENSG00000171791/ENSG00000005249/ENSG00000162367/ENSG00000166148/ENSG00000196092/ENSG00000156395/ENSG00000010810/ENSG00000140396/ENSG00000150093…
BP	GO:0032148	activation of protein kinase B activity	13/2665	29/14478	0.000957713	0.0253541	ENSG00000136810/ENSG00000157168/ENSG00000183087/ENSG00000100311/ENSG00000017427/ENSG00000158828/ENSG00000164327/ENSG00000150782/ENSG00000119487/ENSG00000114251/ENSG00000197122/ENSG00000150594/ENSG00000140538	TXN/NRG1/GAS6/PDGFB/IGF1/PINK1/RICTOR/IL18/MAPKAP1/WNT5A/SRC/ADRA2A/NTRK3	13	10	ENSG00000136810/ENSG00000183087/ENSG00000100311/ENSG00000017427/ENSG00000158828/ENSG00000150782/ENSG00000119487/ENSG00000114251/ENSG00000197122/ENSG00000140538	3	ENSG00000157168/ENSG00000164327/ENSG00000150594
BP	GO:0032651	regulation of interleukin-1 beta production	20/2665	54/14478	0.000958343	0.0253541	ENSG00000102575/ENSG00000181104/ENSG00000213694/ENSG00000162711/ENSG00000106211/ENSG00000172232/ENSG00000103313/ENSG00000118503/ENSG00000120738/ENSG00000166949/ENSG00000167207/ENSG00000163251/ENSG00000221926/ENSG00000096968/ENSG00000142405/ENSG00000172724/ENSG00000114251/ENSG00000277632/ENSG00000114861/ENSG00000163568	ACP5/F2R/S1PR3/NLRP3/HSPB1/AZU1/MEFV/TNFAIP3/EGR1/SMAD3/NOD2/FZD5/TRIM16/JAK2/NLRP12/CCL19/WNT5A/CCL3/FOXP1/AIM2	20	9	ENSG00000102575/ENSG00000106211/ENSG00000172232/ENSG00000120738/ENSG00000163251/ENSG00000221926/ENSG00000172724/ENSG00000114251/ENSG00000277632	11	ENSG00000181104/ENSG00000213694/ENSG00000162711/ENSG00000103313/ENSG00000118503/ENSG00000166949/ENSG00000167207/ENSG00000096968/ENSG00000142405/ENSG00000114861/ENSG00000163568
BP	GO:0000302	response to reactive oxygen species	57/2665	209/14478	0.000971858	0.0255937	ENSG00000130203/ENSG00000181019/ENSG00000100985/ENSG00000198431/ENSG00000117450/ENSG00000136810/ENSG00000170962/ENSG00000138061/ENSG00000142185/ENSG00000127528/ENSG00000109321/ENSG00000131979/ENSG00000120129/ENSG00000156711/ENSG00000137496/ENSG00000183010/ENSG00000118503/ENSG00000113721/ENSG00000170345/ENSG00000188906/ENSG00000171791/ENSG00000265972/ENSG00000150907/ENSG00000115607/ENSG00000177425…	APOE/NQO1/MMP9/TXNRD1/PRDX1/TXN/PDGFD/CYP1B1/TRPM2/KLF2/AREG/GCH1/DUSP1/MAPK13/IL18BP/PYCR1/TNFAIP3/PDGFRB/FOS/LRRK2/BCL2/TXNIP/FOXO1/IL18RAP/PAWR/HBA2/STK26/CRK/PTPRK/PPP2CB/HBB/PINK1/HYAL2/PRDX3/RHOB/MPV17/JUN/IL10/TXNRD3/KDM6B/ETS1/TRAF2/PTPRN/GUCY1B1/CCL19/HSPH1/ATP7A/SRC/HMOX1/GNAO1/KLF4/ADAM9/CHUK/PPP1R15B/PKD2/SESN3/AIFM1	57	27	ENSG00000130203/ENSG00000181019/ENSG00000100985/ENSG00000198431/ENSG00000117450/ENSG00000136810/ENSG00000138061/ENSG00000142185/ENSG00000156711/ENSG00000137496/ENSG00000183010/ENSG00000167193/ENSG00000104695/ENSG00000158828/ENSG00000068001/ENSG00000165672/ENSG00000115204/ENSG00000136634/ENSG00000197763/ENSG00000127191/ENSG00000172724/ENSG00000197122/ENSG00000100292/ENSG00000168615/ENSG00000213341…	30	ENSG00000170962/ENSG00000127528/ENSG00000109321/ENSG00000131979/ENSG00000120129/ENSG00000118503/ENSG00000113721/ENSG00000170345/ENSG00000188906/ENSG00000171791/ENSG00000265972/ENSG00000150907/ENSG00000115607/ENSG00000177425/ENSG00000188536/ENSG00000134602/ENSG00000152894/ENSG00000244734/ENSG00000143878/ENSG00000177606/ENSG00000132510/ENSG00000134954/ENSG00000054356/ENSG00000061918/ENSG00000120694…
BP	GO:0002703	regulation of leukocyte mediated immunity	46/2665	161/14478	0.00101903	0.0267134	ENSG00000125730/ENSG00000198574/ENSG00000130529/ENSG00000136854/ENSG00000162711/ENSG00000189430/ENSG00000213809/ENSG00000204475/ENSG00000276231/ENSG00000150637/ENSG00000073861/ENSG00000117586/ENSG00000204592/ENSG00000185896/ENSG00000129654/ENSG00000115607/ENSG00000170542/ENSG00000105205/ENSG00000066294/ENSG00000049768/ENSG00000081237/ENSG00000167193/ENSG00000047621/ENSG00000121807/ENSG00000159842…	C3/SH2D1B/TRPM4/STXBP1/NLRP3/NCR1/KLRK1/NCR3/PIK3R6/CD226/TBX21/TNFSF4/HLA-E/LAMP1/FOXJ1/IL18RAP/SERPINB9/CLC/CD84/FOXP3/PTPRC/CRK/C12orf4/CCR2/ABR/NOD2/FZD5/PTAFR/SH2D1A/NECTIN2/IL10/B2M/TRAF2/SMAD7/FADD/ADORA2B/CD28/UNG/STX4/HMOX1/HPX/EXOSC3/IL23A/HMGB1/TGFB1/IFNB1	46	24	ENSG00000125730/ENSG00000130529/ENSG00000136854/ENSG00000276231/ENSG00000185896/ENSG00000105205/ENSG00000066294/ENSG00000049768/ENSG00000167193/ENSG00000047621/ENSG00000159842/ENSG00000163251/ENSG00000169403/ENSG00000130202/ENSG00000136634/ENSG00000127191/ENSG00000168040/ENSG00000170425/ENSG00000076248/ENSG00000103496/ENSG00000100292/ENSG00000110169/ENSG00000107371/ENSG00000171855	22	ENSG00000198574/ENSG00000162711/ENSG00000189430/ENSG00000213809/ENSG00000204475/ENSG00000150637/ENSG00000073861/ENSG00000117586/ENSG00000204592/ENSG00000129654/ENSG00000115607/ENSG00000170542/ENSG00000081237/ENSG00000121807/ENSG00000167207/ENSG00000183918/ENSG00000166710/ENSG00000101665/ENSG00000178562/ENSG00000110944/ENSG00000189403/ENSG00000105329
BP	GO:0043087	regulation of GTPase activity	109/2665	450/14478	0.00105003	0.0274009	ENSG00000111344/ENSG00000175899/ENSG00000108691/ENSG00000150681/ENSG00000099250/ENSG00000128512/ENSG00000108700/ENSG00000125733/ENSG00000128805/ENSG00000132359/ENSG00000075391/ENSG00000275385/ENSG00000040608/ENSG00000150760/ENSG00000181104/ENSG00000116741/ENSG00000164691/ENSG00000114554/ENSG00000133121/ENSG00000108688/ENSG00000213809/ENSG00000182621/ENSG00000183856/ENSG00000188157/ENSG00000095383…	RASAL1/A2M/CCL2/RGS18/NRP1/DOCK4/CCL8/TRIP10/ARHGAP22/RAP1GAP2/RASAL2/CCL18/RTN4R/DOCK1/F2R/RGS2/TAGAP/PLXNA1/STARD13/CCL7/KLRK1/PLCB1/IQGAP3/AGRN/TBC1D2/PLXND1/RGS1/RGS6/TBC1D16/CCL13/ARHGEF11/ARHGAP10/RGS12/DNMBP/RAPGEF3/ARHGAP18/RDX/S1PR1/LRRK2/RASGRP2/AGAP3/FOXJ1/PRTN3/RACGAP1/ALDH1A1/RGL3/CCL24/ARHGAP31/ARHGAP29/CRK/ABR/CCL5/SRGAP3/ARHGAP24/ITGB1/RICTOR/CORO1C/JUN/PREB/TBC1D10B/CHN2/CDC42EP1…	109	62	ENSG00000111344/ENSG00000175899/ENSG00000108691/ENSG00000099250/ENSG00000128512/ENSG00000108700/ENSG00000125733/ENSG00000128805/ENSG00000075391/ENSG00000275385/ENSG00000040608/ENSG00000150760/ENSG00000114554/ENSG00000133121/ENSG00000108688/ENSG00000183856/ENSG00000188157/ENSG00000095383/ENSG00000004399/ENSG00000167291/ENSG00000181374/ENSG00000132694/ENSG00000071205/ENSG00000159788/ENSG00000079337…	47	ENSG00000150681/ENSG00000132359/ENSG00000181104/ENSG00000116741/ENSG00000164691/ENSG00000213809/ENSG00000182621/ENSG00000090104/ENSG00000182732/ENSG00000107554/ENSG00000170989/ENSG00000188906/ENSG00000068831/ENSG00000129654/ENSG00000137962/ENSG00000271503/ENSG00000138639/ENSG00000150093/ENSG00000164327/ENSG00000177606/ENSG00000106069/ENSG00000155903/ENSG00000221866/ENSG00000168421/ENSG00000152061…
BP	GO:2001233	regulation of apoptotic signaling pathway	89/2665	356/14478	0.0010609	0.0275236	ENSG00000105928/ENSG00000163737/ENSG00000099250/ENSG00000100453/ENSG00000100985/ENSG00000100234/ENSG00000140939/ENSG00000168329/ENSG00000101955/ENSG00000124216/ENSG00000073756/ENSG00000106211/ENSG00000153234/ENSG00000120885/ENSG00000122386/ENSG00000129355/ENSG00000118503/ENSG00000143384/ENSG00000131981/ENSG00000188906/ENSG00000171791/ENSG00000001084/ENSG00000071051/ENSG00000165943/ENSG00000123689…	GSDME/PF4/NRP1/GZMB/MMP9/TIMP3/NOL3/CX3CR1/SRPX/SNAI1/PTGS2/HSPB1/NR4A2/CLU/ZNF205/CDKN2D/TNFAIP3/MCL1/LGALS3/LRRK2/BCL2/GCLC/NCK2/MOAP1/G0S2/YWHAG/SMAD3/DAPK1/PEA15/FYN/IGF1/BCLAF1/PINK1/ST18/FBXW7/HSPA1B/HYAL2/HIF1A/EIF2AK3/CREB3/NKX3-1/TNFSF12/MLLT11/DDX3X/JAK2/WFS1/PMAIP1/GCLM/TRAF2/SLC9A3R1/BCAP31/CASP8/DYNLL1/ACKR3/FADD/BAX/HERPUD1/ZC3HC1/RPS7/SFPQ/TRAF7/S100A8/S100A9/HSPH1/CYLD/SLC35F6/TCF…	89	40	ENSG00000105928/ENSG00000099250/ENSG00000100985/ENSG00000100234/ENSG00000140939/ENSG00000101955/ENSG00000106211/ENSG00000122386/ENSG00000131981/ENSG00000001084/ENSG00000170027/ENSG00000196730/ENSG00000162734/ENSG00000017427/ENSG00000158828/ENSG00000147488/ENSG00000068001/ENSG00000107175/ENSG00000239697/ENSG00000109501/ENSG00000023909/ENSG00000127191/ENSG00000185825/ENSG00000088986/ENSG00000168040…	49	ENSG00000163737/ENSG00000100453/ENSG00000168329/ENSG00000124216/ENSG00000073756/ENSG00000153234/ENSG00000120885/ENSG00000129355/ENSG00000118503/ENSG00000143384/ENSG00000188906/ENSG00000171791/ENSG00000071051/ENSG00000165943/ENSG00000123689/ENSG00000166949/ENSG00000010810/ENSG00000029363/ENSG00000109670/ENSG00000204388/ENSG00000100644/ENSG00000172071/ENSG00000167034/ENSG00000213190/ENSG00000215301…
BP	GO:0002819	regulation of adaptive immune response	38/2665	127/14478	0.00106432	0.0275236	ENSG00000125730/ENSG00000130529/ENSG00000081189/ENSG00000162711/ENSG00000136630/ENSG00000204475/ENSG00000150637/ENSG00000073861/ENSG00000117586/ENSG00000118503/ENSG00000159958/ENSG00000204592/ENSG00000129654/ENSG00000117091/ENSG00000105205/ENSG00000049768/ENSG00000081237/ENSG00000121807/ENSG00000134352/ENSG00000163251/ENSG00000130202/ENSG00000136634/ENSG00000166710/ENSG00000127191/ENSG00000101665…	C3/TRPM4/MEF2C/NLRP3/HLX/NCR3/CD226/TBX21/TNFSF4/TNFAIP3/TNFRSF13C/HLA-E/FOXJ1/CD48/CLC/FOXP3/PTPRC/CCR2/IL6ST/FZD5/NECTIN2/IL10/B2M/TRAF2/SMAD7/FADD/CCL19/CD28/UNG/CD80/HPX/EXOSC3/IL23A/HMGB1/TGFB1/IRF1/IFNB1/LOXL3	38	17	ENSG00000125730/ENSG00000130529/ENSG00000136630/ENSG00000105205/ENSG00000049768/ENSG00000163251/ENSG00000130202/ENSG00000136634/ENSG00000127191/ENSG00000168040/ENSG00000172724/ENSG00000076248/ENSG00000121594/ENSG00000110169/ENSG00000107371/ENSG00000171855/ENSG00000115318	21	ENSG00000081189/ENSG00000162711/ENSG00000204475/ENSG00000150637/ENSG00000073861/ENSG00000117586/ENSG00000118503/ENSG00000159958/ENSG00000204592/ENSG00000129654/ENSG00000117091/ENSG00000081237/ENSG00000121807/ENSG00000134352/ENSG00000166710/ENSG00000101665/ENSG00000178562/ENSG00000110944/ENSG00000189403/ENSG00000105329/ENSG00000125347
BP	GO:0045732	positive regulation of protein catabolic process	55/2665	201/14478	0.001086	0.0278843	ENSG00000130203/ENSG00000153071/ENSG00000111537/ENSG00000007944/ENSG00000101695/ENSG00000079999/ENSG00000129993/ENSG00000120885/ENSG00000111276/ENSG00000138798/ENSG00000092820/ENSG00000118503/ENSG00000137710/ENSG00000134758/ENSG00000188906/ENSG00000001084/ENSG00000177628/ENSG00000150907/ENSG00000197548/ENSG00000153395/ENSG00000013561/ENSG00000245848/ENSG00000167986/ENSG00000110651/ENSG00000165912…	APOE/DAB2/IFNG/MYLIP/RNF125/KEAP1/CBFA2T3/CLU/CDKN1B/EGF/EZR/TNFAIP3/RDX/RNF138/LRRK2/GCLC/GBA/FOXO1/ATG7/LPCAT1/RNF14/CEBPA/DDB1/CD81/PACSIN3/SEC22B/SORL1/SNX33/RHBDD3/FBXW7/HSPA1B/TNFSF12/PLK1/RAD23A/SMAD7/BCAP31/TNFRSF1B/UQCC2/TRIB3/HERPUD1/RNF166/LONRF1/EGLN2/WNT5A/PLK2/RNF139/AURKA/SNX1/RNF19A/ADRA2A/PRICKLE1/RILP/XBP1/ADAM9/GGA1	55	27	ENSG00000130203/ENSG00000153071/ENSG00000079999/ENSG00000137710/ENSG00000001084/ENSG00000177628/ENSG00000197548/ENSG00000013561/ENSG00000245848/ENSG00000167986/ENSG00000110651/ENSG00000165912/ENSG00000265808/ENSG00000173548/ENSG00000100263/ENSG00000239697/ENSG00000166851/ENSG00000179262/ENSG00000185825/ENSG00000137288/ENSG00000101255/ENSG00000114251/ENSG00000087586/ENSG00000028528/ENSG00000167705…	28	ENSG00000111537/ENSG00000007944/ENSG00000101695/ENSG00000129993/ENSG00000120885/ENSG00000111276/ENSG00000138798/ENSG00000092820/ENSG00000118503/ENSG00000134758/ENSG00000188906/ENSG00000150907/ENSG00000153395/ENSG00000137642/ENSG00000109670/ENSG00000204388/ENSG00000101665/ENSG00000028137/ENSG00000051108/ENSG00000158717/ENSG00000154359/ENSG00000269858/ENSG00000145632/ENSG00000170881/ENSG00000034677…
BP	GO:0010574	regulation of vascular endothelial growth factor production	2665-12-01	26/14478	0.00109284	0.0278843	ENSG00000125730/ENSG00000138061/ENSG00000073756/ENSG00000121807/ENSG00000134352/ENSG00000100644/ENSG00000172071/ENSG00000069667/ENSG00000170425/ENSG00000196562/ENSG00000105329/ENSG00000012048	C3/CYP1B1/PTGS2/CCR2/IL6ST/HIF1A/EIF2AK3/RORA/ADORA2B/SULF2/TGFB1/BRCA1	12	4	ENSG00000125730/ENSG00000138061/ENSG00000170425/ENSG00000012048	8	ENSG00000073756/ENSG00000121807/ENSG00000134352/ENSG00000100644/ENSG00000172071/ENSG00000069667/ENSG00000196562/ENSG00000105329
BP	GO:0045589	regulation of regulatory T cell differentiation	2665-12-01	26/14478	0.00109284	0.0278843	ENSG00000111537/ENSG00000117586/ENSG00000186818/ENSG00000049768/ENSG00000101096/ENSG00000117335/ENSG00000178562/ENSG00000186891/ENSG00000131042/ENSG00000105329/ENSG00000125347/ENSG00000134460	IFNG/TNFSF4/LILRB4/FOXP3/NFATC2/CD46/CD28/TNFRSF18/LILRB2/TGFB1/IRF1/IL2RA	12	4	ENSG00000186818/ENSG00000049768/ENSG00000186891/ENSG00000134460	8	ENSG00000111537/ENSG00000117586/ENSG00000101096/ENSG00000117335/ENSG00000178562/ENSG00000131042/ENSG00000105329/ENSG00000125347
BP	GO:0002793	positive regulation of peptide secretion	61/2665	228/14478	0.00111075	0.0282159	ENSG00000153162/ENSG00000198722/ENSG00000179593/ENSG00000130529/ENSG00000122223/ENSG00000181104/ENSG00000004468/ENSG00000162711/ENSG00000119714/ENSG00000092820/ENSG00000170893/ENSG00000117586/ENSG00000171132/ENSG00000085265/ENSG00000204592/ENSG00000136573/ENSG00000188906/ENSG00000100889/ENSG00000120217/ENSG00000197992/ENSG00000163702/ENSG00000111199/ENSG00000167207/ENSG00000163251/ENSG00000017427…	BMP6/UNC13B/ALOX15B/TRPM4/CD244/F2R/CD38/NLRP3/GPR68/EZR/TRH/TNFSF4/PRKCE/FCN1/HLA-E/BLK/LRRK2/PCK2/CD274/CLEC9A/IL17RC/TRPV4/NOD2/FZD5/IGF1/IRS2/TRIM16/HYAL2/HIF1A/JAK2/IL10/TLR2/PHPT1/DYNLL1/NLRP12/FFAR2/CCL19/SCT/WNT5A/S100A8/S100A9/TRIM6/SPTBN1/SELENOK/CCL3/TCF7L2/STX4/PPARD/SRC/GLUL/OXCT1/DOC2B/HMGB1/TGFB1/XBP1/ADCYAP1/ADAM9/GIPR/CHUK/GPI/AIM2	61	27	ENSG00000198722/ENSG00000179593/ENSG00000130529/ENSG00000119714/ENSG00000100889/ENSG00000120217/ENSG00000163702/ENSG00000111199/ENSG00000163251/ENSG00000017427/ENSG00000221926/ENSG00000068001/ENSG00000136634/ENSG00000054148/ENSG00000088986/ENSG00000172724/ENSG00000114251/ENSG00000121236/ENSG00000277632/ENSG00000103496/ENSG00000112033/ENSG00000197122/ENSG00000135821/ENSG00000141433/ENSG00000168615…	34	ENSG00000153162/ENSG00000122223/ENSG00000181104/ENSG00000004468/ENSG00000162711/ENSG00000092820/ENSG00000170893/ENSG00000117586/ENSG00000171132/ENSG00000085265/ENSG00000204592/ENSG00000136573/ENSG00000188906/ENSG00000197992/ENSG00000167207/ENSG00000185950/ENSG00000100644/ENSG00000096968/ENSG00000137462/ENSG00000142405/ENSG00000126262/ENSG00000070031/ENSG00000143546/ENSG00000163220/ENSG00000115306…
BP	GO:0002702	positive regulation of production of molecular mediator of immune response	24/2665	70/14478	0.00112366	0.0284183	ENSG00000122223/ENSG00000162711/ENSG00000150637/ENSG00000073861/ENSG00000117586/ENSG00000204592/ENSG00000159674/ENSG00000167207/ENSG00000163251/ENSG00000170476/ENSG00000166710/ENSG00000127191/ENSG00000126262/ENSG00000114251/ENSG00000121236/ENSG00000185897/ENSG00000178562/ENSG00000076248/ENSG00000103496/ENSG00000110169/ENSG00000107371/ENSG00000105329/ENSG00000100219/ENSG00000105220	CD244/NLRP3/CD226/TBX21/TNFSF4/HLA-E/SPON2/NOD2/FZD5/MZB1/B2M/TRAF2/FFAR2/WNT5A/TRIM6/FFAR3/CD28/UNG/STX4/HPX/EXOSC3/TGFB1/XBP1/GPI	24	9	ENSG00000163251/ENSG00000127191/ENSG00000114251/ENSG00000121236/ENSG00000076248/ENSG00000103496/ENSG00000110169/ENSG00000107371/ENSG00000105220	15	ENSG00000122223/ENSG00000162711/ENSG00000150637/ENSG00000073861/ENSG00000117586/ENSG00000204592/ENSG00000159674/ENSG00000167207/ENSG00000170476/ENSG00000166710/ENSG00000126262/ENSG00000185897/ENSG00000178562/ENSG00000105329/ENSG00000100219
BP	GO:0002706	regulation of lymphocyte mediated immunity	36/2665	119/14478	0.00114301	0.0287807	ENSG00000125730/ENSG00000198574/ENSG00000130529/ENSG00000162711/ENSG00000189430/ENSG00000213809/ENSG00000204475/ENSG00000276231/ENSG00000150637/ENSG00000073861/ENSG00000117586/ENSG00000204592/ENSG00000185896/ENSG00000129654/ENSG00000115607/ENSG00000170542/ENSG00000105205/ENSG00000049768/ENSG00000081237/ENSG00000167193/ENSG00000163251/ENSG00000183918/ENSG00000130202/ENSG00000136634/ENSG00000166710…	C3/SH2D1B/TRPM4/NLRP3/NCR1/KLRK1/NCR3/PIK3R6/CD226/TBX21/TNFSF4/HLA-E/LAMP1/FOXJ1/IL18RAP/SERPINB9/CLC/FOXP3/PTPRC/CRK/FZD5/SH2D1A/NECTIN2/IL10/B2M/TRAF2/SMAD7/FADD/CD28/UNG/HPX/EXOSC3/IL23A/HMGB1/TGFB1/IFNB1	36	16	ENSG00000125730/ENSG00000130529/ENSG00000276231/ENSG00000185896/ENSG00000105205/ENSG00000049768/ENSG00000167193/ENSG00000163251/ENSG00000130202/ENSG00000136634/ENSG00000127191/ENSG00000168040/ENSG00000076248/ENSG00000110169/ENSG00000107371/ENSG00000171855	20	ENSG00000198574/ENSG00000162711/ENSG00000189430/ENSG00000213809/ENSG00000204475/ENSG00000150637/ENSG00000073861/ENSG00000117586/ENSG00000204592/ENSG00000129654/ENSG00000115607/ENSG00000170542/ENSG00000081237/ENSG00000183918/ENSG00000166710/ENSG00000101665/ENSG00000178562/ENSG00000110944/ENSG00000189403/ENSG00000105329
BP	GO:2000106	regulation of leukocyte apoptotic process	27/2665	82/14478	0.00114831	0.028788	ENSG00000157514/ENSG00000131203/ENSG00000081189/ENSG00000183087/ENSG00000171611/ENSG00000160791/ENSG00000196684/ENSG00000131981/ENSG00000049130/ENSG00000101197/ENSG00000120217/ENSG00000167207/ENSG00000180871/ENSG00000271503/ENSG00000185950/ENSG00000100644/ENSG00000215417/ENSG00000136634/ENSG00000168040/ENSG00000087088/ENSG00000172724/ENSG00000114251/ENSG00000160654/ENSG00000114861/ENSG00000153208…	TSC22D3/IDO1/MEF2C/GAS6/PTCRA/CCR5/HSH2D/LGALS3/KITLG/BIRC7/CD274/NOD2/CXCR2/CCL5/IRS2/HIF1A/MIR17HG/IL10/FADD/BAX/CCL19/WNT5A/CD3G/FOXP1/MERTK/SLC46A2/NFKBID	27	13	ENSG00000131203/ENSG00000183087/ENSG00000160791/ENSG00000131981/ENSG00000049130/ENSG00000101197/ENSG00000120217/ENSG00000136634/ENSG00000168040/ENSG00000087088/ENSG00000172724/ENSG00000114251/ENSG00000153208	14	ENSG00000157514/ENSG00000081189/ENSG00000171611/ENSG00000196684/ENSG00000167207/ENSG00000180871/ENSG00000271503/ENSG00000185950/ENSG00000100644/ENSG00000215417/ENSG00000160654/ENSG00000114861/ENSG00000119457/ENSG00000167604
BP	GO:0003376	sphingosine-1-phosphate signaling pathway	2665-07-01	11/14478	0.00116893	0.0287911	ENSG00000180739/ENSG00000213694/ENSG00000092820/ENSG00000267534/ENSG00000170989/ENSG00000182557/ENSG00000125910	S1PR5/S1PR3/EZR/S1PR2/S1PR1/SPNS3/S1PR4	7	1	ENSG00000267534	6	ENSG00000180739/ENSG00000213694/ENSG00000092820/ENSG00000170989/ENSG00000182557/ENSG00000125910
BP	GO:0006054	N-acetylneuraminate metabolic process	2665-07-01	11/14478	0.00116893	0.0287911	ENSG00000113552/ENSG00000135838/ENSG00000102032/ENSG00000111726/ENSG00000008513/ENSG00000162066/ENSG00000170191	GNPDA1/NPL/RENBP/CMAS/ST3GAL1/AMDHD2/NANP	7	7	ENSG00000113552/ENSG00000135838/ENSG00000102032/ENSG00000111726/ENSG00000008513/ENSG00000162066/ENSG00000170191	0
BP	GO:0030502	negative regulation of bone mineralization	2665-07-01	11/14478	0.00116893	0.0287911	ENSG00000143369/ENSG00000130529/ENSG00000166923/ENSG00000122862/ENSG00000100644/ENSG00000183688/ENSG00000277632	ECM1/TRPM4/GREM1/SRGN/HIF1A/RFLNB/CCL3	7	4	ENSG00000143369/ENSG00000130529/ENSG00000166923/ENSG00000277632	3	ENSG00000122862/ENSG00000100644/ENSG00000183688
BP	GO:0090520	sphingolipid mediated signaling pathway	2665-07-01	11/14478	0.00116893	0.0287911	ENSG00000180739/ENSG00000213694/ENSG00000092820/ENSG00000267534/ENSG00000170989/ENSG00000182557/ENSG00000125910	S1PR5/S1PR3/EZR/S1PR2/S1PR1/SPNS3/S1PR4	7	1	ENSG00000267534	6	ENSG00000180739/ENSG00000213694/ENSG00000092820/ENSG00000170989/ENSG00000182557/ENSG00000125910
BP	GO:0045620	negative regulation of lymphocyte differentiation	16/2665	40/14478	0.00117351	0.0287911	ENSG00000136630/ENSG00000073861/ENSG00000117586/ENSG00000198435/ENSG00000129654/ENSG00000049768/ENSG00000121210/ENSG00000101665/ENSG00000029993/ENSG00000083799/ENSG00000189403/ENSG00000167604/ENSG00000125347/ENSG00000141736/ENSG00000171855/ENSG00000115318	HLX/TBX21/TNFSF4/NRARP/FOXJ1/FOXP3/TMEM131L/SMAD7/HMGB3/CYLD/HMGB1/NFKBID/IRF1/ERBB2/IFNB1/LOXL3	16	5	ENSG00000136630/ENSG00000049768/ENSG00000029993/ENSG00000171855/ENSG00000115318	11	ENSG00000073861/ENSG00000117586/ENSG00000198435/ENSG00000129654/ENSG00000121210/ENSG00000101665/ENSG00000083799/ENSG00000189403/ENSG00000167604/ENSG00000125347/ENSG00000141736
BP	GO:0050864	regulation of B cell activation	34/2665	111/14478	0.00121912	0.0296805	ENSG00000157227/ENSG00000081189/ENSG00000004468/ENSG00000197329/ENSG00000101082/ENSG00000153064/ENSG00000073861/ENSG00000117586/ENSG00000118503/ENSG00000159958/ENSG00000171791/ENSG00000129654/ENSG00000177425/ENSG00000152518/ENSG00000049768/ENSG00000081237/ENSG00000110651/ENSG00000167207/ENSG00000185950/ENSG00000170476/ENSG00000215417/ENSG00000109743/ENSG00000136634/ENSG00000160856/ENSG00000149311…	MMP14/MEF2C/CD38/PELI1/SLA2/BANK1/TBX21/TNFSF4/TNFAIP3/TNFRSF13C/BCL2/FOXJ1/PAWR/ZFP36L2/FOXP3/PTPRC/CD81/NOD2/IRS2/MZB1/MIR17HG/BST1/IL10/FCRL3/ATM/NFATC2/GPR183/HMGB3/CD28/CYLD/UNG/EXOSC3/TGFB1/XBP1	34	7	ENSG00000157227/ENSG00000049768/ENSG00000110651/ENSG00000136634/ENSG00000029993/ENSG00000076248/ENSG00000107371	27	ENSG00000081189/ENSG00000004468/ENSG00000197329/ENSG00000101082/ENSG00000153064/ENSG00000073861/ENSG00000117586/ENSG00000118503/ENSG00000159958/ENSG00000171791/ENSG00000129654/ENSG00000177425/ENSG00000152518/ENSG00000081237/ENSG00000167207/ENSG00000185950/ENSG00000170476/ENSG00000215417/ENSG00000109743/ENSG00000160856/ENSG00000149311/ENSG00000101096/ENSG00000169508/ENSG00000178562/ENSG00000083799…
BP	GO:0060142	regulation of syncytium formation by plasma membrane fusion	2665-11-01	23/14478	0.00122345	0.0296805	ENSG00000130513/ENSG00000111913/ENSG00000079337/ENSG00000110047/ENSG00000164935/ENSG00000101096/ENSG00000143119/ENSG00000161055/ENSG00000168615/ENSG00000134072/ENSG00000125735	GDF15/RIPOR2/RAPGEF3/EHD1/DCSTAMP/NFATC2/CD53/SCGB3A1/ADAM9/CAMK1/TNFSF14	11	6	ENSG00000130513/ENSG00000079337/ENSG00000164935/ENSG00000168615/ENSG00000134072/ENSG00000125735	5	ENSG00000111913/ENSG00000110047/ENSG00000101096/ENSG00000143119/ENSG00000161055
BP	GO:0016054	organic acid catabolic process	65/2665	247/14478	0.0012355	0.0296805	ENSG00000159339/ENSG00000139410/ENSG00000113552/ENSG00000135838/ENSG00000131203/ENSG00000102032/ENSG00000160200/ENSG00000132793/ENSG00000117448/ENSG00000164904/ENSG00000166228/ENSG00000072210/ENSG00000103876/ENSG00000103485/ENSG00000136010/ENSG00000060982/ENSG00000105552/ENSG00000135048/ENSG00000133835/ENSG00000159423/ENSG00000117009/ENSG00000100889/ENSG00000101444/ENSG00000167114/ENSG00000162882…	PADI4/SDSL/GNPDA1/NPL/IDO1/RENBP/CBS/LPIN3/AKR1A1/ALDH7A1/PCBD1/ALDH3A2/FAH/QPRT/ALDH1L2/BCAT1/BCAT2/CEMIP2/HSD17B4/ALDH4A1/KMO/PCK2/AHCY/SLC27A4/HAAO/CARNS1/CPT2/TDO2/ASRGL1/HMGCL/IRS1/HAL/IRS2/HYAL2/HEXA/GAD1/ADO/GOT1/HDC/PPARA/SDS/PLA2G15/BCKDK/EHHADH/PHYH/ALDH6A1/ABCD1/ECHS1/ACADS/AIG1/ACADVL/HEXB/PPARD/GLUL/CRYL1/ENOSF1/KYNU/TGFB1/HADHB/AMDHD2/ADTRP/TDH/PCYOX1/GPT2/GOT2	65	56	ENSG00000139410/ENSG00000113552/ENSG00000135838/ENSG00000131203/ENSG00000102032/ENSG00000160200/ENSG00000132793/ENSG00000117448/ENSG00000164904/ENSG00000166228/ENSG00000072210/ENSG00000103876/ENSG00000103485/ENSG00000136010/ENSG00000060982/ENSG00000105552/ENSG00000133835/ENSG00000159423/ENSG00000117009/ENSG00000100889/ENSG00000101444/ENSG00000167114/ENSG00000162882/ENSG00000157184/ENSG00000151790…	9	ENSG00000159339/ENSG00000135048/ENSG00000172508/ENSG00000169047/ENSG00000084110/ENSG00000185950/ENSG00000146416/ENSG00000105329/ENSG00000154316
BP	GO:0046395	carboxylic acid catabolic process	65/2665	247/14478	0.0012355	0.0296805	ENSG00000159339/ENSG00000139410/ENSG00000113552/ENSG00000135838/ENSG00000131203/ENSG00000102032/ENSG00000160200/ENSG00000132793/ENSG00000117448/ENSG00000164904/ENSG00000166228/ENSG00000072210/ENSG00000103876/ENSG00000103485/ENSG00000136010/ENSG00000060982/ENSG00000105552/ENSG00000135048/ENSG00000133835/ENSG00000159423/ENSG00000117009/ENSG00000100889/ENSG00000101444/ENSG00000167114/ENSG00000162882…	PADI4/SDSL/GNPDA1/NPL/IDO1/RENBP/CBS/LPIN3/AKR1A1/ALDH7A1/PCBD1/ALDH3A2/FAH/QPRT/ALDH1L2/BCAT1/BCAT2/CEMIP2/HSD17B4/ALDH4A1/KMO/PCK2/AHCY/SLC27A4/HAAO/CARNS1/CPT2/TDO2/ASRGL1/HMGCL/IRS1/HAL/IRS2/HYAL2/HEXA/GAD1/ADO/GOT1/HDC/PPARA/SDS/PLA2G15/BCKDK/EHHADH/PHYH/ALDH6A1/ABCD1/ECHS1/ACADS/AIG1/ACADVL/HEXB/PPARD/GLUL/CRYL1/ENOSF1/KYNU/TGFB1/HADHB/AMDHD2/ADTRP/TDH/PCYOX1/GPT2/GOT2	65	56	ENSG00000139410/ENSG00000113552/ENSG00000135838/ENSG00000131203/ENSG00000102032/ENSG00000160200/ENSG00000132793/ENSG00000117448/ENSG00000164904/ENSG00000166228/ENSG00000072210/ENSG00000103876/ENSG00000103485/ENSG00000136010/ENSG00000060982/ENSG00000105552/ENSG00000133835/ENSG00000159423/ENSG00000117009/ENSG00000100889/ENSG00000101444/ENSG00000167114/ENSG00000162882/ENSG00000157184/ENSG00000151790…	9	ENSG00000159339/ENSG00000135048/ENSG00000172508/ENSG00000169047/ENSG00000084110/ENSG00000185950/ENSG00000146416/ENSG00000105329/ENSG00000154316
BP	GO:0042176	regulation of protein catabolic process	85/2665	339/14478	0.00123561	0.0296805	ENSG00000130203/ENSG00000153071/ENSG00000100234/ENSG00000157168/ENSG00000111537/ENSG00000007384/ENSG00000007944/ENSG00000101695/ENSG00000079999/ENSG00000129993/ENSG00000120885/ENSG00000078081/ENSG00000111276/ENSG00000070831/ENSG00000138798/ENSG00000092820/ENSG00000118503/ENSG00000137710/ENSG00000134758/ENSG00000188906/ENSG00000182718/ENSG00000001084/ENSG00000177628/ENSG00000150907/ENSG00000197548…	APOE/DAB2/TIMP3/NRG1/IFNG/RHBDF1/MYLIP/RNF125/KEAP1/CBFA2T3/CLU/LAMP3/CDKN1B/CDC42/EGF/EZR/TNFAIP3/RDX/RNF138/LRRK2/ANXA2/GCLC/GBA/FOXO1/ATG7/LPCAT1/RNF14/CEBPA/DDB1/SMAD3/CD81/PACSIN3/SEC22B/SORL1/SNX33/FYN/OGT/PINK1/RHBDD3/TIMP2/FBXW7/HSPA1B/ODC1/TNFSF12/PLK1/RAD23A/SNX12/IL10/PSMD14/TRIM40/DERL3/SMAD7/BCAP31/TNFRSF1B/MDM4/UQCC2/TRIB3/HERPUD1/RNF166/LONRF1/EGLN2/RPS7/WNT5A/WNT10B/SVIP/PLK2/RNF1…	85	40	ENSG00000130203/ENSG00000153071/ENSG00000100234/ENSG00000007384/ENSG00000079999/ENSG00000078081/ENSG00000137710/ENSG00000182718/ENSG00000001084/ENSG00000177628/ENSG00000197548/ENSG00000013561/ENSG00000245848/ENSG00000167986/ENSG00000110651/ENSG00000165912/ENSG00000265808/ENSG00000173548/ENSG00000158828/ENSG00000100263/ENSG00000035862/ENSG00000239697/ENSG00000166851/ENSG00000179262/ENSG00000147164…	45	ENSG00000157168/ENSG00000111537/ENSG00000007944/ENSG00000101695/ENSG00000129993/ENSG00000120885/ENSG00000111276/ENSG00000070831/ENSG00000138798/ENSG00000092820/ENSG00000118503/ENSG00000134758/ENSG00000188906/ENSG00000150907/ENSG00000153395/ENSG00000166949/ENSG00000137642/ENSG00000010810/ENSG00000147162/ENSG00000109670/ENSG00000204388/ENSG00000115758/ENSG00000204614/ENSG00000099958/ENSG00000101665…
BP	GO:0007272	ensheathment of neurons	33/2665	107/14478	0.00125524	0.0299019	ENSG00000121966/ENSG00000122877/ENSG00000197993/ENSG00000157168/ENSG00000185567/ENSG00000109099/ENSG00000148498/ENSG00000120885/ENSG00000047597/ENSG00000169247/ENSG00000198121/ENSG00000132970/ENSG00000120949/ENSG00000166086/ENSG00000172071/ENSG00000137462/ENSG00000082397/ENSG00000160307/ENSG00000103740/ENSG00000010278/ENSG00000100678/ENSG00000128242/ENSG00000174607/ENSG00000197535/ENSG00000112367…	CXCR4/EGR2/KEL/NRG1/AHNAK2/PMP22/PARD3/CLU/XK/SH3TC2/LPAR1/WASF3/TNFRSF8/JAM3/EIF2AK3/TLR2/EPB41L3/S100B/ACSBG1/CD9/SLC8A3/GAL3ST1/UGT8/MYO5A/FIG4/HEXB/PPARD/ADAM22/TSPAN2/MTMR2/TGFB1/ERBB2/FA2H	33	14	ENSG00000122877/ENSG00000197993/ENSG00000185567/ENSG00000109099/ENSG00000198121/ENSG00000082397/ENSG00000160307/ENSG00000010278/ENSG00000128242/ENSG00000197535/ENSG00000112367/ENSG00000049860/ENSG00000112033/ENSG00000087053	19	ENSG00000121966/ENSG00000157168/ENSG00000148498/ENSG00000120885/ENSG00000047597/ENSG00000169247/ENSG00000132970/ENSG00000120949/ENSG00000166086/ENSG00000172071/ENSG00000137462/ENSG00000103740/ENSG00000100678/ENSG00000174607/ENSG00000008277/ENSG00000134198/ENSG00000105329/ENSG00000141736/ENSG00000103089
BP	GO:0008366	axon ensheathment	33/2665	107/14478	0.00125524	0.0299019	ENSG00000121966/ENSG00000122877/ENSG00000197993/ENSG00000157168/ENSG00000185567/ENSG00000109099/ENSG00000148498/ENSG00000120885/ENSG00000047597/ENSG00000169247/ENSG00000198121/ENSG00000132970/ENSG00000120949/ENSG00000166086/ENSG00000172071/ENSG00000137462/ENSG00000082397/ENSG00000160307/ENSG00000103740/ENSG00000010278/ENSG00000100678/ENSG00000128242/ENSG00000174607/ENSG00000197535/ENSG00000112367…	CXCR4/EGR2/KEL/NRG1/AHNAK2/PMP22/PARD3/CLU/XK/SH3TC2/LPAR1/WASF3/TNFRSF8/JAM3/EIF2AK3/TLR2/EPB41L3/S100B/ACSBG1/CD9/SLC8A3/GAL3ST1/UGT8/MYO5A/FIG4/HEXB/PPARD/ADAM22/TSPAN2/MTMR2/TGFB1/ERBB2/FA2H	33	14	ENSG00000122877/ENSG00000197993/ENSG00000185567/ENSG00000109099/ENSG00000198121/ENSG00000082397/ENSG00000160307/ENSG00000010278/ENSG00000128242/ENSG00000197535/ENSG00000112367/ENSG00000049860/ENSG00000112033/ENSG00000087053	19	ENSG00000121966/ENSG00000157168/ENSG00000148498/ENSG00000120885/ENSG00000047597/ENSG00000169247/ENSG00000132970/ENSG00000120949/ENSG00000166086/ENSG00000172071/ENSG00000137462/ENSG00000103740/ENSG00000100678/ENSG00000174607/ENSG00000008277/ENSG00000134198/ENSG00000105329/ENSG00000141736/ENSG00000103089
BP	GO:0052548	regulation of endopeptidase activity	83/2665	330/14478	0.00127151	0.0301641	ENSG00000175899/ENSG00000125730/ENSG00000100985/ENSG00000100767/ENSG00000160213/ENSG00000100234/ENSG00000140939/ENSG00000132170/ENSG00000127831/ENSG00000102032/ENSG00000181104/ENSG00000073756/ENSG00000162711/ENSG00000183087/ENSG00000011201/ENSG00000078081/ENSG00000129355/ENSG00000103313/ENSG00000079257/ENSG00000101197/ENSG00000112715/ENSG00000185088/ENSG00000114446/ENSG00000169031/ENSG00000170542…	A2M/C3/MMP9/PAPLN/CSTB/TIMP3/NOL3/PPARG/VIL1/RENBP/F2R/PTGS2/NLRP3/GAS6/ANOS1/LAMP3/CDKN2D/MEFV/LXN/BIRC7/VEGFA/RPS27L/IFT57/COL4A3/SERPINB9/SMAD3/DAPK1/GRIN1/SORL1/NLRC4/FYN/GRAMD4/ASPH/ST18/P2RX1/TIMP2/PRDX3/EIF2AK3/NKX3-1/DDX3X/JAK2/PSMD14/PMAIP1/SERPINI2/TRAF2/BCAP31/CASP8/HIP1/SERPINH1/FADD/BAX/TNFRSF1B/NLRP12/HERPUD1/S100A8/S100A9/SPOCK2/SERPINA1/SPOCK1/SERPINF1/TFPI2/CD109/SERPINB1/SRC/BCL…	83	44	ENSG00000175899/ENSG00000125730/ENSG00000100985/ENSG00000100767/ENSG00000160213/ENSG00000100234/ENSG00000140939/ENSG00000132170/ENSG00000102032/ENSG00000183087/ENSG00000011201/ENSG00000078081/ENSG00000079257/ENSG00000101197/ENSG00000185088/ENSG00000196730/ENSG00000176884/ENSG00000091106/ENSG00000075240/ENSG00000198363/ENSG00000147488/ENSG00000035862/ENSG00000165672/ENSG00000115233/ENSG00000127191…	39	ENSG00000127831/ENSG00000181104/ENSG00000073756/ENSG00000162711/ENSG00000129355/ENSG00000103313/ENSG00000112715/ENSG00000114446/ENSG00000169031/ENSG00000170542/ENSG00000166949/ENSG00000137642/ENSG00000010810/ENSG00000108405/ENSG00000172071/ENSG00000167034/ENSG00000215301/ENSG00000096968/ENSG00000141682/ENSG00000114204/ENSG00000064012/ENSG00000028137/ENSG00000142405/ENSG00000051108/ENSG00000143546…
BP	GO:0033002	muscle cell proliferation	47/2665	167/14478	0.00128214	0.0302913	ENSG00000100985/ENSG00000111537/ENSG00000170962/ENSG00000132170/ENSG00000081189/ENSG00000073756/ENSG00000143995/ENSG00000074181/ENSG00000111276/ENSG00000118503/ENSG00000113721/ENSG00000170989/ENSG00000100311/ENSG00000069702/ENSG00000085662/ENSG00000150593/ENSG00000169403/ENSG00000017427/ENSG00000271503/ENSG00000113070/ENSG00000215417/ENSG00000177606/ENSG00000164136/ENSG00000150782/ENSG00000096968…	MMP9/IFNG/PDGFD/PPARG/MEF2C/PTGS2/MEIS1/NOTCH3/CDKN1B/TNFAIP3/PDGFRB/S1PR1/PDGFB/TGFBR3/AKR1B1/PDCD4/PTAFR/IGF1/CCL5/HBEGF/MIR17HG/JUN/IL15/IL18/JAK2/IL10/NAMPT/ELANE/TGM2/MEF2D/COMT/GATA6/ABCC4/C3orf58/TCF7L2/PPARD/FOXP1/PRKG1/RBPMS2/HMOX1/EREG/CCNB1/KLF4/CNN1/NOG/SERPINF2/THBS1	47	16	ENSG00000100985/ENSG00000132170/ENSG00000074181/ENSG00000100311/ENSG00000085662/ENSG00000169403/ENSG00000017427/ENSG00000150782/ENSG00000136634/ENSG00000197561/ENSG00000198959/ENSG00000093010/ENSG00000112033/ENSG00000100292/ENSG00000134057/ENSG00000167711	31	ENSG00000111537/ENSG00000170962/ENSG00000081189/ENSG00000073756/ENSG00000143995/ENSG00000111276/ENSG00000118503/ENSG00000113721/ENSG00000170989/ENSG00000069702/ENSG00000150593/ENSG00000271503/ENSG00000113070/ENSG00000215417/ENSG00000177606/ENSG00000164136/ENSG00000096968/ENSG00000105835/ENSG00000116604/ENSG00000141448/ENSG00000125257/ENSG00000181744/ENSG00000148737/ENSG00000114861/ENSG00000185532…
BP	GO:0032963	collagen metabolic process	32/2665	103/14478	0.00128943	0.0303385	ENSG00000157227/ENSG00000123342/ENSG00000161544/ENSG00000100985/ENSG00000117984/ENSG00000132170/ENSG00000164733/ENSG00000181104/ENSG00000106991/ENSG00000111077/ENSG00000125968/ENSG00000082293/ENSG00000113721/ENSG00000124299/ENSG00000011028/ENSG00000196415/ENSG00000138316/ENSG00000169031/ENSG00000150093/ENSG00000100644/ENSG00000106397/ENSG00000135047/ENSG00000149257/ENSG00000134871/ENSG00000081052…	MMP14/MMP19/CYGB/MMP9/CTSD/PPARG/CTSB/F2R/ENG/TNS2/ID1/COL19A1/PDGFRB/PEPD/MRC2/PRTN3/ADAMTS14/COL4A3/ITGB1/HIF1A/PLOD3/CTSL/SERPINH1/COL4A2/COL4A4/PPARD/TGFB1/MMP15/COL18A1/CREB3L1/SERPINF2/MFAP4	32	21	ENSG00000157227/ENSG00000123342/ENSG00000161544/ENSG00000100985/ENSG00000117984/ENSG00000132170/ENSG00000164733/ENSG00000106991/ENSG00000111077/ENSG00000124299/ENSG00000011028/ENSG00000196415/ENSG00000138316/ENSG00000106397/ENSG00000135047/ENSG00000149257/ENSG00000134871/ENSG00000112033/ENSG00000102996/ENSG00000157613/ENSG00000167711	11	ENSG00000181104/ENSG00000125968/ENSG00000082293/ENSG00000113721/ENSG00000169031/ENSG00000150093/ENSG00000100644/ENSG00000081052/ENSG00000105329/ENSG00000182871/ENSG00000166482
BP	GO:0051384	response to glucocorticoid	37/2665	124/14478	0.00129919	0.0304435	ENSG00000153162/ENSG00000070961/ENSG00000109321/ENSG00000125740/ENSG00000073756/ENSG00000120129/ENSG00000138772/ENSG00000128016/ENSG00000170893/ENSG00000170345/ENSG00000171791/ENSG00000100889/ENSG00000177628/ENSG00000150907/ENSG00000066926/ENSG00000166148/ENSG00000156804/ENSG00000152518/ENSG00000169403/ENSG00000184347/ENSG00000168209/ENSG00000163453/ENSG00000136634/ENSG00000164463/ENSG00000122025…	BMP6/ATP2B1/AREG/FOSB/PTGS2/DUSP1/ANXA3/ZFP36/TRH/FOS/BCL2/PCK2/GBA/FOXO1/FECH/AVPR1A/FBXO32/ZFP36L2/PTAFR/SLIT3/DDIT4/IGFBP7/IL10/CREBRF/FLT3/GOT1/S100B/ACSBG1/SERPINF1/EIF4EBP1/ALAD/BCL2L11/TGFB1/ADCYAP1/ADAM9/ADM/NTRK3	37	15	ENSG00000100889/ENSG00000177628/ENSG00000066926/ENSG00000169403/ENSG00000184347/ENSG00000136634/ENSG00000120053/ENSG00000160307/ENSG00000132386/ENSG00000187840/ENSG00000148218/ENSG00000141433/ENSG00000168615/ENSG00000148926/ENSG00000140538	22	ENSG00000153162/ENSG00000070961/ENSG00000109321/ENSG00000125740/ENSG00000073756/ENSG00000120129/ENSG00000138772/ENSG00000128016/ENSG00000170893/ENSG00000170345/ENSG00000171791/ENSG00000150907/ENSG00000166148/ENSG00000156804/ENSG00000152518/ENSG00000168209/ENSG00000163453/ENSG00000164463/ENSG00000122025/ENSG00000103740/ENSG00000153094/ENSG00000105329
BP	GO:0009409	response to cold	17/2665	44/14478	0.00131604	0.030713	ENSG00000162390/ENSG00000132170/ENSG00000070961/ENSG00000145287/ENSG00000170893/ENSG00000170345/ENSG00000137198/ENSG00000150907/ENSG00000172071/ENSG00000130304/ENSG00000100906/ENSG00000064012/ENSG00000169252/ENSG00000072778/ENSG00000176845/ENSG00000043591/ENSG00000148926	ACOT11/PPARG/ATP2B1/PLAC8/TRH/FOS/GMPR/FOXO1/EIF2AK3/SLC27A1/NFKBIA/CASP8/ADRB2/ACADVL/METRNL/ADRB1/ADM	17	5	ENSG00000162390/ENSG00000132170/ENSG00000130304/ENSG00000072778/ENSG00000148926	12	ENSG00000070961/ENSG00000145287/ENSG00000170893/ENSG00000170345/ENSG00000137198/ENSG00000150907/ENSG00000172071/ENSG00000100906/ENSG00000064012/ENSG00000169252/ENSG00000176845/ENSG00000043591
BP	GO:0043496	regulation of protein homodimerization activity	2665-10-01	20/14478	0.0013324	0.0309689	ENSG00000115232/ENSG00000157168/ENSG00000081189/ENSG00000166228/ENSG00000125968/ENSG00000171791/ENSG00000076604/ENSG00000044574/ENSG00000127191/ENSG00000087088	ITGA4/NRG1/MEF2C/PCBD1/ID1/BCL2/TRAF4/HSPA5/TRAF2/BAX	10	3	ENSG00000166228/ENSG00000127191/ENSG00000087088	7	ENSG00000115232/ENSG00000157168/ENSG00000081189/ENSG00000125968/ENSG00000171791/ENSG00000076604/ENSG00000044574
BP	GO:1901654	response to ketone	46/2665	163/14478	0.00134908	0.031108	ENSG00000025434/ENSG00000171631/ENSG00000186469/ENSG00000132170/ENSG00000070961/ENSG00000127528/ENSG00000125740/ENSG00000004468/ENSG00000135446/ENSG00000120129/ENSG00000170893/ENSG00000117586/ENSG00000146733/ENSG00000168229/ENSG00000171132/ENSG00000170345/ENSG00000265972/ENSG00000100889/ENSG00000069702/ENSG00000177628/ENSG00000150907/ENSG00000066926/ENSG00000166148/ENSG00000156804/ENSG00000085662…	NR1H3/P2RY6/GNG2/PPARG/ATP2B1/KLF2/FOSB/CD38/CDK4/DUSP1/TRH/TNFSF4/PSPH/PTGDR/PRKCE/FOS/TXNIP/PCK2/TGFBR3/GBA/FOXO1/FECH/AVPR1A/FBXO32/AKR1B1/TBXA2R/PTAFR/SLIT3/DDIT4/NKX3-1/IGFBP7/XRN1/TLR2/CCL19/CATSPER1/OXTR/SERPINF1/EIF4EBP1/SRC/TGFB1/KLF4/BCL2L1/GPI/AIFM1/NTRK3/THBS1	46	19	ENSG00000025434/ENSG00000171631/ENSG00000132170/ENSG00000135446/ENSG00000146733/ENSG00000100889/ENSG00000177628/ENSG00000066926/ENSG00000085662/ENSG00000169403/ENSG00000184347/ENSG00000172724/ENSG00000132386/ENSG00000187840/ENSG00000197122/ENSG00000171552/ENSG00000105220/ENSG00000156709/ENSG00000140538	27	ENSG00000186469/ENSG00000070961/ENSG00000127528/ENSG00000125740/ENSG00000004468/ENSG00000120129/ENSG00000170893/ENSG00000117586/ENSG00000168229/ENSG00000171132/ENSG00000170345/ENSG00000265972/ENSG00000069702/ENSG00000150907/ENSG00000166148/ENSG00000156804/ENSG00000006638/ENSG00000168209/ENSG00000167034/ENSG00000163453/ENSG00000114127/ENSG00000137462/ENSG00000175294/ENSG00000180914/ENSG00000105329…
BP	GO:0055088	lipid homeostasis	30/2665	95/14478	0.00134962	0.031108	ENSG00000130203/ENSG00000025434/ENSG00000114115/ENSG00000132170/ENSG00000170323/ENSG00000007944/ENSG00000162337/ENSG00000073060/ENSG00000121769/ENSG00000100439/ENSG00000161944/ENSG00000245848/ENSG00000110047/ENSG00000185950/ENSG00000109670/ENSG00000150782/ENSG00000069667/ENSG00000120053/ENSG00000166035/ENSG00000062282/ENSG00000272398/ENSG00000062822/ENSG00000119655/ENSG00000174738/ENSG00000100344…	APOE/NR1H3/RBP1/PPARG/FABP4/MYLIP/LRP5/SCARB1/FABP3/ABHD4/ASGR2/CEBPA/EHD1/IRS2/FBXW7/IL18/RORA/GOT1/LIPC/DGAT2/CD24/POLD1/NPC2/NR1D2/PNPLA3/APOM/ORMDL2/XBP1/NPC1/MIR590	30	17	ENSG00000130203/ENSG00000025434/ENSG00000114115/ENSG00000132170/ENSG00000170323/ENSG00000162337/ENSG00000073060/ENSG00000121769/ENSG00000100439/ENSG00000245848/ENSG00000150782/ENSG00000120053/ENSG00000062822/ENSG00000119655/ENSG00000100344/ENSG00000123353/ENSG00000141458	13	ENSG00000007944/ENSG00000161944/ENSG00000110047/ENSG00000185950/ENSG00000109670/ENSG00000069667/ENSG00000166035/ENSG00000062282/ENSG00000272398/ENSG00000174738/ENSG00000204444/ENSG00000100219/ENSG00000207741
BP	GO:0052547	regulation of peptidase activity	88/2665	354/14478	0.00135464	0.031108	ENSG00000157227/ENSG00000175899/ENSG00000125730/ENSG00000100985/ENSG00000100767/ENSG00000143369/ENSG00000160213/ENSG00000100234/ENSG00000140939/ENSG00000132170/ENSG00000127831/ENSG00000102032/ENSG00000181104/ENSG00000073756/ENSG00000162711/ENSG00000183087/ENSG00000011201/ENSG00000078081/ENSG00000188130/ENSG00000129355/ENSG00000103313/ENSG00000079257/ENSG00000101197/ENSG00000112715/ENSG00000185088…	MMP14/A2M/C3/MMP9/PAPLN/ECM1/CSTB/TIMP3/NOL3/PPARG/VIL1/RENBP/F2R/PTGS2/NLRP3/GAS6/ANOS1/LAMP3/MAPK12/CDKN2D/MEFV/LXN/BIRC7/VEGFA/RPS27L/IFT57/COL4A3/SERPINB9/SMAD3/DAPK1/GRIN1/SORL1/NLRC4/FYN/GRAMD4/PINK1/ASPH/ST18/P2RX1/TIMP2/PRDX3/EIF2AK3/NKX3-1/DDX3X/JAK2/PSMD14/PMAIP1/SERPINI2/TRAF2/BCAP31/CASP8/HIP1/SERPINH1/FADD/BAX/TNFRSF1B/NLRP12/HERPUD1/S100A8/S100A9/SSPO/SPOCK2/SERPINA1/SPOCK1/SERPINF1…	88	48	ENSG00000157227/ENSG00000175899/ENSG00000125730/ENSG00000100985/ENSG00000100767/ENSG00000143369/ENSG00000160213/ENSG00000100234/ENSG00000140939/ENSG00000132170/ENSG00000102032/ENSG00000183087/ENSG00000011201/ENSG00000078081/ENSG00000188130/ENSG00000079257/ENSG00000101197/ENSG00000185088/ENSG00000196730/ENSG00000176884/ENSG00000091106/ENSG00000075240/ENSG00000158828/ENSG00000198363/ENSG00000147488…	40	ENSG00000127831/ENSG00000181104/ENSG00000073756/ENSG00000162711/ENSG00000129355/ENSG00000103313/ENSG00000112715/ENSG00000114446/ENSG00000169031/ENSG00000170542/ENSG00000166949/ENSG00000137642/ENSG00000010810/ENSG00000108405/ENSG00000172071/ENSG00000167034/ENSG00000215301/ENSG00000096968/ENSG00000141682/ENSG00000114204/ENSG00000064012/ENSG00000028137/ENSG00000142405/ENSG00000051108/ENSG00000143546…
BP	GO:1990748	cellular detoxification	29/2665	91/14478	0.00137422	0.0313367	ENSG00000130203/ENSG00000181019/ENSG00000161544/ENSG00000198431/ENSG00000117450/ENSG00000136810/ENSG00000095303/ENSG00000157870/ENSG00000073756/ENSG00000131979/ENSG00000104687/ENSG00000271303/ENSG00000188536/ENSG00000143198/ENSG00000008394/ENSG00000121053/ENSG00000244734/ENSG00000165672/ENSG00000167468/ENSG00000197763/ENSG00000213366/ENSG00000163220/ENSG00000167210/ENSG00000074706/ENSG00000165240…	APOE/NQO1/CYGB/TXNRD1/PRDX1/TXN/PTGS1/PRXL2B/PTGS2/GCH1/GSR/SRXN1/HBA2/MGST3/MGST1/EPX/HBB/PRDX3/GPX4/TXNRD3/GSTM2/S100A9/LOXHD1/IPCEF1/ATP7A/LTC4S/CLIC2/APOM/ADH5	29	18	ENSG00000130203/ENSG00000181019/ENSG00000161544/ENSG00000198431/ENSG00000117450/ENSG00000136810/ENSG00000157870/ENSG00000104687/ENSG00000271303/ENSG00000143198/ENSG00000008394/ENSG00000121053/ENSG00000165672/ENSG00000167468/ENSG00000197763/ENSG00000213316/ENSG00000155962/ENSG00000197894	11	ENSG00000095303/ENSG00000073756/ENSG00000131979/ENSG00000188536/ENSG00000244734/ENSG00000213366/ENSG00000163220/ENSG00000167210/ENSG00000074706/ENSG00000165240/ENSG00000204444
BP	GO:0098869	cellular oxidant detoxification	28/2665	87/14478	0.00139409	0.0313367	ENSG00000130203/ENSG00000181019/ENSG00000161544/ENSG00000198431/ENSG00000117450/ENSG00000136810/ENSG00000095303/ENSG00000157870/ENSG00000073756/ENSG00000131979/ENSG00000104687/ENSG00000271303/ENSG00000188536/ENSG00000143198/ENSG00000008394/ENSG00000121053/ENSG00000244734/ENSG00000165672/ENSG00000167468/ENSG00000197763/ENSG00000213366/ENSG00000163220/ENSG00000167210/ENSG00000074706/ENSG00000165240…	APOE/NQO1/CYGB/TXNRD1/PRDX1/TXN/PTGS1/PRXL2B/PTGS2/GCH1/GSR/SRXN1/HBA2/MGST3/MGST1/EPX/HBB/PRDX3/GPX4/TXNRD3/GSTM2/S100A9/LOXHD1/IPCEF1/ATP7A/LTC4S/CLIC2/APOM	28	17	ENSG00000130203/ENSG00000181019/ENSG00000161544/ENSG00000198431/ENSG00000117450/ENSG00000136810/ENSG00000157870/ENSG00000104687/ENSG00000271303/ENSG00000143198/ENSG00000008394/ENSG00000121053/ENSG00000165672/ENSG00000167468/ENSG00000197763/ENSG00000213316/ENSG00000155962	11	ENSG00000095303/ENSG00000073756/ENSG00000131979/ENSG00000188536/ENSG00000244734/ENSG00000213366/ENSG00000163220/ENSG00000167210/ENSG00000074706/ENSG00000165240/ENSG00000204444
BP	GO:0002822	regulation of adaptive immune response based on somatic recombination of immune receptors built from immunoglobulin superfamily domains	35/2665	116/14478	0.00139783	0.0313367	ENSG00000125730/ENSG00000130529/ENSG00000081189/ENSG00000162711/ENSG00000136630/ENSG00000204475/ENSG00000150637/ENSG00000073861/ENSG00000117586/ENSG00000118503/ENSG00000159958/ENSG00000204592/ENSG00000129654/ENSG00000105205/ENSG00000049768/ENSG00000081237/ENSG00000121807/ENSG00000163251/ENSG00000130202/ENSG00000136634/ENSG00000166710/ENSG00000127191/ENSG00000101665/ENSG00000168040/ENSG00000172724…	C3/TRPM4/MEF2C/NLRP3/HLX/NCR3/CD226/TBX21/TNFSF4/TNFAIP3/TNFRSF13C/HLA-E/FOXJ1/CLC/FOXP3/PTPRC/CCR2/FZD5/NECTIN2/IL10/B2M/TRAF2/SMAD7/FADD/CCL19/CD28/UNG/CD80/HPX/EXOSC3/IL23A/HMGB1/TGFB1/IFNB1/LOXL3	35	17	ENSG00000125730/ENSG00000130529/ENSG00000136630/ENSG00000105205/ENSG00000049768/ENSG00000163251/ENSG00000130202/ENSG00000136634/ENSG00000127191/ENSG00000168040/ENSG00000172724/ENSG00000076248/ENSG00000121594/ENSG00000110169/ENSG00000107371/ENSG00000171855/ENSG00000115318	18	ENSG00000081189/ENSG00000162711/ENSG00000204475/ENSG00000150637/ENSG00000073861/ENSG00000117586/ENSG00000118503/ENSG00000159958/ENSG00000204592/ENSG00000129654/ENSG00000081237/ENSG00000121807/ENSG00000166710/ENSG00000101665/ENSG00000178562/ENSG00000110944/ENSG00000189403/ENSG00000105329
BP	GO:0050714	positive regulation of protein secretion	57/2665	212/14478	0.00139932	0.0313367	ENSG00000153162/ENSG00000198722/ENSG00000179593/ENSG00000130529/ENSG00000122223/ENSG00000181104/ENSG00000004468/ENSG00000162711/ENSG00000119714/ENSG00000092820/ENSG00000170893/ENSG00000117586/ENSG00000171132/ENSG00000085265/ENSG00000204592/ENSG00000136573/ENSG00000188906/ENSG00000100889/ENSG00000120217/ENSG00000197992/ENSG00000163702/ENSG00000111199/ENSG00000167207/ENSG00000163251/ENSG00000017427…	BMP6/UNC13B/ALOX15B/TRPM4/CD244/F2R/CD38/NLRP3/GPR68/EZR/TRH/TNFSF4/PRKCE/FCN1/HLA-E/BLK/LRRK2/PCK2/CD274/CLEC9A/IL17RC/TRPV4/NOD2/FZD5/IGF1/IRS2/TRIM16/HYAL2/HIF1A/JAK2/IL10/TLR2/PHPT1/DYNLL1/NLRP12/FFAR2/CCL19/WNT5A/TRIM6/SPTBN1/SELENOK/CCL3/TCF7L2/STX4/PPARD/SRC/GLUL/OXCT1/DOC2B/HMGB1/TGFB1/XBP1/ADAM9/GIPR/CHUK/GPI/AIM2	57	26	ENSG00000198722/ENSG00000179593/ENSG00000130529/ENSG00000119714/ENSG00000100889/ENSG00000120217/ENSG00000163702/ENSG00000111199/ENSG00000163251/ENSG00000017427/ENSG00000221926/ENSG00000068001/ENSG00000136634/ENSG00000054148/ENSG00000088986/ENSG00000172724/ENSG00000114251/ENSG00000121236/ENSG00000277632/ENSG00000103496/ENSG00000112033/ENSG00000197122/ENSG00000135821/ENSG00000168615/ENSG00000213341…	31	ENSG00000153162/ENSG00000122223/ENSG00000181104/ENSG00000004468/ENSG00000162711/ENSG00000092820/ENSG00000170893/ENSG00000117586/ENSG00000171132/ENSG00000085265/ENSG00000204592/ENSG00000136573/ENSG00000188906/ENSG00000197992/ENSG00000167207/ENSG00000185950/ENSG00000100644/ENSG00000096968/ENSG00000137462/ENSG00000142405/ENSG00000126262/ENSG00000115306/ENSG00000113811/ENSG00000148737/ENSG00000083720…
BP	GO:0016042	lipid catabolic process	70/2665	271/14478	0.00140589	0.0313367	ENSG00000130203/ENSG00000087076/ENSG00000179163/ENSG00000146070/ENSG00000166428/ENSG00000130208/ENSG00000100997/ENSG00000138413/ENSG00000105223/ENSG00000105499/ENSG00000133317/ENSG00000196743/ENSG00000138061/ENSG00000144959/ENSG00000132793/ENSG00000134780/ENSG00000164687/ENSG00000170323/ENSG00000107798/ENSG00000135446/ENSG00000182621/ENSG00000072210/ENSG00000074416/ENSG00000127252/ENSG00000204020…	APOE/HSD17B14/FUCA1/PLA2G7/PLD4/APOC1/ABHD12/IDH1/PLD3/PLA2G4C/LGALS12/GM2A/CYP1B1/NCEH1/LPIN3/DAGLA/FABP5/FABP4/LIPA/CDK4/PLCB1/ALDH3A2/MGLL/HRASLS/LIPN/PLBD2/SCARB1/FABP3/PLD1/ABHD4/NEU4/HSD17B4/PRKCE/PLCB3/CYP27B1/PCK2/GBA/RARRES3/SLC27A4/CPT2/NEU3/IRS1/PLCH2/IRS2/HSD17B11/HRASLS2/GLA/LIPC/PPARA/RARRES2/PNPLA6/PLA2G15/HSD11B1/EHHADH/PHYH/ABCD1/ECHS1/ACADS/AIG1/ACADVL/HEXB/CES3/PPARD/PNPLA3/SRD…	70	53	ENSG00000130203/ENSG00000087076/ENSG00000179163/ENSG00000146070/ENSG00000130208/ENSG00000100997/ENSG00000138413/ENSG00000105223/ENSG00000105499/ENSG00000196743/ENSG00000138061/ENSG00000144959/ENSG00000132793/ENSG00000134780/ENSG00000164687/ENSG00000170323/ENSG00000107798/ENSG00000135446/ENSG00000072210/ENSG00000074416/ENSG00000151176/ENSG00000073060/ENSG00000121769/ENSG00000075651/ENSG00000100439…	17	ENSG00000166428/ENSG00000133317/ENSG00000182621/ENSG00000127252/ENSG00000204020/ENSG00000204099/ENSG00000171132/ENSG00000133321/ENSG00000169047/ENSG00000149527/ENSG00000185950/ENSG00000198189/ENSG00000133328/ENSG00000166035/ENSG00000146416/ENSG00000150594/ENSG00000125772
BP	GO:0010742	macrophage derived foam cell differentiation	13/2665	30/14478	0.00140789	0.0313367	ENSG00000025434/ENSG00000163737/ENSG00000179593/ENSG00000132170/ENSG00000184371/ENSG00000259207/ENSG00000027075/ENSG00000150782/ENSG00000100906/ENSG00000186951/ENSG00000038945/ENSG00000113811/ENSG00000105329	NR1H3/PF4/ALOX15B/PPARG/CSF1/ITGB3/PRKCH/IL18/NFKBIA/PPARA/MSR1/SELENOK/TGFB1	13	7	ENSG00000025434/ENSG00000179593/ENSG00000132170/ENSG00000184371/ENSG00000150782/ENSG00000186951/ENSG00000038945	6	ENSG00000163737/ENSG00000259207/ENSG00000027075/ENSG00000100906/ENSG00000113811/ENSG00000105329
BP	GO:0090077	foam cell differentiation	13/2665	30/14478	0.00140789	0.0313367	ENSG00000025434/ENSG00000163737/ENSG00000179593/ENSG00000132170/ENSG00000184371/ENSG00000259207/ENSG00000027075/ENSG00000150782/ENSG00000100906/ENSG00000186951/ENSG00000038945/ENSG00000113811/ENSG00000105329	NR1H3/PF4/ALOX15B/PPARG/CSF1/ITGB3/PRKCH/IL18/NFKBIA/PPARA/MSR1/SELENOK/TGFB1	13	7	ENSG00000025434/ENSG00000179593/ENSG00000132170/ENSG00000184371/ENSG00000150782/ENSG00000186951/ENSG00000038945	6	ENSG00000163737/ENSG00000259207/ENSG00000027075/ENSG00000100906/ENSG00000113811/ENSG00000105329
BP	GO:0001909	leukocyte mediated cytotoxicity	27/2665	83/14478	0.00140827	0.0313367	ENSG00000100453/ENSG00000117450/ENSG00000189430/ENSG00000213809/ENSG00000204475/ENSG00000276231/ENSG00000172232/ENSG00000150637/ENSG00000143669/ENSG00000204592/ENSG00000185896/ENSG00000115607/ENSG00000170542/ENSG00000131015/ENSG00000081237/ENSG00000167193/ENSG00000196230/ENSG00000167633/ENSG00000183918/ENSG00000130202/ENSG00000150782/ENSG00000166710/ENSG00000168040/ENSG00000197561/ENSG00000100448…	GZMB/PRDX1/NCR1/KLRK1/NCR3/PIK3R6/AZU1/CD226/LYST/HLA-E/LAMP1/IL18RAP/SERPINB9/ULBP2/PTPRC/CRK/TUBB/KIR3DL1/SH2D1A/NECTIN2/IL18/B2M/FADD/ELANE/CTSG/IL23A/CTSH	27	12	ENSG00000117450/ENSG00000276231/ENSG00000172232/ENSG00000185896/ENSG00000167193/ENSG00000196230/ENSG00000130202/ENSG00000150782/ENSG00000168040/ENSG00000197561/ENSG00000100448/ENSG00000103811	15	ENSG00000100453/ENSG00000189430/ENSG00000213809/ENSG00000204475/ENSG00000150637/ENSG00000143669/ENSG00000204592/ENSG00000115607/ENSG00000170542/ENSG00000131015/ENSG00000081237/ENSG00000167633/ENSG00000183918/ENSG00000166710/ENSG00000110944
BP	GO:0002456	T cell mediated immunity	26/2665	79/14478	0.00141572	0.0313809	ENSG00000130529/ENSG00000196352/ENSG00000153563/ENSG00000162711/ENSG00000204475/ENSG00000073861/ENSG00000117586/ENSG00000204592/ENSG00000115607/ENSG00000105205/ENSG00000049768/ENSG00000081237/ENSG00000163251/ENSG00000136286/ENSG00000130202/ENSG00000150782/ENSG00000166710/ENSG00000127191/ENSG00000101665/ENSG00000164509/ENSG00000168040/ENSG00000117335/ENSG00000110944/ENSG00000189403/ENSG00000103811…	TRPM4/CD55/CD8A/NLRP3/NCR3/TBX21/TNFSF4/HLA-E/IL18RAP/CLC/FOXP3/PTPRC/FZD5/MYO1G/NECTIN2/IL18/B2M/TRAF2/SMAD7/IL31RA/FADD/CD46/IL23A/HMGB1/CTSH/IFNB1	26	10	ENSG00000130529/ENSG00000105205/ENSG00000049768/ENSG00000163251/ENSG00000130202/ENSG00000150782/ENSG00000127191/ENSG00000168040/ENSG00000103811/ENSG00000171855	16	ENSG00000196352/ENSG00000153563/ENSG00000162711/ENSG00000204475/ENSG00000073861/ENSG00000117586/ENSG00000204592/ENSG00000115607/ENSG00000081237/ENSG00000136286/ENSG00000166710/ENSG00000101665/ENSG00000164509/ENSG00000117335/ENSG00000110944/ENSG00000189403
BP	GO:0071396	cellular response to lipid	118/2665	497/14478	0.00144525	0.0319122	ENSG00000025434/ENSG00000171631/ENSG00000108691/ENSG00000260314/ENSG00000153071/ENSG00000153162/ENSG00000123358/ENSG00000100427/ENSG00000196352/ENSG00000186469/ENSG00000197646/ENSG00000132170/ENSG00000168329/ENSG00000070961/ENSG00000179094/ENSG00000081189/ENSG00000162711/ENSG00000153234/ENSG00000213809/ENSG00000135446/ENSG00000113448/ENSG00000120885/ENSG00000176105/ENSG00000073060/ENSG00000105697…	NR1H3/P2RY6/CCL2/MRC1/DAB2/BMP6/NR4A1/MLC1/CD55/GNG2/PDCD1LG2/PPARG/CX3CR1/ATP2B1/PER1/MEF2C/NLRP3/NR4A2/KLRK1/CDK4/PDE4D/CLU/YES1/SCARB1/HAMP/ZFP36/TNFSF4/TNFAIP3/TNIP3/PTGDR/CCR5/PRKCE/LILRA2/SLC6A4/CYP27B1/SPON2/PCK2/LPAR1/CD274/FOXO1/PDE4B/FECH/PAQR7/KANK2/RNF14/WNT3/FBXO32/ZFP36L2/LY96/DDX5/ZNF366/TBXA2R/MED30/PDCD4/PTAFR/NR3C2/CCL5/DDIT4/SCARB2/NKX3-1/IL15/IL18/PTCH1/JAK2/PID1/IL10/CREBRF/C…	118	50	ENSG00000025434/ENSG00000171631/ENSG00000108691/ENSG00000260314/ENSG00000153071/ENSG00000197646/ENSG00000132170/ENSG00000135446/ENSG00000073060/ENSG00000105697/ENSG00000050730/ENSG00000160791/ENSG00000111012/ENSG00000100889/ENSG00000198121/ENSG00000120217/ENSG00000066926/ENSG00000197256/ENSG00000013561/ENSG00000154589/ENSG00000178175/ENSG00000169403/ENSG00000138760/ENSG00000150782/ENSG00000136634…	68	ENSG00000153162/ENSG00000123358/ENSG00000100427/ENSG00000196352/ENSG00000186469/ENSG00000168329/ENSG00000070961/ENSG00000179094/ENSG00000081189/ENSG00000162711/ENSG00000153234/ENSG00000213809/ENSG00000113448/ENSG00000120885/ENSG00000176105/ENSG00000128016/ENSG00000117586/ENSG00000118503/ENSG00000168229/ENSG00000171132/ENSG00000239998/ENSG00000108576/ENSG00000159674/ENSG00000150907/ENSG00000184588…
BP	GO:0002460	adaptive immune response based on somatic recombination of immune receptors built from immunoglobulin superfamily domains	56/2665	208/14478	0.00148212	0.032601	ENSG00000159189/ENSG00000173372/ENSG00000125730/ENSG00000173369/ENSG00000130529/ENSG00000196352/ENSG00000153563/ENSG00000081189/ENSG00000101082/ENSG00000162711/ENSG00000136630/ENSG00000204475/ENSG00000156127/ENSG00000120885/ENSG00000137496/ENSG00000150637/ENSG00000073861/ENSG00000117586/ENSG00000118503/ENSG00000159958/ENSG00000175857/ENSG00000204592/ENSG00000166278/ENSG00000129654/ENSG00000115607…	C1QC/C1QA/C3/C1QB/TRPM4/CD55/CD8A/MEF2C/SLA2/NLRP3/HLX/NCR3/BATF/CLU/IL18BP/CD226/TBX21/TNFSF4/TNFAIP3/TNFRSF13C/GAPT/HLA-E/C2/FOXJ1/IL18RAP/CLC/FOXP3/PTPRC/CCR2/FZD5/CR2/MYO1G/NECTIN2/IL18/IL10/B2M/RORA/TRAF2/POU2F2/SMAD7/IL31RA/FADD/CCL19/CD46/CD28/UNG/CD80/HPX/EXOSC3/IL23A/HMGB1/CTSH/TGFB1/IFNB1/LOXL3/KLHL6	56	26	ENSG00000159189/ENSG00000173372/ENSG00000125730/ENSG00000173369/ENSG00000130529/ENSG00000136630/ENSG00000156127/ENSG00000137496/ENSG00000166278/ENSG00000105205/ENSG00000049768/ENSG00000163251/ENSG00000130202/ENSG00000150782/ENSG00000136634/ENSG00000127191/ENSG00000168040/ENSG00000172724/ENSG00000076248/ENSG00000121594/ENSG00000110169/ENSG00000107371/ENSG00000103811/ENSG00000171855/ENSG00000115318…	30	ENSG00000196352/ENSG00000153563/ENSG00000081189/ENSG00000101082/ENSG00000162711/ENSG00000204475/ENSG00000120885/ENSG00000150637/ENSG00000073861/ENSG00000117586/ENSG00000118503/ENSG00000159958/ENSG00000175857/ENSG00000204592/ENSG00000129654/ENSG00000115607/ENSG00000081237/ENSG00000121807/ENSG00000117322/ENSG00000136286/ENSG00000166710/ENSG00000069667/ENSG00000028277/ENSG00000101665/ENSG00000164509…
BP	GO:0001763	morphogenesis of a branching structure	44/2665	155/14478	0.00149147	0.0326814	ENSG00000157227/ENSG00000099250/ENSG00000106991/ENSG00000101160/ENSG00000109321/ENSG00000184371/ENSG00000244405/ENSG00000114554/ENSG00000166923/ENSG00000162337/ENSG00000136541/ENSG00000004399/ENSG00000138798/ENSG00000198435/ENSG00000143869/ENSG00000188906/ENSG00000204301/ENSG00000171791/ENSG00000112715/ENSG00000185630/ENSG00000125812/ENSG00000163251/ENSG00000167034/ENSG00000151208/ENSG00000125618…	MMP14/NRP1/ENG/CTSZ/AREG/CSF1/ETV5/PLXNA1/GREM1/LRP5/ERMN/PLXND1/EGF/NRARP/GDF7/LRRK2/NOTCH4/BCL2/VEGFA/PBX1/GZF1/FZD5/NKX3-1/DLG5/PAX8/PTCH1/IL10/RDH10/SHOX2/TGM2/WNT5A/B4GALT1/SRC/FAT4/HHEX/CTSH/TGFB1/SEMA3C/DCHS1/NOG/PKD2/ADM/SPRY2/BCL11A	44	23	ENSG00000157227/ENSG00000099250/ENSG00000106991/ENSG00000101160/ENSG00000184371/ENSG00000244405/ENSG00000114554/ENSG00000166923/ENSG00000162337/ENSG00000004399/ENSG00000163251/ENSG00000125618/ENSG00000136634/ENSG00000121039/ENSG00000168779/ENSG00000198959/ENSG00000114251/ENSG00000197122/ENSG00000103811/ENSG00000075223/ENSG00000118762/ENSG00000148926/ENSG00000136158	21	ENSG00000109321/ENSG00000136541/ENSG00000138798/ENSG00000198435/ENSG00000143869/ENSG00000188906/ENSG00000204301/ENSG00000171791/ENSG00000112715/ENSG00000185630/ENSG00000125812/ENSG00000167034/ENSG00000151208/ENSG00000185920/ENSG00000086062/ENSG00000196159/ENSG00000152804/ENSG00000105329/ENSG00000166341/ENSG00000183691/ENSG00000119866
BP	GO:0010634	positive regulation of epithelial cell migration	37/2665	125/14478	0.00152409	0.0332691	ENSG00000099250/ENSG00000100985/ENSG00000118257/ENSG00000111537/ENSG00000150760/ENSG00000127831/ENSG00000162407/ENSG00000073756/ENSG00000005884/ENSG00000106211/ENSG00000048052/ENSG00000138772/ENSG00000073060/ENSG00000259207/ENSG00000171132/ENSG00000100311/ENSG00000112715/ENSG00000113070/ENSG00000100644/ENSG00000050820/ENSG00000143878/ENSG00000177606/ENSG00000102359/ENSG00000134954/ENSG00000114251…	NRP1/MMP9/NRP2/IFNG/DOCK1/VIL1/PLPP3/PTGS2/ITGA3/HSPB1/HDAC9/ANXA3/SCARB1/ITGB3/PRKCE/PDGFB/VEGFA/HBEGF/HIF1A/BCAR1/RHOB/JUN/SRPX2/ETS1/WNT5A/INSL3/PLK2/ANGPT4/DOCK5/FOXP1/SRC/HMOX1/HMGB1/CTSH/TGFB1/ADAM9/THBS1	37	18	ENSG00000099250/ENSG00000100985/ENSG00000118257/ENSG00000150760/ENSG00000162407/ENSG00000005884/ENSG00000106211/ENSG00000073060/ENSG00000100311/ENSG00000050820/ENSG00000102359/ENSG00000114251/ENSG00000248099/ENSG00000101280/ENSG00000197122/ENSG00000100292/ENSG00000103811/ENSG00000168615	19	ENSG00000111537/ENSG00000127831/ENSG00000073756/ENSG00000048052/ENSG00000138772/ENSG00000259207/ENSG00000171132/ENSG00000112715/ENSG00000113070/ENSG00000100644/ENSG00000143878/ENSG00000177606/ENSG00000134954/ENSG00000145632/ENSG00000147459/ENSG00000114861/ENSG00000189403/ENSG00000105329/ENSG00000137801
BP	GO:0042267	natural killer cell mediated cytotoxicity	19/2665	52/14478	0.00153425	0.0333516	ENSG00000100453/ENSG00000117450/ENSG00000189430/ENSG00000213809/ENSG00000204475/ENSG00000276231/ENSG00000150637/ENSG00000143669/ENSG00000204592/ENSG00000185896/ENSG00000115607/ENSG00000170542/ENSG00000131015/ENSG00000167193/ENSG00000196230/ENSG00000167633/ENSG00000183918/ENSG00000130202/ENSG00000150782	GZMB/PRDX1/NCR1/KLRK1/NCR3/PIK3R6/CD226/LYST/HLA-E/LAMP1/IL18RAP/SERPINB9/ULBP2/CRK/TUBB/KIR3DL1/SH2D1A/NECTIN2/IL18	19	7	ENSG00000117450/ENSG00000276231/ENSG00000185896/ENSG00000167193/ENSG00000196230/ENSG00000130202/ENSG00000150782	12	ENSG00000100453/ENSG00000189430/ENSG00000213809/ENSG00000204475/ENSG00000150637/ENSG00000143669/ENSG00000204592/ENSG00000115607/ENSG00000170542/ENSG00000131015/ENSG00000167633/ENSG00000183918
BP	GO:0030183	B cell differentiation	32/2665	104/14478	0.00153948	0.0333516	ENSG00000157227/ENSG00000115232/ENSG00000048052/ENSG00000105369/ENSG00000078596/ENSG00000106003/ENSG00000171791/ENSG00000100097/ENSG00000152518/ENSG00000150093/ENSG00000145675/ENSG00000117322/ENSG00000007312/ENSG00000215417/ENSG00000076554/ENSG00000134250/ENSG00000136634/ENSG00000154822/ENSG00000160856/ENSG00000122025/ENSG00000028277/ENSG00000149311/ENSG00000087088/ENSG00000169508/ENSG00000029993…	MMP14/ITGA4/HDAC9/CD79A/ITM2A/LFNG/BCL2/LGALS1/ZFP36L2/ITGB1/PIK3R1/CR2/CD79B/MIR17HG/TPD52/NOTCH2/IL10/PLCL2/FCRL3/FLT3/POU2F2/ATM/BAX/GPR183/HMGB3/DNAJB9/ADGRG3/CYLD/HHEX/XBP1/KIT/IFNB1	32	7	ENSG00000157227/ENSG00000100097/ENSG00000136634/ENSG00000087088/ENSG00000029993/ENSG00000157404/ENSG00000171855	25	ENSG00000115232/ENSG00000048052/ENSG00000105369/ENSG00000078596/ENSG00000106003/ENSG00000171791/ENSG00000152518/ENSG00000150093/ENSG00000145675/ENSG00000117322/ENSG00000007312/ENSG00000215417/ENSG00000076554/ENSG00000134250/ENSG00000154822/ENSG00000160856/ENSG00000122025/ENSG00000028277/ENSG00000149311/ENSG00000169508/ENSG00000128590/ENSG00000182885/ENSG00000083799/ENSG00000152804/ENSG00000100219
BP	GO:0016051	carbohydrate biosynthetic process	53/2665	195/14478	0.00155724	0.0335801	ENSG00000122223/ENSG00000117448/ENSG00000173599/ENSG00000142178/ENSG00000123213/ENSG00000138798/ENSG00000100311/ENSG00000100889/ENSG00000150907/ENSG00000085662/ENSG00000187566/ENSG00000177156/ENSG00000196639/ENSG00000156966/ENSG00000169403/ENSG00000142657/ENSG00000017427/ENSG00000115339/ENSG00000169047/ENSG00000185950/ENSG00000124302/ENSG00000180767/ENSG00000137700/ENSG00000149639/ENSG00000182197…	CD244/AKR1A1/PC/SIK1/NLN/EGF/PDGFB/PCK2/FOXO1/AKR1B1/NHLRC1/TALDO1/HRH1/B3GNT7/PTAFR/PGD/IGF1/GALNT3/IRS1/IRS2/CHST8/CHST13/SLC37A4/SOGA1/EXT1/GOT1/GALNT14/PPARA/DGAT2/G6PD/FUT8/SDS/EPM2AIP1/GALNT10/ST6GALNAC6/SLC25A11/B3GNT9/B4GALT1/HAS1/GALNT6/CHST12/RPS27A/GPD2/MDH1/CHST15/SLC2A1/SLC25A10/TGFB1/SLC25A1/NR1D1/UGP2/GPI/GOT2	53	30	ENSG00000117448/ENSG00000173599/ENSG00000123213/ENSG00000100311/ENSG00000100889/ENSG00000085662/ENSG00000187566/ENSG00000177156/ENSG00000196639/ENSG00000169403/ENSG00000142657/ENSG00000017427/ENSG00000180767/ENSG00000137700/ENSG00000149639/ENSG00000120053/ENSG00000158089/ENSG00000186951/ENSG00000160211/ENSG00000135094/ENSG00000108528/ENSG00000237172/ENSG00000139629/ENSG00000115159/ENSG00000014641…	23	ENSG00000122223/ENSG00000142178/ENSG00000138798/ENSG00000150907/ENSG00000156966/ENSG00000115339/ENSG00000169047/ENSG00000185950/ENSG00000124302/ENSG00000182197/ENSG00000062282/ENSG00000033170/ENSG00000178567/ENSG00000164574/ENSG00000160408/ENSG00000086062/ENSG00000105509/ENSG00000136213/ENSG00000143947/ENSG00000182022/ENSG00000117394/ENSG00000105329/ENSG00000126368
BP	GO:0031960	response to corticosteroid	40/2665	138/14478	0.00156173	0.0335801	ENSG00000153162/ENSG00000106991/ENSG00000070961/ENSG00000109321/ENSG00000125740/ENSG00000073756/ENSG00000120129/ENSG00000138772/ENSG00000128016/ENSG00000170893/ENSG00000170345/ENSG00000171791/ENSG00000100889/ENSG00000177628/ENSG00000150907/ENSG00000066926/ENSG00000166148/ENSG00000156804/ENSG00000152518/ENSG00000169403/ENSG00000184347/ENSG00000168209/ENSG00000163453/ENSG00000136634/ENSG00000164463…	BMP6/ENG/ATP2B1/AREG/FOSB/PTGS2/DUSP1/ANXA3/ZFP36/TRH/FOS/BCL2/PCK2/GBA/FOXO1/FECH/AVPR1A/FBXO32/ZFP36L2/PTAFR/SLIT3/DDIT4/IGFBP7/IL10/CREBRF/FLT3/GOT1/S100B/ACSBG1/SERPINF1/EIF4EBP1/ALAD/SRC/BCL2L11/TGFB1/ADCYAP1/ADAM9/ADM/AIFM1/NTRK3	40	18	ENSG00000106991/ENSG00000100889/ENSG00000177628/ENSG00000066926/ENSG00000169403/ENSG00000184347/ENSG00000136634/ENSG00000120053/ENSG00000160307/ENSG00000132386/ENSG00000187840/ENSG00000148218/ENSG00000197122/ENSG00000141433/ENSG00000168615/ENSG00000148926/ENSG00000156709/ENSG00000140538	22	ENSG00000153162/ENSG00000070961/ENSG00000109321/ENSG00000125740/ENSG00000073756/ENSG00000120129/ENSG00000138772/ENSG00000128016/ENSG00000170893/ENSG00000170345/ENSG00000171791/ENSG00000150907/ENSG00000166148/ENSG00000156804/ENSG00000152518/ENSG00000168209/ENSG00000163453/ENSG00000164463/ENSG00000122025/ENSG00000103740/ENSG00000153094/ENSG00000105329
BP	GO:1903573	negative regulation of response to endoplasmic reticulum stress	16/2665	41/14478	0.00159969	0.0342681	ENSG00000120885/ENSG00000188906/ENSG00000071051/ENSG00000044574/ENSG00000107175/ENSG00000109501/ENSG00000099958/ENSG00000051108/ENSG00000128590/ENSG00000198168/ENSG00000158092/ENSG00000180667/ENSG00000155313/ENSG00000100219/ENSG00000158615/ENSG00000157613	CLU/LRRK2/NCK2/HSPA5/CREB3/WFS1/DERL3/HERPUD1/DNAJB9/SVIP/NCK1/YOD1/USP25/XBP1/PPP1R15B/CREB3L1	16	4	ENSG00000107175/ENSG00000109501/ENSG00000158092/ENSG00000157613	12	ENSG00000120885/ENSG00000188906/ENSG00000071051/ENSG00000044574/ENSG00000099958/ENSG00000051108/ENSG00000128590/ENSG00000198168/ENSG00000180667/ENSG00000155313/ENSG00000100219/ENSG00000158615
BP	GO:2001242	regulation of intrinsic apoptotic signaling pathway	42/2665	147/14478	0.00164528	0.0351136	ENSG00000105928/ENSG00000100985/ENSG00000140939/ENSG00000124216/ENSG00000073756/ENSG00000106211/ENSG00000120885/ENSG00000129355/ENSG00000143384/ENSG00000188906/ENSG00000171791/ENSG00000071051/ENSG00000029363/ENSG00000158828/ENSG00000109670/ENSG00000100644/ENSG00000172071/ENSG00000107175/ENSG00000167034/ENSG00000215301/ENSG00000109501/ENSG00000141682/ENSG00000109062/ENSG00000185825/ENSG00000144476…	GSDME/MMP9/NOL3/SNAI1/PTGS2/HSPB1/CLU/CDKN2D/MCL1/LRRK2/BCL2/NCK2/BCLAF1/PINK1/FBXW7/HIF1A/EIF2AK3/CREB3/NKX3-1/DDX3X/WFS1/PMAIP1/SLC9A3R1/BCAP31/ACKR3/BAX/HERPUD1/RPS7/SFPQ/S100A8/S100A9/HSPH1/CYLD/ZNF385A/NCK1/SRC/BCL2L11/SEPT4/XBP1/BCL2L1/CREB3L1/BID	42	14	ENSG00000105928/ENSG00000100985/ENSG00000140939/ENSG00000106211/ENSG00000158828/ENSG00000107175/ENSG00000109501/ENSG00000185825/ENSG00000087088/ENSG00000161642/ENSG00000158092/ENSG00000197122/ENSG00000171552/ENSG00000157613	28	ENSG00000124216/ENSG00000073756/ENSG00000120885/ENSG00000129355/ENSG00000143384/ENSG00000188906/ENSG00000171791/ENSG00000071051/ENSG00000029363/ENSG00000109670/ENSG00000100644/ENSG00000172071/ENSG00000167034/ENSG00000215301/ENSG00000141682/ENSG00000109062/ENSG00000144476/ENSG00000051108/ENSG00000171863/ENSG00000116560/ENSG00000143546/ENSG00000163220/ENSG00000120694/ENSG00000083799/ENSG00000153094…
BP	GO:0002292	T cell differentiation involved in immune response	21/2665	60/14478	0.00166931	0.0354803	ENSG00000111537/ENSG00000162711/ENSG00000136630/ENSG00000156127/ENSG00000073861/ENSG00000117586/ENSG00000049768/ENSG00000166527/ENSG00000150782/ENSG00000069667/ENSG00000101665/ENSG00000169508/ENSG00000172724/ENSG00000117335/ENSG00000121594/ENSG00000165240/ENSG00000114861/ENSG00000110944/ENSG00000189403/ENSG00000163508/ENSG00000115318	IFNG/NLRP3/HLX/BATF/TBX21/TNFSF4/FOXP3/CLEC4D/IL18/RORA/SMAD7/GPR183/CCL19/CD46/CD80/ATP7A/FOXP1/IL23A/HMGB1/EOMES/LOXL3	21	7	ENSG00000136630/ENSG00000156127/ENSG00000049768/ENSG00000150782/ENSG00000172724/ENSG00000121594/ENSG00000115318	14	ENSG00000111537/ENSG00000162711/ENSG00000073861/ENSG00000117586/ENSG00000166527/ENSG00000069667/ENSG00000101665/ENSG00000169508/ENSG00000117335/ENSG00000165240/ENSG00000114861/ENSG00000110944/ENSG00000189403/ENSG00000163508
BP	GO:0043547	positive regulation of GTPase activity	93/2665	380/14478	0.00168984	0.0354803	ENSG00000111344/ENSG00000175899/ENSG00000108691/ENSG00000150681/ENSG00000099250/ENSG00000128512/ENSG00000108700/ENSG00000125733/ENSG00000128805/ENSG00000132359/ENSG00000075391/ENSG00000275385/ENSG00000040608/ENSG00000150760/ENSG00000181104/ENSG00000116741/ENSG00000164691/ENSG00000133121/ENSG00000108688/ENSG00000182621/ENSG00000188157/ENSG00000095383/ENSG00000090104/ENSG00000182732/ENSG00000167291…	RASAL1/A2M/CCL2/RGS18/NRP1/DOCK4/CCL8/TRIP10/ARHGAP22/RAP1GAP2/RASAL2/CCL18/RTN4R/DOCK1/F2R/RGS2/TAGAP/STARD13/CCL7/PLCB1/AGRN/TBC1D2/RGS1/RGS6/TBC1D16/CCL13/ARHGEF11/ARHGAP10/RGS12/DNMBP/RAPGEF3/ARHGAP18/S1PR1/LRRK2/RASGRP2/AGAP3/FOXJ1/PRTN3/RACGAP1/ALDH1A1/RGL3/CCL24/ARHGAP31/ARHGAP29/ABR/CCL5/SRGAP3/ARHGAP24/ITGB1/CORO1C/JUN/PREB/TBC1D10B/CHN2/CDC42EP1/TBC1D12/TBC1D24/SIPA1L2/RGS11/RASA2/DOCK7…	93	54	ENSG00000111344/ENSG00000175899/ENSG00000108691/ENSG00000099250/ENSG00000128512/ENSG00000108700/ENSG00000125733/ENSG00000128805/ENSG00000075391/ENSG00000275385/ENSG00000040608/ENSG00000150760/ENSG00000133121/ENSG00000108688/ENSG00000188157/ENSG00000095383/ENSG00000167291/ENSG00000181374/ENSG00000132694/ENSG00000071205/ENSG00000159788/ENSG00000079337/ENSG00000146376/ENSG00000133612/ENSG00000196415…	39	ENSG00000150681/ENSG00000132359/ENSG00000181104/ENSG00000116741/ENSG00000164691/ENSG00000182621/ENSG00000090104/ENSG00000182732/ENSG00000107554/ENSG00000170989/ENSG00000188906/ENSG00000068831/ENSG00000129654/ENSG00000137962/ENSG00000271503/ENSG00000138639/ENSG00000150093/ENSG00000177606/ENSG00000106069/ENSG00000155903/ENSG00000152061/ENSG00000163171/ENSG00000047365/ENSG00000089820/ENSG00000157985…
BP	GO:0043473	pigmentation	28/2665	88/14478	0.0016916	0.0354803	ENSG00000115648/ENSG00000081189/ENSG00000187098/ENSG00000163093/ENSG00000118242/ENSG00000135404/ENSG00000143669/ENSG00000049130/ENSG00000137474/ENSG00000171791/ENSG00000041353/ENSG00000107521/ENSG00000110756/ENSG00000123892/ENSG00000088256/ENSG00000143553/ENSG00000087088/ENSG00000125863/ENSG00000166189/ENSG00000135960/ENSG00000065000/ENSG00000197535/ENSG00000112367/ENSG00000165240/ENSG00000153094…	MLPH/MEF2C/MITF/BBS5/MREG/CD63/LYST/KITLG/MYO7A/BCL2/RAB27B/HPS1/HPS5/RAB38/GNA11/SNAPIN/BAX/MKKS/HPS6/EDAR/AP3D1/MYO5A/FIG4/ATP7A/BCL2L11/ASIP/KIT/BLOC1S2	28	21	ENSG00000115648/ENSG00000187098/ENSG00000163093/ENSG00000118242/ENSG00000135404/ENSG00000049130/ENSG00000137474/ENSG00000107521/ENSG00000110756/ENSG00000123892/ENSG00000088256/ENSG00000143553/ENSG00000087088/ENSG00000125863/ENSG00000166189/ENSG00000065000/ENSG00000197535/ENSG00000112367/ENSG00000101440/ENSG00000157404/ENSG00000196072	7	ENSG00000081189/ENSG00000143669/ENSG00000171791/ENSG00000041353/ENSG00000135960/ENSG00000165240/ENSG00000153094
BP	GO:0032731	positive regulation of interleukin-1 beta production	14/2665	34/14478	0.00169336	0.0354803	ENSG00000162711/ENSG00000106211/ENSG00000172232/ENSG00000120738/ENSG00000166949/ENSG00000167207/ENSG00000163251/ENSG00000221926/ENSG00000096968/ENSG00000142405/ENSG00000172724/ENSG00000114251/ENSG00000277632/ENSG00000163568	NLRP3/HSPB1/AZU1/EGR1/SMAD3/NOD2/FZD5/TRIM16/JAK2/NLRP12/CCL19/WNT5A/CCL3/AIM2	14	8	ENSG00000106211/ENSG00000172232/ENSG00000120738/ENSG00000163251/ENSG00000221926/ENSG00000172724/ENSG00000114251/ENSG00000277632	6	ENSG00000162711/ENSG00000166949/ENSG00000167207/ENSG00000096968/ENSG00000142405/ENSG00000163568
BP	GO:0098751	bone cell development	14/2665	34/14478	0.00169336	0.0354803	ENSG00000197046/ENSG00000143995/ENSG00000119714/ENSG00000177706/ENSG00000182718/ENSG00000162367/ENSG00000109670/ENSG00000134250/ENSG00000204420/ENSG00000071553/ENSG00000161642/ENSG00000114861/ENSG00000197122/ENSG00000157404	SIGLEC15/MEIS1/GPR68/FAM20C/ANXA2/TAL1/FBXW7/NOTCH2/MPIG6B/ATP6AP1/ZNF385A/FOXP1/SRC/KIT	14	8	ENSG00000197046/ENSG00000119714/ENSG00000177706/ENSG00000182718/ENSG00000071553/ENSG00000161642/ENSG00000197122/ENSG00000157404	6	ENSG00000143995/ENSG00000162367/ENSG00000109670/ENSG00000134250/ENSG00000204420/ENSG00000114861
BP	GO:0031349	positive regulation of defense response	102/2665	423/14478	0.00174326	0.036328	ENSG00000025434/ENSG00000276600/ENSG00000125730/ENSG00000158473/ENSG00000146070/ENSG00000090659/ENSG00000198722/ENSG00000198574/ENSG00000163221/ENSG00000131203/ENSG00000275385/ENSG00000099985/ENSG00000164733/ENSG00000081189/ENSG00000197329/ENSG00000170323/ENSG00000073756/ENSG00000213809/ENSG00000100600/ENSG00000101695/ENSG00000156711/ENSG00000204475/ENSG00000133661/ENSG00000074966/ENSG00000150637…	NR1H3/RAB7B/C3/CD1D/PLA2G7/CD209/UNC13B/SH2D1B/S100A12/IDO1/CCL18/OSM/CTSB/MEF2C/PELI1/FABP4/PTGS2/KLRK1/LGMN/RNF125/MAPK13/NCR3/SFTPD/TXK/CD226/MAP3K1/ICAM3/TNFSF4/TNFAIP3/TNIP3/PRKCE/LILRA2/FCN1/HLA-E/COLEC12/LAMP1/IL18RAP/PSMB5/IL17RC/LY96/CCL24/TRPV4/LRRC70/CCR2/CD47/IL6ST/PDCD4/NOD2/NLRC4/FYN/ZBP1/CCL5/CLEC4D/HSPA1B/HYAL2/SH2D1A/NECTIN2/IL15/IL18/JAK2/PSMD14/ETS1/FCRL3/TLR2/NFKBIA/ICAM2/TRAF…	102	39	ENSG00000025434/ENSG00000276600/ENSG00000125730/ENSG00000146070/ENSG00000090659/ENSG00000198722/ENSG00000131203/ENSG00000275385/ENSG00000164733/ENSG00000170323/ENSG00000100600/ENSG00000156711/ENSG00000050730/ENSG00000158270/ENSG00000185896/ENSG00000100804/ENSG00000163702/ENSG00000154589/ENSG00000106178/ENSG00000111199/ENSG00000091106/ENSG00000068001/ENSG00000130202/ENSG00000150782/ENSG00000115233…	63	ENSG00000158473/ENSG00000198574/ENSG00000163221/ENSG00000099985/ENSG00000081189/ENSG00000197329/ENSG00000073756/ENSG00000213809/ENSG00000101695/ENSG00000204475/ENSG00000133661/ENSG00000074966/ENSG00000150637/ENSG00000095015/ENSG00000076662/ENSG00000117586/ENSG00000118503/ENSG00000171132/ENSG00000239998/ENSG00000085265/ENSG00000204592/ENSG00000115607/ENSG00000186105/ENSG00000121807/ENSG00000196776…
BP	GO:0051149	positive regulation of muscle cell differentiation	24/2665	72/14478	0.00174648	0.036328	ENSG00000157227/ENSG00000157168/ENSG00000130513/ENSG00000106991/ENSG00000081189/ENSG00000111913/ENSG00000166923/ENSG00000188130/ENSG00000105697/ENSG00000070831/ENSG00000171791/ENSG00000173933/ENSG00000017427/ENSG00000110047/ENSG00000168779/ENSG00000101096/ENSG00000136830/ENSG00000143119/ENSG00000161055/ENSG00000105329/ENSG00000105088/ENSG00000134072/ENSG00000125735/ENSG00000157404	MMP14/NRG1/GDF15/ENG/MEF2C/RIPOR2/GREM1/MAPK12/HAMP/CDC42/BCL2/RBM4/IGF1/EHD1/SHOX2/NFATC2/FAM129B/CD53/SCGB3A1/TGFB1/OLFM2/CAMK1/TNFSF14/KIT	24	13	ENSG00000157227/ENSG00000130513/ENSG00000106991/ENSG00000166923/ENSG00000188130/ENSG00000105697/ENSG00000017427/ENSG00000168779/ENSG00000136830/ENSG00000105088/ENSG00000134072/ENSG00000125735/ENSG00000157404	11	ENSG00000157168/ENSG00000081189/ENSG00000111913/ENSG00000070831/ENSG00000171791/ENSG00000173933/ENSG00000110047/ENSG00000101096/ENSG00000143119/ENSG00000161055/ENSG00000105329
BP	GO:0046580	negative regulation of Ras protein signal transduction	17/2665	45/14478	0.00175711	0.0364172	ENSG00000111344/ENSG00000075391/ENSG00000005884/ENSG00000111913/ENSG00000133216/ENSG00000109079/ENSG00000104695/ENSG00000150093/ENSG00000035862/ENSG00000119487/ENSG00000155903/ENSG00000036257/ENSG00000154803/ENSG00000185989/ENSG00000165895/ENSG00000117632/ENSG00000136158	RASAL1/RASAL2/ITGA3/RIPOR2/EPHB2/TNFAIP1/PPP2CB/ITGB1/TIMP2/MAPKAP1/RASA2/CUL3/FLCN/RASA3/ARHGAP42/STMN1/SPRY2	17	11	ENSG00000111344/ENSG00000075391/ENSG00000005884/ENSG00000133216/ENSG00000109079/ENSG00000104695/ENSG00000035862/ENSG00000119487/ENSG00000154803/ENSG00000117632/ENSG00000136158	6	ENSG00000111913/ENSG00000150093/ENSG00000155903/ENSG00000036257/ENSG00000185989/ENSG00000165895
BP	GO:0032635	interleukin-6 production	33/2665	109/14478	0.00177061	0.036434	ENSG00000276600/ENSG00000181104/ENSG00000127528/ENSG00000183087/ENSG00000153064/ENSG00000156711/ENSG00000117586/ENSG00000118503/ENSG00000239998/ENSG00000181722/ENSG00000159674/ENSG00000129654/ENSG00000177628/ENSG00000115607/ENSG00000163702/ENSG00000049768/ENSG00000111199/ENSG00000167207/ENSG00000169403/ENSG00000068001/ENSG00000150782/ENSG00000136634/ENSG00000137462/ENSG00000170425/ENSG00000142405…	RAB7B/F2R/KLF2/GAS6/BANK1/MAPK13/TNFSF4/TNFAIP3/LILRA2/ZBTB20/SPON2/FOXJ1/GBA/IL18RAP/IL17RC/FOXP3/TRPV4/NOD2/PTAFR/HYAL2/IL18/IL10/TLR2/ADORA2B/NLRP12/WNT5A/SYT11/SELENOK/EREG/LILRB2/HMGB1/XBP1/ADCYAP1	33	14	ENSG00000276600/ENSG00000183087/ENSG00000156711/ENSG00000177628/ENSG00000163702/ENSG00000049768/ENSG00000111199/ENSG00000169403/ENSG00000068001/ENSG00000150782/ENSG00000136634/ENSG00000170425/ENSG00000114251/ENSG00000141433	19	ENSG00000181104/ENSG00000127528/ENSG00000153064/ENSG00000117586/ENSG00000118503/ENSG00000239998/ENSG00000181722/ENSG00000159674/ENSG00000129654/ENSG00000115607/ENSG00000167207/ENSG00000137462/ENSG00000142405/ENSG00000132718/ENSG00000113811/ENSG00000124882/ENSG00000131042/ENSG00000189403/ENSG00000100219
BP	GO:0046718	viral entry into host cell	33/2665	109/14478	0.00177061	0.036434	ENSG00000121966/ENSG00000260314/ENSG00000090659/ENSG00000196352/ENSG00000143217/ENSG00000164733/ENSG00000183087/ENSG00000073060/ENSG00000149294/ENSG00000259207/ENSG00000185201/ENSG00000160791/ENSG00000085265/ENSG00000185896/ENSG00000185885/ENSG00000100097/ENSG00000110651/ENSG00000150093/ENSG00000138760/ENSG00000204388/ENSG00000117322/ENSG00000068001/ENSG00000130202/ENSG00000105281/ENSG00000185803…	CXCR4/MRC1/CD209/CD55/NECTIN4/CTSB/GAS6/SCARB1/NCAM1/ITGB3/IFITM2/CCR5/FCN1/LAMP1/IFITM1/LGALS1/CD81/ITGB1/SCARB2/HSPA1B/CR2/HYAL2/NECTIN2/SLC1A5/SLC52A2/IFITM3/CD46/CD80/DYNLT1/TNFRSF14/TYRO3/NPC1/TRIM10	33	19	ENSG00000260314/ENSG00000090659/ENSG00000143217/ENSG00000164733/ENSG00000183087/ENSG00000073060/ENSG00000160791/ENSG00000185896/ENSG00000100097/ENSG00000110651/ENSG00000138760/ENSG00000068001/ENSG00000130202/ENSG00000105281/ENSG00000185803/ENSG00000121594/ENSG00000157873/ENSG00000092445/ENSG00000141458	14	ENSG00000121966/ENSG00000196352/ENSG00000149294/ENSG00000259207/ENSG00000185201/ENSG00000085265/ENSG00000185885/ENSG00000150093/ENSG00000204388/ENSG00000117322/ENSG00000142089/ENSG00000117335/ENSG00000146425/ENSG00000204613
BP	GO:0006898	receptor-mediated endocytosis	64/2665	246/14478	0.00181847	0.0372852	ENSG00000130203/ENSG00000260314/ENSG00000153071/ENSG00000130208/ENSG00000115232/ENSG00000010327/ENSG00000177675/ENSG00000132465/ENSG00000166923/ENSG00000133661/ENSG00000120885/ENSG00000073060/ENSG00000135404/ENSG00000138798/ENSG00000092820/ENSG00000161944/ENSG00000158270/ENSG00000042753/ENSG00000182718/ENSG00000112715/ENSG00000197992/ENSG00000163464/ENSG00000146700/ENSG00000188536/ENSG00000106367…	APOE/MRC1/DAB2/APOC1/ITGA4/STAB1/CD163L1/JCHAIN/GREM1/SFTPD/CLU/SCARB1/CD63/EGF/EZR/ASGR2/COLEC12/AP2S1/ANXA2/VEGFA/CLEC9A/CXCR1/SSC4D/HBA2/AP1S1/FCHO2/CD81/SORL1/HBB/CXCR2/DNM1/ITGB1/SCARB2/RABEPK/B2M/CLTA/AP2A2/HIP1/ACKR3/PIP5K1C/MSR1/CD9/LRP1B/LRP12/ADRB2/CCL19/RAB31/SYT11/HSPH1/LMBRD1/CUBN/FCGR1A/SNX1/AP2M1/LGALS3BP/HPX/MTMR2/ASGR1/SDCBP/LRPAP1/ADM/LRP3/PDLIM7/LOXL3	64	40	ENSG00000130203/ENSG00000260314/ENSG00000153071/ENSG00000130208/ENSG00000010327/ENSG00000177675/ENSG00000166923/ENSG00000073060/ENSG00000135404/ENSG00000158270/ENSG00000042753/ENSG00000182718/ENSG00000146700/ENSG00000106367/ENSG00000157107/ENSG00000110651/ENSG00000106976/ENSG00000138760/ENSG00000136933/ENSG00000122705/ENSG00000183020/ENSG00000127946/ENSG00000186111/ENSG00000038945/ENSG00000010278…	24	ENSG00000115232/ENSG00000132465/ENSG00000133661/ENSG00000120885/ENSG00000138798/ENSG00000092820/ENSG00000161944/ENSG00000112715/ENSG00000197992/ENSG00000163464/ENSG00000188536/ENSG00000137642/ENSG00000244734/ENSG00000180871/ENSG00000150093/ENSG00000166710/ENSG00000144476/ENSG00000168702/ENSG00000169252/ENSG00000132718/ENSG00000120694/ENSG00000168216/ENSG00000107611/ENSG00000141505
BP	GO:0042552	myelination	32/2665	105/14478	0.00183047	0.0373976	ENSG00000121966/ENSG00000122877/ENSG00000197993/ENSG00000157168/ENSG00000185567/ENSG00000109099/ENSG00000148498/ENSG00000120885/ENSG00000047597/ENSG00000169247/ENSG00000198121/ENSG00000132970/ENSG00000120949/ENSG00000166086/ENSG00000172071/ENSG00000137462/ENSG00000082397/ENSG00000160307/ENSG00000103740/ENSG00000010278/ENSG00000100678/ENSG00000128242/ENSG00000174607/ENSG00000197535/ENSG00000112367…	CXCR4/EGR2/KEL/NRG1/AHNAK2/PMP22/PARD3/CLU/XK/SH3TC2/LPAR1/WASF3/TNFRSF8/JAM3/EIF2AK3/TLR2/EPB41L3/S100B/ACSBG1/CD9/SLC8A3/GAL3ST1/UGT8/MYO5A/FIG4/HEXB/ADAM22/TSPAN2/MTMR2/TGFB1/ERBB2/FA2H	32	13	ENSG00000122877/ENSG00000197993/ENSG00000185567/ENSG00000109099/ENSG00000198121/ENSG00000082397/ENSG00000160307/ENSG00000010278/ENSG00000128242/ENSG00000197535/ENSG00000112367/ENSG00000049860/ENSG00000087053	19	ENSG00000121966/ENSG00000157168/ENSG00000148498/ENSG00000120885/ENSG00000047597/ENSG00000169247/ENSG00000132970/ENSG00000120949/ENSG00000166086/ENSG00000172071/ENSG00000137462/ENSG00000103740/ENSG00000100678/ENSG00000174607/ENSG00000008277/ENSG00000134198/ENSG00000105329/ENSG00000141736/ENSG00000103089
BP	GO:0015711	organic anion transport	93/2665	381/14478	0.00183987	0.0374563	ENSG00000130203/ENSG00000137491/ENSG00000092068/ENSG00000159640/ENSG00000079215/ENSG00000130208/ENSG00000198722/ENSG00000139974/ENSG00000181045/ENSG00000107282/ENSG00000136854/ENSG00000132170/ENSG00000134548/ENSG00000088836/ENSG00000103042/ENSG00000151012/ENSG00000080493/ENSG00000073060/ENSG00000144645/ENSG00000121769/ENSG00000125454/ENSG00000100979/ENSG00000123643/ENSG00000005379/ENSG00000141391…	APOE/SLCO2B1/SLC7A8/ACE/SLC1A3/APOC1/UNC13B/SLC38A6/SLC26A11/APBA1/STXBP1/PPARG/SPX/SLC4A11/SLC38A7/SLC7A11/SLC4A4/SCARB1/OSBPL10/FABP3/SLC25A19/PLTP/SLC36A1/TSPOAP1/PRELID3A/SLC17A7/XK/OSBPL5/TRH/SLC1A2/STK39/ABCB1/SLC4A3/SLC2A3/PQLC2/SERINC2/BEST1/SLC27A4/AVPR1A/SLC4A1/SLCO4C1/HBA2/SLC6A8/CPT2/CTNS/ABCC3/ABCC1/PITPNM2/NCOA2/HBB/SLC4A7/ABCC5/IRS2/SLC17A5/SLC22A1/CA5B/SLC6A9/SLC3A2/SLC27A1/SLC9A3…	93	56	ENSG00000130203/ENSG00000137491/ENSG00000092068/ENSG00000159640/ENSG00000079215/ENSG00000130208/ENSG00000198722/ENSG00000139974/ENSG00000181045/ENSG00000107282/ENSG00000136854/ENSG00000132170/ENSG00000088836/ENSG00000103042/ENSG00000151012/ENSG00000073060/ENSG00000121769/ENSG00000125454/ENSG00000100979/ENSG00000123643/ENSG00000141391/ENSG00000104888/ENSG00000110436/ENSG00000040487/ENSG00000168528…	37	ENSG00000134548/ENSG00000080493/ENSG00000144645/ENSG00000005379/ENSG00000047597/ENSG00000021762/ENSG00000170893/ENSG00000198648/ENSG00000085563/ENSG00000114923/ENSG00000059804/ENSG00000166148/ENSG00000004939/ENSG00000173930/ENSG00000188536/ENSG00000090975/ENSG00000140396/ENSG00000244734/ENSG00000033867/ENSG00000185950/ENSG00000169239/ENSG00000109062/ENSG00000144290/ENSG00000169507/ENSG00000206190…
BP	GO:0001822	kidney development	58/2665	219/14478	0.00187073	0.03795	ENSG00000159640/ENSG00000153162/ENSG00000099250/ENSG00000170962/ENSG00000170873/ENSG00000100373/ENSG00000081189/ENSG00000005884/ENSG00000111077/ENSG00000172037/ENSG00000166923/ENSG00000074181/ENSG00000113721/ENSG00000157483/ENSG00000109906/ENSG00000124145/ENSG00000100311/ENSG00000188906/ENSG00000171791/ENSG00000112715/ENSG00000107816/ENSG00000129654/ENSG00000169031/ENSG00000185630/ENSG00000120738…	ACE/BMP6/NRP1/PDGFD/MTSS1/UPK3A/MEF2C/ITGA3/TNS2/LAMB2/GREM1/NOTCH3/PDGFRB/MYO1E/ZBTB16/SDC4/PDGFB/LRRK2/BCL2/VEGFA/LZTS2/FOXJ1/COL4A3/PBX1/EGR1/AKR1B1/SMAD3/GZF1/CXCR2/HYAL2/ODC1/NKX3-1/DLG5/MPV17/PAX8/PTCH1/WFS1/HES1/JMJD6/SMAD7/RDH10/COL4A4/BAX/SULF2/ARL3/CD24/C1GALT1/SERPINF1/FAT4/BCL2L11/ADAMTS1/FLCN/CTSH/TGFB1/DCHS1/NOG/PKD2/RIDA	58	25	ENSG00000159640/ENSG00000099250/ENSG00000005884/ENSG00000111077/ENSG00000172037/ENSG00000166923/ENSG00000074181/ENSG00000157483/ENSG00000124145/ENSG00000100311/ENSG00000107816/ENSG00000120738/ENSG00000085662/ENSG00000068001/ENSG00000115204/ENSG00000125618/ENSG00000109501/ENSG00000121039/ENSG00000087088/ENSG00000138175/ENSG00000132386/ENSG00000154803/ENSG00000103811/ENSG00000118762/ENSG00000132541	33	ENSG00000153162/ENSG00000170962/ENSG00000170873/ENSG00000100373/ENSG00000081189/ENSG00000113721/ENSG00000109906/ENSG00000188906/ENSG00000171791/ENSG00000112715/ENSG00000129654/ENSG00000169031/ENSG00000185630/ENSG00000166949/ENSG00000125812/ENSG00000180871/ENSG00000115758/ENSG00000167034/ENSG00000151208/ENSG00000185920/ENSG00000114315/ENSG00000070495/ENSG00000101665/ENSG00000081052/ENSG00000196562…
BP	GO:2000107	negative regulation of leukocyte apoptotic process	18/2665	49/14478	0.00188497	0.0379918	ENSG00000157514/ENSG00000131203/ENSG00000183087/ENSG00000171611/ENSG00000160791/ENSG00000196684/ENSG00000049130/ENSG00000167207/ENSG00000180871/ENSG00000271503/ENSG00000185950/ENSG00000100644/ENSG00000215417/ENSG00000168040/ENSG00000172724/ENSG00000114861/ENSG00000153208/ENSG00000119457	TSC22D3/IDO1/GAS6/PTCRA/CCR5/HSH2D/KITLG/NOD2/CXCR2/CCL5/IRS2/HIF1A/MIR17HG/FADD/CCL19/FOXP1/MERTK/SLC46A2	18	7	ENSG00000131203/ENSG00000183087/ENSG00000160791/ENSG00000049130/ENSG00000168040/ENSG00000172724/ENSG00000153208	11	ENSG00000157514/ENSG00000171611/ENSG00000196684/ENSG00000167207/ENSG00000180871/ENSG00000271503/ENSG00000185950/ENSG00000100644/ENSG00000215417/ENSG00000114861/ENSG00000119457
BP	GO:0010743	regulation of macrophage derived foam cell differentiation	2665-11-01	24/14478	0.00188603	0.0379918	ENSG00000025434/ENSG00000163737/ENSG00000179593/ENSG00000132170/ENSG00000184371/ENSG00000259207/ENSG00000027075/ENSG00000150782/ENSG00000100906/ENSG00000186951/ENSG00000038945	NR1H3/PF4/ALOX15B/PPARG/CSF1/ITGB3/PRKCH/IL18/NFKBIA/PPARA/MSR1	11	7	ENSG00000025434/ENSG00000179593/ENSG00000132170/ENSG00000184371/ENSG00000150782/ENSG00000186951/ENSG00000038945	4	ENSG00000163737/ENSG00000259207/ENSG00000027075/ENSG00000100906
BP	GO:0046394	carboxylic acid biosynthetic process	91/2665	372/14478	0.00191018	0.0383438	ENSG00000025434/ENSG00000038427/ENSG00000079215/ENSG00000099377/ENSG00000135929/ENSG00000130208/ENSG00000114115/ENSG00000179593/ENSG00000095303/ENSG00000131203/ENSG00000157870/ENSG00000179918/ENSG00000099998/ENSG00000141447/ENSG00000160200/ENSG00000183549/ENSG00000117448/ENSG00000108839/ENSG00000073756/ENSG00000099194/ENSG00000131979/ENSG00000135069/ENSG00000074416/ENSG00000129993/ENSG00000164181…	NR1H3/VCAN/SLC1A3/HSD3B7/CYP27A1/APOC1/RBP1/ALOX15B/PTGS1/IDO1/PRXL2B/SEPHS2/GGT5/OSBPL1A/CBS/ACSM5/AKR1A1/ALOX12/PTGS2/SCD/GCH1/PSAT1/MGLL/CBFA2T3/ELOVL7/PYCR1/BCAT1/BCAT2/EGF/ALOX5/PSPH/PTGES/HSD17B4/UGDH/PDGFB/KMO/AHCY/ACSS2/AVPR1A/HAAO/DHRS9/CARNS1/CBR1/MGST3/MGST1/HACD1/IGF1/OGT/ABCC5/DDIT4/HIF1A/PLOD3/GAD1/GOT1/GGT1/LIPC/RDH10/AAAS/PPARA/NUP88/SDS/HPGDS/TRIB3/PFKP/HAS1/HK2/ELOVL5/MYO5A/ACAD…	91	63	ENSG00000025434/ENSG00000079215/ENSG00000099377/ENSG00000135929/ENSG00000130208/ENSG00000114115/ENSG00000179593/ENSG00000131203/ENSG00000157870/ENSG00000179918/ENSG00000099998/ENSG00000141447/ENSG00000160200/ENSG00000183549/ENSG00000117448/ENSG00000099194/ENSG00000135069/ENSG00000074416/ENSG00000183010/ENSG00000060982/ENSG00000105552/ENSG00000146733/ENSG00000133835/ENSG00000109814/ENSG00000100311…	28	ENSG00000038427/ENSG00000095303/ENSG00000108839/ENSG00000073756/ENSG00000131979/ENSG00000129993/ENSG00000164181/ENSG00000138798/ENSG00000012779/ENSG00000148344/ENSG00000166148/ENSG00000172508/ENSG00000147162/ENSG00000168209/ENSG00000100644/ENSG00000166035/ENSG00000108559/ENSG00000105509/ENSG00000012660/ENSG00000136213/ENSG00000170525/ENSG00000111962/ENSG00000188921/ENSG00000105329/ENSG00000100219…
BP	GO:0050854	regulation of antigen receptor-mediated signaling pathway	19/2665	53/14478	0.00198496	0.0395682	ENSG00000150637/ENSG00000092820/ENSG00000108861/ENSG00000131981/ENSG00000136573/ENSG00000186818/ENSG00000177425/ENSG00000110031/ENSG00000081237/ENSG00000196092/ENSG00000027075/ENSG00000130202/ENSG00000166501/ENSG00000154822/ENSG00000160856/ENSG00000054148/ENSG00000083799/ENSG00000120690/ENSG00000149177	CD226/EZR/DUSP3/LGALS3/BLK/LILRB4/PAWR/LPXN/PTPRC/PAX5/PRKCH/NECTIN2/PRKCB/PLCL2/FCRL3/PHPT1/CYLD/ELF1/PTPRJ	19	6	ENSG00000108861/ENSG00000131981/ENSG00000186818/ENSG00000110031/ENSG00000130202/ENSG00000054148	13	ENSG00000150637/ENSG00000092820/ENSG00000136573/ENSG00000177425/ENSG00000081237/ENSG00000196092/ENSG00000027075/ENSG00000166501/ENSG00000154822/ENSG00000160856/ENSG00000083799/ENSG00000120690/ENSG00000149177
BP	GO:0070228	regulation of lymphocyte apoptotic process	19/2665	53/14478	0.00198496	0.0395682	ENSG00000157514/ENSG00000131203/ENSG00000171611/ENSG00000196684/ENSG00000131981/ENSG00000101197/ENSG00000120217/ENSG00000271503/ENSG00000185950/ENSG00000100644/ENSG00000215417/ENSG00000136634/ENSG00000168040/ENSG00000087088/ENSG00000114251/ENSG00000160654/ENSG00000114861/ENSG00000119457/ENSG00000167604	TSC22D3/IDO1/PTCRA/HSH2D/LGALS3/BIRC7/CD274/CCL5/IRS2/HIF1A/MIR17HG/IL10/FADD/BAX/WNT5A/CD3G/FOXP1/SLC46A2/NFKBID	19	8	ENSG00000131203/ENSG00000131981/ENSG00000101197/ENSG00000120217/ENSG00000136634/ENSG00000168040/ENSG00000087088/ENSG00000114251	11	ENSG00000157514/ENSG00000171611/ENSG00000196684/ENSG00000271503/ENSG00000185950/ENSG00000100644/ENSG00000215417/ENSG00000160654/ENSG00000114861/ENSG00000119457/ENSG00000167604
BP	GO:0048246	macrophage chemotaxis	13/2665	31/14478	0.00202048	0.0399984	ENSG00000108691/ENSG00000168329/ENSG00000174600/ENSG00000184371/ENSG00000133661/ENSG00000172232/ENSG00000131981/ENSG00000271447/ENSG00000111199/ENSG00000271503/ENSG00000106538/ENSG00000277632/ENSG00000137801	CCL2/CX3CR1/CMKLR1/CSF1/SFTPD/AZU1/LGALS3/MMP28/TRPV4/CCL5/RARRES2/CCL3/THBS1	13	8	ENSG00000108691/ENSG00000174600/ENSG00000184371/ENSG00000172232/ENSG00000131981/ENSG00000111199/ENSG00000106538/ENSG00000277632	5	ENSG00000168329/ENSG00000133661/ENSG00000271447/ENSG00000271503/ENSG00000137801
BP	GO:2000273	positive regulation of signaling receptor activity	13/2665	31/14478	0.00202048	0.0399984	ENSG00000166923/ENSG00000138798/ENSG00000107954/ENSG00000171132/ENSG00000133216/ENSG00000158828/ENSG00000150093/ENSG00000109670/ENSG00000169252/ENSG00000124151/ENSG00000124882/ENSG00000150594/ENSG00000163235	GREM1/EGF/NEURL1/PRKCE/EPHB2/PINK1/ITGB1/FBXW7/ADRB2/NCOA3/EREG/ADRA2A/TGFA	13	4	ENSG00000166923/ENSG00000133216/ENSG00000158828/ENSG00000163235	9	ENSG00000138798/ENSG00000107954/ENSG00000171132/ENSG00000150093/ENSG00000109670/ENSG00000169252/ENSG00000124151/ENSG00000124882/ENSG00000150594
BP	GO:0001558	regulation of cell growth	87/2665	354/14478	0.00205495	0.0401986	ENSG00000130203/ENSG00000111344/ENSG00000157227/ENSG00000099250/ENSG00000169495/ENSG00000157168/ENSG00000133639/ENSG00000124772/ENSG00000040608/ENSG00000132170/ENSG00000140961/ENSG00000004468/ENSG00000114554/ENSG00000166923/ENSG00000141753/ENSG00000114737/ENSG00000273749/ENSG00000105697/ENSG00000111276/ENSG00000070831/ENSG00000132694/ENSG00000129355/ENSG00000111012/ENSG00000112667/ENSG00000068831…	APOE/RASAL1/MMP14/NRP1/HTRA4/NRG1/BTG1/CPNE5/RTN4R/PPARG/OSGIN1/CD38/PLXNA1/GREM1/IGFBP4/CISH/CYFIP1/HAMP/CDKN1B/CDC42/ARHGEF11/CDKN2D/CYP27B1/DNPH1/RASGRP2/BCL2/TTL/VEGFA/HTRA1/AVPR1A/OLFM1/WNT3/SMAD3/SGK3/DCBLD2/CAMK2D/IGF1/ACVRL1/SLIT3/HSPA1B/HYAL2/HBEGF/BCAR1/IGFBP7/LIMK1/DDX3X/DCSTAMP/TRIM40/EI24/H3F3B/EPB41L3/G6PD/NME6/EGLN2/PLXNA4/WNT5A/DRAXIN/S100A8/S100A9/SEMA4B/SPOCK1/SCGB3A1/SEMA3F/ARH…	87	46	ENSG00000130203/ENSG00000111344/ENSG00000157227/ENSG00000099250/ENSG00000169495/ENSG00000040608/ENSG00000132170/ENSG00000140961/ENSG00000114554/ENSG00000166923/ENSG00000141753/ENSG00000114737/ENSG00000273749/ENSG00000105697/ENSG00000132694/ENSG00000111012/ENSG00000112667/ENSG00000114999/ENSG00000166033/ENSG00000104205/ENSG00000057019/ENSG00000017427/ENSG00000139567/ENSG00000184347/ENSG00000068001…	41	ENSG00000157168/ENSG00000133639/ENSG00000124772/ENSG00000004468/ENSG00000111276/ENSG00000070831/ENSG00000129355/ENSG00000068831/ENSG00000171791/ENSG00000112715/ENSG00000166148/ENSG00000130558/ENSG00000108379/ENSG00000166949/ENSG00000145349/ENSG00000204388/ENSG00000113070/ENSG00000163453/ENSG00000215301/ENSG00000204614/ENSG00000132475/ENSG00000269858/ENSG00000221866/ENSG00000162490/ENSG00000143546…
BP	GO:0042310	vasoconstriction	20/2665	57/14478	0.00205944	0.0401986	ENSG00000159640/ENSG00000128512/ENSG00000130529/ENSG00000197993/ENSG00000181104/ENSG00000004468/ENSG00000073756/ENSG00000108576/ENSG00000166148/ENSG00000006638/ENSG00000196639/ENSG00000169403/ENSG00000108405/ENSG00000125863/ENSG00000180914/ENSG00000117298/ENSG00000147459/ENSG00000150594/ENSG00000165895/ENSG00000148926	ACE/DOCK4/TRPM4/KEL/F2R/CD38/PTGS2/SLC6A4/AVPR1A/TBXA2R/HRH1/PTAFR/P2RX1/MKKS/OXTR/ECE1/DOCK5/ADRA2A/ARHGAP42/ADM	20	8	ENSG00000159640/ENSG00000128512/ENSG00000130529/ENSG00000197993/ENSG00000196639/ENSG00000169403/ENSG00000125863/ENSG00000148926	12	ENSG00000181104/ENSG00000004468/ENSG00000073756/ENSG00000108576/ENSG00000166148/ENSG00000006638/ENSG00000108405/ENSG00000180914/ENSG00000117298/ENSG00000147459/ENSG00000150594/ENSG00000165895
BP	GO:0007626	locomotory behavior	43/2665	153/14478	0.00207023	0.0401986	ENSG00000130203/ENSG00000100997/ENSG00000154277/ENSG00000160213/ENSG00000157168/ENSG00000107282/ENSG00000131203/ENSG00000100095/ENSG00000244405/ENSG00000153234/ENSG00000143995/ENSG00000250722/ENSG00000170893/ENSG00000157045/ENSG00000171132/ENSG00000055732/ENSG00000188906/ENSG00000171094/ENSG00000162367/ENSG00000040531/ENSG00000176884/ENSG00000140396/ENSG00000106976/ENSG00000100302/ENSG00000128683…	APOE/ABHD12/UCHL1/CSTB/NRG1/APBA1/IDO1/SEZ6L/ETV5/NR4A2/MEIS1/SELENOP/TRH/NTAN1/PRKCE/MCOLN3/LRRK2/ALK/TAL1/CTNS/GRIN1/NCOA2/DNM1/RASD2/GAD1/SLC4A10/CLN6/GRIN2D/SPTBN4/HPGDS/NAGLU/MYO5A/FIG4/HEXB/ATP7A/ZNF385A/ADAM22/BTBD9/GNAO1/OLFM2/NPC1/ALS2/EPS8	43	27	ENSG00000130203/ENSG00000100997/ENSG00000154277/ENSG00000160213/ENSG00000107282/ENSG00000131203/ENSG00000244405/ENSG00000250722/ENSG00000157045/ENSG00000055732/ENSG00000171094/ENSG00000040531/ENSG00000176884/ENSG00000106976/ENSG00000128683/ENSG00000128973/ENSG00000105464/ENSG00000160460/ENSG00000163106/ENSG00000108784/ENSG00000197535/ENSG00000112367/ENSG00000049860/ENSG00000161642/ENSG00000105088…	16	ENSG00000157168/ENSG00000100095/ENSG00000153234/ENSG00000143995/ENSG00000170893/ENSG00000171132/ENSG00000188906/ENSG00000162367/ENSG00000140396/ENSG00000100302/ENSG00000144290/ENSG00000165240/ENSG00000008277/ENSG00000183826/ENSG00000087258/ENSG00000151491
BP	GO:0008360	regulation of cell shape	43/2665	153/14478	0.00207023	0.0401986	ENSG00000108691/ENSG00000162493/ENSG00000127831/ENSG00000158856/ENSG00000114554/ENSG00000108688/ENSG00000273749/ENSG00000115963/ENSG00000136541/ENSG00000004399/ENSG00000181374/ENSG00000070831/ENSG00000092820/ENSG00000146376/ENSG00000137710/ENSG00000112715/ENSG00000198121/ENSG00000132970/ENSG00000106178/ENSG00000167193/ENSG00000010810/ENSG00000162458/ENSG00000158985/ENSG00000143878/ENSG00000128283…	CCL2/PDPN/VIL1/DMTN/PLXNA1/CCL7/CYFIP1/RND3/ERMN/PLXND1/CCL13/CDC42/EZR/ARHGAP18/RDX/VEGFA/LPAR1/WASF3/CCL24/CRK/FYN/FBLIM1/CDC42SE2/RHOB/CDC42EP1/SLC9A3R1/EPB41L3/ATP10A/S100B/COCH/PLXNA4/ARHGEF18/CDC42EP3/SYNE3/HEXB/CCL3/PHIP/GNA12/CDC42SE1/SEMA4D/KIT/EPS8/HPN	43	22	ENSG00000108691/ENSG00000162493/ENSG00000114554/ENSG00000108688/ENSG00000273749/ENSG00000115963/ENSG00000004399/ENSG00000181374/ENSG00000146376/ENSG00000137710/ENSG00000198121/ENSG00000106178/ENSG00000167193/ENSG00000162458/ENSG00000128283/ENSG00000082397/ENSG00000160307/ENSG00000049860/ENSG00000277632/ENSG00000146535/ENSG00000157404/ENSG00000105707	21	ENSG00000127831/ENSG00000158856/ENSG00000136541/ENSG00000070831/ENSG00000092820/ENSG00000112715/ENSG00000132970/ENSG00000010810/ENSG00000158985/ENSG00000143878/ENSG00000109062/ENSG00000206190/ENSG00000100473/ENSG00000221866/ENSG00000104880/ENSG00000163171/ENSG00000176438/ENSG00000146247/ENSG00000197622/ENSG00000187764/ENSG00000151491
BP	GO:0035023	regulation of Rho protein signal transduction	37/2665	127/14478	0.00207721	0.0401986	ENSG00000130203/ENSG00000152767/ENSG00000099250/ENSG00000205336/ENSG00000040608/ENSG00000078589/ENSG00000181104/ENSG00000005884/ENSG00000111913/ENSG00000110237/ENSG00000132694/ENSG00000125245/ENSG00000074964/ENSG00000107554/ENSG00000113721/ENSG00000198121/ENSG00000139679/ENSG00000159842/ENSG00000109079/ENSG00000150093/ENSG00000187510/ENSG00000090924/ENSG00000182162/ENSG00000104880/ENSG00000047365…	APOE/FARP1/NRP1/ADGRG1/RTN4R/P2RY10/F2R/ITGA3/RIPOR2/ARHGEF17/ARHGEF11/GPR18/ARHGEF10L/DNMBP/PDGFRB/LPAR1/LPAR6/ABR/TNFAIP1/ITGB1/PLEKHG7/PLEKHG2/P2RY8/ARHGEF18/ARAP2/CUL3/FLCN/SPATA13/ARHGAP42/RASGRF1/F2RL3/EPS8L1/ITSN1/STMN1/ARHGEF39/ALS2/EPS8	37	19	ENSG00000130203/ENSG00000152767/ENSG00000099250/ENSG00000040608/ENSG00000005884/ENSG00000110237/ENSG00000132694/ENSG00000074964/ENSG00000198121/ENSG00000139679/ENSG00000159842/ENSG00000109079/ENSG00000154803/ENSG00000058335/ENSG00000131037/ENSG00000205726/ENSG00000117632/ENSG00000137135/ENSG00000003393	18	ENSG00000205336/ENSG00000078589/ENSG00000181104/ENSG00000111913/ENSG00000125245/ENSG00000107554/ENSG00000113721/ENSG00000150093/ENSG00000187510/ENSG00000090924/ENSG00000182162/ENSG00000104880/ENSG00000047365/ENSG00000036257/ENSG00000182957/ENSG00000165895/ENSG00000127533/ENSG00000151491
BP	GO:0035690	cellular response to drug	75/2665	298/14478	0.00207844	0.0401986	ENSG00000181019/ENSG00000110848/ENSG00000130529/ENSG00000136810/ENSG00000170962/ENSG00000138061/ENSG00000142185/ENSG00000127528/ENSG00000081189/ENSG00000167641/ENSG00000073756/ENSG00000169313/ENSG00000183087/ENSG00000108688/ENSG00000135446/ENSG00000182621/ENSG00000156711/ENSG00000188157/ENSG00000125968/ENSG00000137496/ENSG00000183010/ENSG00000185115/ENSG00000118503/ENSG00000171132/ENSG00000100311…	NQO1/CD69/TRPM4/TXN/PDGFD/CYP1B1/TRPM2/KLF2/MEF2C/PPP1R14A/PTGS2/P2RY12/GAS6/CCL7/CDK4/PLCB1/MAPK13/AGRN/ID1/IL18BP/PYCR1/NSMCE3/TNFAIP3/PRKCE/PDGFB/LRRK2/PCK2/GCLC/FOXO1/PDE4B/IL18RAP/FECH/PAWR/ATG7/EGR1/STK26/FBXO32/HSPA5/CRK/HRH1/NOD2/PTAFR/FYN/PINK1/DDIT4/NKX3-1/RHOB/SLC31A1/AOC1/XRN1/IL10/KDM6B/ETS1/GSTM2/GCLM/TRAF2/SSH1/GNA11/RAP2A/GUCY1B1/CASTOR1/HSPH1/SERPINF1/ADIRF/EIF4EBP1/SRC/HMOX1/TGF…	75	38	ENSG00000181019/ENSG00000130529/ENSG00000136810/ENSG00000138061/ENSG00000142185/ENSG00000183087/ENSG00000108688/ENSG00000135446/ENSG00000156711/ENSG00000188157/ENSG00000137496/ENSG00000183010/ENSG00000100311/ENSG00000100889/ENSG00000001084/ENSG00000066926/ENSG00000197548/ENSG00000120738/ENSG00000167193/ENSG00000196639/ENSG00000169403/ENSG00000158828/ENSG00000136868/ENSG00000002726/ENSG00000136634…	37	ENSG00000110848/ENSG00000170962/ENSG00000127528/ENSG00000081189/ENSG00000167641/ENSG00000073756/ENSG00000169313/ENSG00000182621/ENSG00000125968/ENSG00000185115/ENSG00000118503/ENSG00000171132/ENSG00000188906/ENSG00000150907/ENSG00000184588/ENSG00000115607/ENSG00000177425/ENSG00000134602/ENSG00000156804/ENSG00000044574/ENSG00000167207/ENSG00000010810/ENSG00000168209/ENSG00000167034/ENSG00000143878…
BP	GO:0016053	organic acid biosynthetic process	91/2665	373/14478	0.0020796	0.0401986	ENSG00000025434/ENSG00000038427/ENSG00000079215/ENSG00000099377/ENSG00000135929/ENSG00000130208/ENSG00000114115/ENSG00000179593/ENSG00000095303/ENSG00000131203/ENSG00000157870/ENSG00000179918/ENSG00000099998/ENSG00000141447/ENSG00000160200/ENSG00000183549/ENSG00000117448/ENSG00000108839/ENSG00000073756/ENSG00000099194/ENSG00000131979/ENSG00000135069/ENSG00000074416/ENSG00000129993/ENSG00000164181…	NR1H3/VCAN/SLC1A3/HSD3B7/CYP27A1/APOC1/RBP1/ALOX15B/PTGS1/IDO1/PRXL2B/SEPHS2/GGT5/OSBPL1A/CBS/ACSM5/AKR1A1/ALOX12/PTGS2/SCD/GCH1/PSAT1/MGLL/CBFA2T3/ELOVL7/PYCR1/BCAT1/BCAT2/EGF/ALOX5/PSPH/PTGES/HSD17B4/UGDH/PDGFB/KMO/AHCY/ACSS2/AVPR1A/HAAO/DHRS9/CARNS1/CBR1/MGST3/MGST1/HACD1/IGF1/OGT/ABCC5/DDIT4/HIF1A/PLOD3/GAD1/GOT1/GGT1/LIPC/RDH10/AAAS/PPARA/NUP88/SDS/HPGDS/TRIB3/PFKP/HAS1/HK2/ELOVL5/MYO5A/ACAD…	91	63	ENSG00000025434/ENSG00000079215/ENSG00000099377/ENSG00000135929/ENSG00000130208/ENSG00000114115/ENSG00000179593/ENSG00000131203/ENSG00000157870/ENSG00000179918/ENSG00000099998/ENSG00000141447/ENSG00000160200/ENSG00000183549/ENSG00000117448/ENSG00000099194/ENSG00000135069/ENSG00000074416/ENSG00000183010/ENSG00000060982/ENSG00000105552/ENSG00000146733/ENSG00000133835/ENSG00000109814/ENSG00000100311…	28	ENSG00000038427/ENSG00000095303/ENSG00000108839/ENSG00000073756/ENSG00000131979/ENSG00000129993/ENSG00000164181/ENSG00000138798/ENSG00000012779/ENSG00000148344/ENSG00000166148/ENSG00000172508/ENSG00000147162/ENSG00000168209/ENSG00000100644/ENSG00000166035/ENSG00000108559/ENSG00000105509/ENSG00000012660/ENSG00000136213/ENSG00000170525/ENSG00000111962/ENSG00000188921/ENSG00000105329/ENSG00000100219…
BP	GO:0006865	amino acid transport	33/2665	110/14478	0.00209074	0.0402072	ENSG00000092068/ENSG00000079215/ENSG00000198722/ENSG00000139974/ENSG00000107282/ENSG00000136854/ENSG00000103042/ENSG00000151012/ENSG00000123643/ENSG00000005379/ENSG00000104888/ENSG00000047597/ENSG00000170893/ENSG00000110436/ENSG00000198648/ENSG00000040487/ENSG00000168528/ENSG00000166148/ENSG00000130821/ENSG00000040531/ENSG00000119899/ENSG00000196517/ENSG00000168003/ENSG00000169507/ENSG00000111371…	SLC7A8/SLC1A3/UNC13B/SLC38A6/APBA1/STXBP1/SLC38A7/SLC7A11/SLC36A1/TSPOAP1/SLC17A7/XK/TRH/SLC1A2/STK39/PQLC2/SERINC2/AVPR1A/SLC6A8/CTNS/SLC17A5/SLC6A9/SLC3A2/SLC38A11/SLC38A1/SLC1A5/SLC25A29/GRM2/GIPC1/SLC6A12/SERINC1/SLC1A4/SLC7A1	33	24	ENSG00000092068/ENSG00000079215/ENSG00000198722/ENSG00000139974/ENSG00000107282/ENSG00000136854/ENSG00000103042/ENSG00000151012/ENSG00000123643/ENSG00000104888/ENSG00000110436/ENSG00000040487/ENSG00000168528/ENSG00000130821/ENSG00000040531/ENSG00000119899/ENSG00000196517/ENSG00000168003/ENSG00000105281/ENSG00000197119/ENSG00000123159/ENSG00000111181/ENSG00000115902/ENSG00000139514	9	ENSG00000005379/ENSG00000047597/ENSG00000170893/ENSG00000198648/ENSG00000166148/ENSG00000169507/ENSG00000111371/ENSG00000164082/ENSG00000111897
[truncated: 92 more rows]

## Sheet: Sheet2 of Supplementary Table2 
Gene Ontology (GO) enrichment of the up-regulated genes from healthy PBMCs treated with IronQ
Category	GOID	Description	GeneRatio	BgRatio	pvalue	padj	geneID	geneName	Count
BP	GO:0044282	small molecule catabolic process	79/1409	393/14478	2.49398e-10	1.32555e-06	ENSG00000130203/ENSG00000139410/ENSG00000113552/ENSG00000135838/ENSG00000131203/ENSG00000102032/ENSG00000160200/ENSG00000132793/ENSG00000117448/ENSG00000164904/ENSG00000166228/ENSG00000072210/ENSG00000162337/ENSG00000103876/ENSG00000103485/ENSG00000073060/ENSG00000136010/ENSG00000060982/ENSG00000117308/ENSG00000105552/ENSG00000133835/ENSG00000143891/ENSG00000159423/ENSG00000111012/ENSG00000117009…	APOE/SDSL/GNPDA1/NPL/IDO1/RENBP/CBS/LPIN3/AKR1A1/ALDH7A1/PCBD1/ALDH3A2/LRP5/FAH/QPRT/SCARB1/ALDH1L2/BCAT1/GALE/BCAT2/HSD17B4/GALM/ALDH4A1/CYP27B1/KMO/PCK2/AHCY/SLC27A4/HAAO/ALDH1A1/CPT2/TDO2/ASRGL1/HMGCL/HYAL2/HEXA/GAD1/ADO/GOT1/HDC/GK/PNKD/PPARA/DHDH/CBR3/SDS/PLA2G15/BCKDK/EHHADH/PHYH/PFKP/ALDH6A1/ABCD1/ECHS1/HK2/ACADS/ACADVL/HEXB/PPARD/GPD2/NUDT9/PKM/SRD5A3/GLUL/MTMR2/CRYL1/ENOSF1/KYNU/HADHB/RP…	79
[truncated: 206 more rows]

## Sheet: Sheet3 of Supplementary Table2 
Gene Ontology (GO) enrichment of the down-regulated genes from healthy PBMCs treated with IronQ
Category	GOID	Description	GeneRatio	BgRatio	pvalue	padj	geneID	geneName	Count
[truncated: 277 more rows]

## Sheet: Sheet4 of Supplementary Table2 
All Kyoto Encyclopedia of Genes and Genomes (KEGG) enrichment of the treatment of healthy PBMCs with IronQ
[truncated: 20 more rows]

## Sheet: Sheet5 of Supplementary Table2 
Kyoto Encyclopedia of Genes and Genomes (KEGG) enrichment of the up-regulated genes from healthy PBMCs treated with IronQ
[truncated: 26 more rows]

[truncated: 1 more sheets: Sheet6 of Supplementary Table2 ]
