# Supplementary material for: Identifying transcriptomic profiles of iron–quercetin complex treated peripheral blood mononuclear cells from healthy volunteers and diabetic patients
Source: Sci Rep. 2024 Apr 24;14:9441. doi: 10.1038/s41598-024-60197-1 (PMC11043337; doi:10.1038/s41598-024-60197-1)
Supplement: Supplementary file 4 — Supplementary Table 3. [file 41598_2024_60197_MOESM4_ESM.xlsx]

## Sheet: Sheet1 of Supplementary Table3 
List of the top 200 DEGs in IronQ-treated PBMCs from healthy donors
gene_id	gene_name	log2FoldChange	pvalue	padj
ENSG00000147614	ATP6V0D2	12.6685	2.77e-23	9.5e-21
ENSG00000170323	FABP4	11.6738	3.46e-10	1.89e-08
ENSG00000162493	PDPN	11.0067	2.63e-17	4.21e-15
ENSG00000136235	GPNMB	10.8112	7.09e-53	3.01e-49
ENSG00000176046	NUPR1	10.7266	3.21e-45	8.52e-42
ENSG00000130203	APOE	10.0869	3.06e-79	6.5e-75
ENSG00000175899	A2M	9.09622	3.31e-33	2.75e-30
ENSG00000115963	RND3	7.94866	3.83e-08	1.38e-06
ENSG00000117594	HSD11B1	7.61151	0.000932794	0.00852116
ENSG00000215644	GCGR	7.45182	2.84e-06	6.25e-05
ENSG00000187474	FPR3	7.33205	1.27e-39	2.08e-36
ENSG00000167994	RAB3IL1	7.24297	7.52e-24	2.71e-21
ENSG00000100234	TIMP3	7.19183	1.81e-14	1.96e-12
ENSG00000050767	COL23A1	7.18797	3.02e-33	2.67e-30
ENSG00000050820	BCAR1	7.0828	0.000167949	0.00210601
ENSG00000108700	CCL8	7.0574	6.89e-16	9.03e-14
ENSG00000174705	SH3PXD2B	6.85747	7.37e-27	3.73e-24
ENSG00000137809	ITGA11	6.67551	1.02e-10	6.09e-09
ENSG00000088367	EPB41L1	6.62137	1.35e-19	3.04e-17
ENSG00000173372	C1QA	6.53637	8.74e-29	5.16e-26
ENSG00000184347	SLIT3	6.38814	0.000108535	0.00146753
ENSG00000100985	MMP9	6.33915	3.32e-18	6.07e-16
ENSG00000121053	EPX	6.27029	4.18e-05	0.000648235
ENSG00000146070	PLA2G7	6.26126	1.96e-25	8.34e-23
ENSG00000224821	COL4A2-AS2	6.25504	2.64e-07	7.66e-06
ENSG00000006704	GTF2IRD1	6.2459	1.68e-19	3.71e-17
ENSG00000160200	CBS	6.19779	1.34e-11	9.32e-10
ENSG00000196639	HRH1	6.09509	4.71e-05	0.000721135
ENSG00000181019	NQO1	6.02699	5.05e-30	3.25e-27
ENSG00000069011	PITX1	5.95404	0.00609675	0.0373866
ENSG00000090659	CD209	5.94175	1.1e-20	2.87e-18
ENSG00000140538	NTRK3	5.89936	0.00829493	0.0472389
ENSG00000166926	MS4A6E	5.75493	0.00763687	0.044481
ENSG00000198829	SUCNR1	5.73009	1.13e-17	1.94e-15
ENSG00000163734	CXCL3	5.72863	3.64e-34	3.51e-31
ENSG00000176884	GRIN1	5.65397	3.33e-05	0.000528079
ENSG00000099250	NRP1	5.43105	1.02e-19	2.38e-17
ENSG00000177675	CD163L1	5.42139	8.24e-15	9.36e-13
ENSG00000132170	PPARG	5.397	1.5e-12	1.24e-10
ENSG00000099998	GGT5	5.37708	1.05e-11	7.54e-10
ENSG00000197905	TEAD4	5.3731	0.00100344	0.00903947
ENSG00000157227	MMP14	5.36581	6.68e-42	1.29e-38
ENSG00000130513	GDF15	5.31785	6.15e-14	6.19e-12
ENSG00000025434	NR1H3	5.28575	5.17e-45	1.22e-41
ENSG00000197506	SLC28A3	5.25421	0.000339294	0.00371307
ENSG00000108688	CCL7	5.23847	1.45e-09	7.01e-08
ENSG00000159640	ACE	5.21308	7e-33	5.51e-30
ENSG00000133433	GSTT2B	4.94191	7.13e-06	0.000138537
ENSG00000132793	LPIN3	4.88156	7.57e-11	4.6e-09
ENSG00000109099	PMP22	4.71043	2.21e-10	1.26e-08
ENSG00000128683	GAD1	4.61134	0.000294123	0.00330045
ENSG00000100600	LGMN	4.61132	3.02e-09	1.37e-07
ENSG00000123342	MMP19	4.50179	9.45e-19	1.97e-16
ENSG00000076716	GPC4	4.36227	1.3e-08	5.35e-07
ENSG00000105855	ITGB8	4.32483	1.53e-08	6.23e-07
ENSG00000163106	HPGDS	4.27001	0.000826182	0.00773799
ENSG00000171855	IFNB1	4.19317	0.00786631	0.0454596
ENSG00000163739	CXCL1	4.18477	2.01e-12	1.61e-10
ENSG00000198959	TGM2	4.18196	0.000950175	0.00863913
ENSG00000079337	RAPGEF3	4.17997	8.96e-07	2.26e-05
ENSG00000117984	CTSD	4.15778	8.81e-14	8.58e-12
ENSG00000087086	FTL	4.13484	1.04e-17	1.81e-15
ENSG00000164733	CTSB	4.11014	2e-12	1.61e-10
ENSG00000172380	GNG12	4.06008	0.000604468	0.00601974
ENSG00000198431	TXNRD1	4.05744	8.96e-17	1.32e-14
ENSG00000188130	MAPK12	3.99488	7.3e-08	2.48e-06
ENSG00000029153	ARNTL2	3.98128	2.73e-09	1.25e-07
ENSG00000153071	DAB2	3.97939	2.05e-22	6.5e-20
ENSG00000074181	NOTCH3	3.94916	6.55e-08	2.26e-06
ENSG00000172724	CCL19	3.92414	0.00106002	0.00946486
ENSG00000204531	POU5F1	3.88202	0.00211003	0.0164481
ENSG00000136810	TXN	3.87257	3.07e-15	3.62e-13
ENSG00000143545	RAB13	3.85456	2.12e-09	9.79e-08
ENSG00000122861	PLAU	3.82307	0.00592962	0.0366367
ENSG00000005884	ITGA3	3.81136	7.39e-10	3.78e-08
ENSG00000226608	FTLP3	3.79064	6.91e-07	1.81e-05
ENSG00000198785	GRIN3A	3.7214	9.1e-05	0.00126519
ENSG00000138413	IDH1	3.69529	8.45e-19	1.8e-16
ENSG00000134247	PTGFRN	3.67259	1.38e-11	9.53e-10
ENSG00000017427	IGF1	3.67027	7.1e-05	0.00102168
ENSG00000133121	STARD13	3.6317	1.38e-09	6.67e-08
ENSG00000166033	HTRA1	3.56322	6.79e-06	0.000133129
ENSG00000139567	ACVRL1	3.50336	8.45e-05	0.0011862
ENSG00000008118	CAMK1G	3.49461	0.00212303	0.0165307
ENSG00000114251	WNT5A	3.46794	0.00117093	0.0102527
ENSG00000282608	ADORA3	3.46291	6.89e-06	0.000134441
ENSG00000117450	PRDX1	3.34456	4.29e-16	5.81e-14
ENSG00000060982	BCAT1	3.33043	7.48e-08	2.53e-06
ENSG00000162337	LRP5	3.30003	1.47e-08	6e-07
ENSG00000127364	TAS2R4	3.29481	0.00461575	0.030215
ENSG00000197561	ELANE	3.24053	0.00084066	0.00785627
ENSG00000025039	RRAGD	3.22943	9.17e-09	3.85e-07
ENSG00000158186	MRAS	3.21694	2.49e-12	1.98e-10
ENSG00000162512	SDC3	3.1999	1.46e-09	7.04e-08
ENSG00000136854	STXBP1	3.16072	1.24e-12	1.04e-10
ENSG00000071242	RPS6KA2	3.1217	2.54e-09	1.17e-07
ENSG00000119714	GPR68	3.11312	6.95e-08	2.38e-06
ENSG00000114554	PLXNA1	3.05884	9.23e-10	4.58e-08
ENSG00000100979	PLTP	3.0461	1.17e-07	3.81e-06
ENSG00000161647	MPP3	2.95222	6.99e-05	0.00101207
ENSG00000166278	C2	2.92255	1.71e-06	4e-05
ENSG00000137496	IL18BP	2.88438	3.89e-08	1.4e-06
ENSG00000131981	LGALS3	2.85094	1.63e-06	3.83e-05
ENSG00000106991	ENG	2.85005	1.99e-11	1.35e-09
ENSG00000073060	SCARB1	2.80485	3.09e-08	1.13e-06
ENSG00000111186	WNT5B	2.80276	0.00288814	0.0209171
ENSG00000197763	TXNRD3	2.76092	0.00027943	0.00315894
ENSG00000137936	BCAR3	2.73936	1.82e-08	7.24e-07
ENSG00000131462	TUBG1	2.69906	7.16e-08	2.44e-06
ENSG00000075651	PLD1	2.68604	6.61e-08	2.28e-06
ENSG00000172037	LAMB2	2.68152	2e-09	9.32e-08
ENSG00000267534	S1PR2	2.65547	1.69e-06	3.96e-05
ENSG00000161513	FDXR	2.64313	3.4e-08	1.24e-06
ENSG00000135404	CD63	2.64141	1.25e-07	4.02e-06
ENSG00000105464	GRIN2D	2.63944	0.000501388	0.00512535
ENSG00000100276	RASL10A	2.62824	2e-05	0.000335294
ENSG00000144959	NCEH1	2.60934	6.52e-11	4.02e-09
ENSG00000124145	SDC4	2.54535	1.85e-06	4.25e-05
ENSG00000106211	HSPB1	2.53577	1.16e-09	5.71e-08
ENSG00000133216	EPHB2	2.48542	1.26e-05	0.000225819
ENSG00000085063	CD59	2.44235	3.36e-11	2.17e-09
ENSG00000049768	FOXP3	2.43417	1.95e-05	0.000327903
ENSG00000134575	ACP2	2.42932	6.58e-12	4.85e-10
ENSG00000117448	AKR1A1	2.40024	3.04e-10	1.71e-08
ENSG00000108861	DUSP3	2.39395	4.56e-07	1.26e-05
ENSG00000100311	PDGFB	2.37641	2e-06	4.57e-05
ENSG00000182718	ANXA2	2.35869	3.38e-06	7.3e-05
ENSG00000160791	CCR5	2.34826	8.8e-07	2.23e-05
ENSG00000033627	ATP6V0A1	2.32621	2.04e-10	1.18e-08
ENSG00000188157	AGRN	2.30382	8.64e-09	3.64e-07
ENSG00000038945	MSR1	2.2994	0.000779938	0.00741231
ENSG00000103043	VAC14	2.29532	3.21e-08	1.17e-06
ENSG00000185896	LAMP1	2.28704	3.62e-06	7.73e-05
ENSG00000168062	BATF2	2.2858	0.00117632	0.0102956
ENSG00000155097	ATP6V1C1	2.28252	9.5e-11	5.69e-09
ENSG00000160307	S100B	2.26559	0.000714627	0.00691892
ENSG00000047249	ATP6V1H	2.24576	5.21e-07	1.42e-05
ENSG00000117266	CDK18	2.23519	9.46e-08	3.13e-06
ENSG00000100554	ATP6V1D	2.22424	3.18e-06	6.92e-05
ENSG00000159423	ALDH4A1	2.22172	7.88e-07	2.02e-05
ENSG00000181915	ADO	2.21389	0.000368873	0.00398752
ENSG00000143198	MGST3	2.20891	2.78e-05	0.000449832
ENSG00000150782	IL18	2.20628	0.000232015	0.00273348
ENSG00000106367	AP1S1	2.20038	1.89e-05	0.000320564
ENSG00000169715	MT1E	2.16537	0.00220523	0.0170464
ENSG00000114573	ATP6V1A	2.15291	7.18e-07	1.87e-05
ENSG00000135446	CDK4	2.15117	3.08e-09	1.39e-07
ENSG00000198121	LPAR1	2.10929	3.48e-06	7.45e-05
ENSG00000120708	TGFBI	2.08549	0.000106811	0.00144884
ENSG00000147416	ATP6V1B2	2.06871	1.35e-05	0.000238044
ENSG00000117308	GALE	2.06383	1.67e-07	5.21e-06
ENSG00000160211	G6PD	2.05276	0.000643782	0.00635171
ENSG00000114770	ABCC5	2.0521	0.000113787	0.00152469
ENSG00000136634	IL10	2.01172	0.000261523	0.00299637
ENSG00000081041	CXCL2	1.97361	0.00355234	0.0246517
ENSG00000197548	ATG7	1.71918	9.98e-06	0.000184646
ENSG00000167468	GPX4	1.49352	0.000240498	0.00280949
ENSG00000171552	BCL2L1	1.06137	0.0057283	0.0357253
ENSG00000101844	ATG4A	1.05616	0.00414553	0.0277628
ENSG00000070495	JMJD6	-2.00306	0.000390423	0.00418434
ENSG00000184574	LPAR5	-2.11315	1.22e-06	2.96e-05
ENSG00000173762	CD7	-2.133	1.13e-06	2.77e-05
ENSG00000170345	FOS	-2.18793	1.01e-06	2.51e-05
ENSG00000173585	CCR9	-2.28355	0.00601404	0.0370398
ENSG00000143384	MCL1	-2.31504	8.69e-07	2.2e-05
ENSG00000147394	ZNF185	-2.32948	5e-06	0.000102586
ENSG00000123405	NFE2	-2.44161	8.18e-05	0.00115561
ENSG00000177455	CD19	-2.53228	0.000118594	0.00157252
ENSG00000044574	HSPA5	-2.60655	1.9e-05	0.000321808
ENSG00000006638	TBXA2R	-2.63028	3.19e-05	0.000507482
ENSG00000090104	RGS1	-2.72449	8.17e-08	2.75e-06
ENSG00000186469	GNG2	-2.76875	8.44e-14	8.27e-12
ENSG00000179094	PER1	-2.80965	6.21e-11	3.85e-09
ENSG00000117322	CR2	-2.81601	0.000137697	0.00178569
ENSG00000185245	GP1BA	-2.85546	0.000339231	0.00371307
ENSG00000182687	GALR2	-3.02372	0.00184437	0.0148161
ENSG00000205809	KLRC2	-3.03122	0.000104688	0.00142733
ENSG00000181104	F2R	-3.33742	1.21e-11	8.54e-10
ENSG00000180739	S1PR5	-4.07009	2.67e-12	2.11e-10
ENSG00000120885	CLU	-4.14803	2.15e-08	8.27e-07
ENSG00000174944	P2RY14	-4.26058	0.000289457	0.00326188
ENSG00000121966	CXCR4	-4.80573	1.88e-40	3.32e-37
ENSG00000157514	TSC22D3	-4.8564	1.97e-35	2.2e-32
ENSG00000100453	GZMB	-4.91787	1.36e-18	2.7e-16
ENSG00000186105	LRRC70	-5.03226	3.24e-05	0.000515355
ENSG00000133067	LGR6	-5.22468	1.62e-25	7.02e-23
ENSG00000141448	GATA6	-5.43272	0.00120115	0.0104698
ENSG00000158473	CD1D	-5.69577	2.41e-27	1.28e-24
ENSG00000185532	PRKG1	-5.78746	0.00277759	0.0202755
ENSG00000111537	IFNG	-6.10006	6.95e-14	6.93e-12
ENSG00000153162	BMP6	-7.22699	3.1e-20	7.74e-18
ENSG00000171385	KCND3	-7.31142	4.53e-07	1.25e-05
ENSG00000166736	HTR3A	-7.41848	3.89e-06	8.21e-05
ENSG00000166736	HTR3A	-7.41848	3.89e-06	8.21e-05
ENSG00000163737	PF4	-7.42711	9.68e-25	3.81e-22
ENSG00000105507	CABP5	-7.49284	1.92e-13	1.81e-11
ENSG00000101162	TUBB1	-7.62265	7.69e-31	5.27e-28
ENSG00000038427	VCAN	-7.66152	1.34e-27	7.29e-25
ENSG00000169313	P2RY12	-8.42315	6.58e-10	3.42e-08
ENSG00000213694	S1PR3	-11.5941	9.1e-11	5.49e-09

## Sheet: Sheet2 of Supplementary Table3 
List of the top 200 DEGs in IronQ-treated PBMCs from diabetes donors
gene_id	gene_name	log2FoldChange	pvalue	padj
ENSG00000173372	C1QA	7.06695	1.12986e-63	2.33893e-59
ENSG00000175445	LPL	6.59721	1.17396e-61	1.2151e-57
ENSG00000164935	DCSTAMP	6.83457	4.0356e-39	2.7847e-35
ENSG00000038427	VCAN	-6.50184	2.58666e-35	1.33866e-31
ENSG00000173369	C1QB	6.88308	6.19882e-32	2.1387e-28
ENSG00000198574	SH2D1B	-4.38096	5.14673e-30	1.52204e-26
ENSG00000163737	PF4	-6.49166	1.12379e-28	2.90795e-25
ENSG00000181019	NQO1	5.13253	2.95008e-28	6.7855e-25
ENSG00000188536	HBA2	-7.01602	1.24159e-26	2.57022e-23
ENSG00000099998	GGT5	7.83994	6.02507e-25	9.59422e-22
ENSG00000198829	SUCNR1	5.96466	1.17849e-24	1.74256e-21
ENSG00000076716	GPC4	5.83923	6.68047e-23	8.64328e-20
ENSG00000121769	FABP3	12.5392	2.20903e-21	2.40679e-18
ENSG00000159189	C1QC	7.28353	5.5877e-21	5.78355e-18
ENSG00000170323	FABP4	7.52319	8.29267e-20	7.46376e-17
ENSG00000184371	CSF1	5.59708	1.12149e-19	9.6733e-17
ENSG00000050820	BCAR1	6.2004	5.73395e-19	4.56532e-16
ENSG00000110092	CCND1	3.46819	1.36765e-18	9.43721e-16
ENSG00000100234	TIMP3	7.27777	1.15473e-17	7.03064e-15
ENSG00000143320	CRABP2	3.50515	2.68094e-17	1.49995e-14
ENSG00000143819	EPHX1	3.85644	2.48148e-16	1.28423e-13
ENSG00000088367	EPB41L1	5.27094	8.10664e-16	3.90269e-13
ENSG00000158485	CD1B	8.67039	1.01063e-15	4.64912e-13
ENSG00000198203	SULT1C2	11.0589	1.20519e-15	5.4236e-13
ENSG00000154277	UCHL1	5.38871	1.37884e-15	6.07304e-13
ENSG00000175899	A2M	6.48968	2.90301e-15	1.17834e-12
ENSG00000140749	IGSF6	3.18741	3.89554e-15	1.5508e-12
ENSG00000138080	EMILIN1	5.32088	4.26061e-15	1.66413e-12
ENSG00000120457	KCNJ5	6.73162	7.29072e-15	2.64781e-12
ENSG00000112715	VEGFA	-3.1831	8.06561e-15	2.87873e-12
ENSG00000206172	HBA1	-5.1169	4.53444e-14	1.46668e-11
ENSG00000116133	DHCR24	3.79929	6.322e-14	1.95331e-11
ENSG00000150782	IL18	2.67492	1.08839e-13	3.26533e-11
ENSG00000198959	TGM2	3.72094	3.48774e-13	9.89038e-11
ENSG00000198431	TXNRD1	2.89952	8.94658e-13	2.43688e-10
ENSG00000037897	METTL1	2.89354	1.00479e-12	2.70133e-10
ENSG00000244734	HBB	-4.83773	4.76694e-12	1.12137e-09
ENSG00000130513	GDF15	4.5948	8.04466e-12	1.83003e-09
ENSG00000171812	COL8A2	2.83654	1.13057e-11	2.43792e-09
ENSG00000136010	ALDH1L2	4.34248	1.22656e-11	2.61762e-09
ENSG00000065833	ME1	3.74961	1.45452e-11	3.07245e-09
ENSG00000133067	LGR6	-2.88911	1.62141e-11	3.39039e-09
ENSG00000143153	ATP1B1	2.89463	2.26607e-11	4.64454e-09
ENSG00000159640	ACE	4.38332	2.31797e-11	4.70435e-09
ENSG00000196517	SLC6A9	4.69847	2.36377e-11	4.75072e-09
ENSG00000159228	CBR1	2.12723	2.71384e-11	5.2504e-09
ENSG00000123416	TUBA1B	2.31784	4.17587e-11	7.64997e-09
ENSG00000109956	B3GAT1	-2.90759	5.09414e-11	9.25034e-09
ENSG00000090659	CD209	4.90718	7.4013e-11	1.28751e-08
ENSG00000164904	ALDH7A1	3.26017	8.50147e-11	1.44253e-08
ENSG00000107798	LIPA	3.0086	1.73661e-10	2.66293e-08
ENSG00000117450	PRDX1	2.90633	1.8926e-10	2.88078e-08
ENSG00000106366	SERPINE1	4.36589	2.29923e-10	3.44901e-08
ENSG00000105281	SLC1A5	2.30602	2.33726e-10	3.48083e-08
ENSG00000149564	ESAM	-5.06143	2.63164e-10	3.86366e-08
ENSG00000122223	CD244	-2.72621	2.74281e-10	3.99851e-08
ENSG00000142156	COL6A1	3.24119	3.60605e-10	5.00999e-08
ENSG00000023330	ALAS1	3.03438	3.60268e-10	5.00999e-08
ENSG00000038945	MSR1	3.244	3.85708e-10	5.25299e-08
ENSG00000136810	TXN	3.21018	4.81881e-10	6.47755e-08
ENSG00000156113	KCNMA1	4.52096	5.47737e-10	7.31529e-08
ENSG00000117594	HSD11B1	9.11051	6.88565e-10	8.91601e-08
ENSG00000168938	PPIC	6.32574	7.03141e-10	8.98502e-08
ENSG00000198121	LPAR1	2.75026	7.10869e-10	9.00874e-08
ENSG00000160200	CBS	5.05127	7.70399e-10	9.5988e-08
ENSG00000132688	NES	8.3706	7.84439e-10	9.66587e-08
ENSG00000129757	CDKN1C	-3.94041	8.27015e-10	1.00706e-07
ENSG00000165140	FBP1	3.84671	1.11216e-09	1.30812e-07
ENSG00000213694	S1PR3	-5.42295	1.76678e-09	1.96635e-07
ENSG00000069482	GAL	8.49979	2.1155e-09	2.32941e-07
ENSG00000122729	ACO1	2.98155	2.78304e-09	3.00061e-07
ENSG00000161544	CYGB	4.10013	3.1336e-09	3.34375e-07
ENSG00000041982	TNC	5.16326	3.69734e-09	3.88521e-07
ENSG00000137809	ITGA11	4.07194	9.93631e-09	9.39231e-07
ENSG00000157680	DGKI	8.73622	9.99983e-09	9.40938e-07
ENSG00000134769	DTNA	3.21171	2.65673e-08	2.22399e-06
ENSG00000166816	LDHD	2.28306	2.66436e-08	2.22399e-06
ENSG00000127564	PKMYT1	3.73952	4.22345e-08	3.33701e-06
ENSG00000146733	PSPH	2.22487	4.56353e-08	3.54638e-06
ENSG00000174705	SH3PXD2B	4.41557	4.86436e-08	3.71576e-06
ENSG00000143369	ECM1	4.18145	5.28156e-08	3.97577e-06
ENSG00000167900	TK1	3.43391	6.52372e-08	4.84041e-06
ENSG00000184661	CDCA2	4.81352	8.7584e-08	6.33943e-06
ENSG00000107954	NEURL1	-4.08635	9.00505e-08	6.49525e-06
ENSG00000245848	CEBPA	1.80011	9.32016e-08	6.69919e-06
ENSG00000008394	MGST1	2.99201	9.68683e-08	6.89096e-06
ENSG00000117399	CDC20	4.43397	9.97285e-08	7.07013e-06
ENSG00000148180	GSN	3.37387	1.0434e-07	7.37184e-06
ENSG00000091483	FH	1.70731	1.14915e-07	7.98276e-06
ENSG00000196639	HRH1	3.84512	1.31028e-07	9.01752e-06
ENSG00000183010	PYCR1	3.70213	1.35289e-07	9.24299e-06
ENSG00000099194	SCD	3.09571	1.38831e-07	9.39198e-06
ENSG00000121152	NCAPH	3.05092	1.49932e-07	1.00771e-05
ENSG00000126787	DLGAP5	4.61677	1.56023e-07	1.04218e-05
ENSG00000146670	CDCA5	3.3745	1.69793e-07	1.11583e-05
ENSG00000005884	ITGA3	2.79063	1.80569e-07	1.17546e-05
ENSG00000100031	GGT1	1.77035	1.91644e-07	1.2359e-05
ENSG00000066279	ASPM	4.33308	2.12273e-07	1.34793e-05
ENSG00000119408	NEK6	2.79521	2.2783e-07	1.43015e-05
ENSG00000142945	KIF2C	3.39917	2.5284e-07	1.5624e-05
ENSG00000088538	DOCK3	2.32051	2.56229e-07	1.57863e-05
ENSG00000135446	CDK4	1.83919	2.8582e-07	1.73512e-05
ENSG00000130203	APOE	6.85388	3.73802e-07	2.22359e-05
ENSG00000156970	BUB1B	3.80938	4.18664e-07	2.47622e-05
ENSG00000150760	DOCK1	3.29222	4.22446e-07	2.48439e-05
ENSG00000111206	FOXM1	3.08669	5.09699e-07	2.92279e-05
ENSG00000167513	CDT1	3.30812	5.15193e-07	2.93802e-05
ENSG00000183549	ACSM5	4.62515	6.84679e-07	3.70066e-05
ENSG00000072571	HMMR	3.5374	7.4553e-07	4.00863e-05
ENSG00000100979	PLTP	3.40285	8.34954e-07	4.36475e-05
ENSG00000134824	FADS2	2.71183	9.22474e-07	4.76213e-05
ENSG00000090889	KIF4A	4.47181	1.02481e-06	5.21243e-05
ENSG00000163106	HPGDS	3.97759	1.04814e-06	5.30503e-05
ENSG00000165304	MELK	3.35693	1.26092e-06	6.25957e-05
ENSG00000165695	AK8	3.68644	1.32385e-06	6.54059e-05
ENSG00000142657	PGD	1.81181	1.60165e-06	7.72582e-05
ENSG00000105223	PLD3	2.43827	1.66972e-06	7.98266e-05
ENSG00000135476	ESPL1	2.55016	1.72378e-06	8.18437e-05
ENSG00000124145	SDC4	2.34075	1.84527e-06	8.68156e-05
ENSG00000160211	G6PD	1.93005	2.75132e-06	0.000122221
ENSG00000160213	CSTB	3.12207	2.76084e-06	0.000122381
ENSG00000100116	GCAT	2.77333	2.93429e-06	0.00012924
ENSG00000180509	KCNE1	3.08843	2.97357e-06	0.000130415
ENSG00000137807	KIF23	3.53289	3.09743e-06	0.000134534
ENSG00000124140	SLC12A5	4.41451	3.11912e-06	0.000134799
ENSG00000087086	FTL	2.58995	3.11411e-06	0.000134799
ENSG00000168306	ACOX2	3.8108	3.22537e-06	0.000138524
ENSG00000148053	NTRK2	7.16416	3.28241e-06	0.000140391
ENSG00000154839	SKA1	3.17109	3.44526e-06	0.000146448
ENSG00000134057	CCNB1	3.39899	3.57612e-06	0.000149554
ENSG00000108702	CCL1	9.94162	3.92944e-06	0.000162686
ENSG00000133101	CCNA1	3.07061	4.05067e-06	0.000166706
ENSG00000166886	NAB2	1.48089	4.80576e-06	0.000192426
ENSG00000113407	TARS	1.80673	5.03895e-06	0.000200602
ENSG00000127318	IL22	7.373	5.25893e-06	0.000207535
ENSG00000117525	F3	2.48584	5.29127e-06	0.000207846
ENSG00000085871	MGST2	2.19992	5.28151e-06	0.000207846
ENSG00000203797	DDO	2.85024	5.39374e-06	0.000210672
ENSG00000014641	MDH1	1.60303	5.9383e-06	0.000228492
ENSG00000157456	CCNB2	3.42956	5.99031e-06	0.000230066
ENSG00000133433	GSTT2B	3.9157	6.0262e-06	0.000231016
ENSG00000163590	PPM1L	-2.34063	6.20667e-06	0.000236906
ENSG00000203747	FCGR3A	-2.23229	6.70563e-06	0.000253309
ENSG00000115902	SLC1A4	1.53055	7.23267e-06	0.000269287
ENSG00000165197	VEGFD	6.41696	7.36549e-06	0.000273249
ENSG00000087586	AURKA	2.85107	7.43488e-06	0.000274838
ENSG00000198821	CD247	-1.44655	7.7345e-06	0.000284391
ENSG00000169679	BUB1	2.99759	8.29154e-06	0.00030216
ENSG00000166123	GPT2	2.06318	9.93341e-06	0.000353319
ENSG00000152253	SPC25	5.51075	1.02259e-05	0.000362328
ENSG00000197763	TXNRD3	3.31322	1.02929e-05	0.000363563
ENSG00000185697	MYBL1	-2.61506	1.0595e-05	0.00037174
ENSG00000167588	GPD1	2.70058	1.09197e-05	0.000380417
ENSG00000106211	HSPB1	1.86395	1.1207e-05	0.000387953
ENSG00000114573	ATP6V1A	1.71839	1.18794e-05	0.000406685
ENSG00000156127	BATF	2.3964	1.31811e-05	0.000447316
ENSG00000102755	FLT1	2.75296	1.33881e-05	0.000453596
ENSG00000170345	FOS	-2.12827	1.38215e-05	0.000467514
ENSG00000100526	CDKN3	3.48442	1.39363e-05	0.000470628
ENSG00000187098	MITF	2.63825	1.4422e-05	0.000485448
ENSG00000181104	F2R	-2.09092	1.46313e-05	0.000491694
ENSG00000134460	IL2RA	3.05651	1.62167e-05	0.000535767
ENSG00000120129	DUSP1	-2.29076	1.68526e-05	0.000553754
ENSG00000277258	PCGF2	3.70619	1.71518e-05	0.000561802
ENSG00000130707	ASS1	5.52671	1.75151e-05	0.000571893
ENSG00000182718	ANXA2	1.93449	1.89066e-05	0.000608686
ENSG00000124256	ZBP1	-1.834	1.93365e-05	0.000619637
ENSG00000176890	TYMS	3.50364	1.97482e-05	0.000628935
ENSG00000121594	CD80	2.50071	2.06499e-05	0.00064867
ENSG00000183087	GAS6	2.37322	2.20609e-05	0.000682635
ENSG00000131462	TUBG1	1.97566	2.21676e-05	0.000684912
ENSG00000179639	FCER1A	-3.47355	2.84509e-05	0.000830694
ENSG00000118503	TNFAIP3	-2.38521	3.35613e-05	0.000949115
ENSG00000100906	NFKBIA	-1.5495	4.17147e-05	0.00112293
ENSG00000168036	CTNNB1	-1.39068	4.72518e-05	0.00123975
ENSG00000122862	SRGN	-1.86534	5.03633e-05	0.00130321
ENSG00000185950	IRS2	-2.50616	5.46429e-05	0.00138963
ENSG00000134215	VAV3	-1.45303	6.78863e-05	0.00164364
ENSG00000253293	HOXA10	-2.67229	6.87435e-05	0.00166051
ENSG00000072952	MRVI1	-4.35006	7.92663e-05	0.00186677
ENSG00000182871	COL18A1	-1.58706	8.7136e-05	0.00201994
ENSG00000129355	CDKN2D	-1.93588	0.00010785	0.00240324
ENSG00000198873	GRK5	-1.40383	0.000150286	0.00313299
ENSG00000169313	P2RY12	-6.68326	0.000166647	0.00342918
ENSG00000164951	PDP1	-2.06138	0.000198169	0.00393695
ENSG00000120885	CLU	-2.94462	0.000221678	0.00432512
ENSG00000049323	LTBP1	-3.06607	0.000309921	0.00563272
ENSG00000153563	CD8A	-1.85423	0.00034624	0.00615426
ENSG00000112406	HECA	-1.64738	0.000517793	0.00847339
ENSG00000092820	EZR	-1.39752	0.000546638	0.00884751
ENSG00000254087	LYN	-1.41517	0.00071683	0.0110001
ENSG00000073756	PTGS2	-1.79266	0.000725028	0.011093
ENSG00000197540	GZMM	-1.26356	0.000778778	0.0117162
ENSG00000147119	CHST7	-1.2494	0.000788635	0.0118387
ENSG00000163520	FBLN2	-2.7692	0.000900043	0.0131581
ENSG00000070182	SPTB	-2.68787	0.000951948	0.0137354
ENSG00000161911	TREML1	-2.2999	0.000956061	0.0137823
ENSG00000174175	SELP	-1.9201	0.00103813	0.0146491
ENSG00000115232	ITGA4	-2.19395	0.00104204	0.0146833
ENSG00000108669	CYTH1	-1.08123	0.00113244	0.0157333
ENSG00000182022	CHST15	-1.35718	0.00118185	0.0162023
ENSG00000010810	FYN	-1.15286	0.0012022	0.0164161
ENSG00000136213	CHST12	-1.01458	0.00123648	0.0167578
ENSG00000158578	ALAS2	-3.48995	0.00123757	0.0167578
ENSG00000111817	DSE	-1.34892	0.00124221	0.0168045
ENSG00000205309	NT5M	-1.97811	0.00159798	0.0203865
ENSG00000117560	FASLG	-1.68734	0.00177121	0.0219612
ENSG00000177425	PAWR	-1.43464	0.00192826	0.0234215
ENSG00000105329	TGFB1	-1.13934	0.00205748	0.0246339
ENSG00000188906	LRRK2	-1.60256	0.00228003	0.026666
ENSG00000107968	MAP3K8	-1.44666	0.00237289	0.0274573
ENSG00000143947	RPS27A	-1.06384	0.00344303	0.036157
ENSG00000138798	EGF	-6.77586	0.00361628	0.0372811
ENSG00000150093	ITGB1	-1.19595	0.00433091	0.0422197
ENSG00000147454	SLC25A37	-1.20626	0.00480751	0.0456306
