# Supplementary material for: Identifying transcriptomic profiles of iron–quercetin complex treated peripheral blood mononuclear cells from healthy volunteers and diabetic patients
Source: Sci Rep. 2024 Apr 24;14:9441. doi: 10.1038/s41598-024-60197-1 (PMC11043337; doi:10.1038/s41598-024-60197-1)
Supplement: Supplementary file 5 — Supplementary Table 4. [file 41598_2024_60197_MOESM5_ESM.xlsx]

## Sheet: Sheet1 of Supplementary Table4
All Gene Ontology (GO) enrichment of diabetes PBMCs treated with IronQ
Category	GOID	Description	GeneRatio	BgRatio	pvalue	padj	geneID	geneName	Count	Up	Up_Gene_names	Down	Down_Gene_names
BP	GO:0006959	humoral immune response	48/1682	172/14621	2.83e-09	1.18e-05	ENSG00000173372/ENSG00000173369/ENSG00000163737/ENSG00000163221/ENSG00000159189/ENSG00000175899/ENSG00000124635/ENSG00000148346/ENSG00000273802/ENSG00000180596/ENSG00000184678/ENSG00000197903/ENSG00000124731/ENSG00000181374/ENSG00000196092/ENSG00000196352/ENSG00000159674/ENSG00000115523/ENSG00000182326/ENSG00000166278/ENSG00000120885/ENSG00000277224/ENSG00000126759/ENSG00000177556/ENSG00000149131…	C1QA/C1QB/PF4/S100A12/C1QC/A2M/HIST1H2BJ/LCN2/HIST1H2BG/HIST1H2BC/HIST2H2BE/HIST1H2BK/TREM1/CCL13/PAX5/CD55/SPON2/GNLY/C1S/C2/CLU/HIST1H2BF/CFP/ATOX1/SERPING1/PHB/CD59/PDCD1/IL6/ACOD1/SFTPD/FOXJ1/PI3/TREM2/CD81/HLA-E/EXO1/MEF2C/HIST1H2BE/JCHAIN/PRTN3/LTA/S100A8/CCR2/RBPJ/DEFA3/VSIG4/PDZD11	48	21	ENSG00000173372/ENSG00000173369/ENSG00000159189/ENSG00000175899/ENSG00000181374/ENSG00000182326/ENSG00000166278/ENSG00000177556/ENSG00000149131/ENSG00000167085/ENSG00000085063/ENSG00000188389/ENSG00000136244/ENSG00000095970/ENSG00000110651/ENSG00000174371/ENSG00000196415/ENSG00000226979/ENSG00000168214/ENSG00000155659/ENSG00000120509	27	ENSG00000163737/ENSG00000163221/ENSG00000124635/ENSG00000148346/ENSG00000273802/ENSG00000180596/ENSG00000184678/ENSG00000197903/ENSG00000124731/ENSG00000196092/ENSG00000196352/ENSG00000159674/ENSG00000115523/ENSG00000120885/ENSG00000277224/ENSG00000126759/ENSG00000102794/ENSG00000133661/ENSG00000129654/ENSG00000124102/ENSG00000204592/ENSG00000081189/ENSG00000274290/ENSG00000132465/ENSG00000143546…
BP	GO:0009617	response to bacterium	93/1682	446/14621	6.06e-09	1.18e-05	ENSG00000133063/ENSG00000163737/ENSG00000163221/ENSG00000150782/ENSG00000124635/ENSG00000111012/ENSG00000106366/ENSG00000273802/ENSG00000158473/ENSG00000153162/ENSG00000180596/ENSG00000239998/ENSG00000184678/ENSG00000162711/ENSG00000008394/ENSG00000197903/ENSG00000135446/ENSG00000128016/ENSG00000167207/ENSG00000109272/ENSG00000127831/ENSG00000085871/ENSG00000196352/ENSG00000170345/ENSG00000181104…	CHIT1/PF4/S100A12/IL18/HIST1H2BJ/CYP27B1/SERPINE1/HIST1H2BG/CD1D/BMP6/HIST1H2BC/LILRA2/HIST2H2BE/NLRP3/MGST1/HIST1H2BK/CDK4/ZFP36/NOD2/PF4V1/VIL1/MGST2/CD55/FOS/F2R/SPON2/CD80/GNLY/PRDX3/TNFAIP3/PDE4B/NFKBIA/NOCT/AICDA/UNC13B/PRKCE/CX3CR1/CD274/PLAC8/COMT/PCK2/DUSP10/PTGES/CD40/PELI1/CSF3/TNFRSF4/PDE4D/CCL3/HIST1H2BF/CFP/PDCD1LG2/TNFRSF1B/TNFRSF18/CCL5/KLRK1/IL6/SCARB1/PTGER2/IL10RA/CD24/JUNB/LYN…	93	32	ENSG00000133063/ENSG00000150782/ENSG00000111012/ENSG00000106366/ENSG00000008394/ENSG00000135446/ENSG00000085871/ENSG00000121594/ENSG00000165672/ENSG00000111732/ENSG00000198722/ENSG00000120217/ENSG00000093010/ENSG00000100889/ENSG00000101017/ENSG00000186827/ENSG00000277632/ENSG00000197646/ENSG00000186891/ENSG00000136244/ENSG00000073060/ENSG00000167914/ENSG00000168961/ENSG00000121053/ENSG00000095970…	61	ENSG00000163737/ENSG00000163221/ENSG00000124635/ENSG00000273802/ENSG00000158473/ENSG00000153162/ENSG00000180596/ENSG00000239998/ENSG00000184678/ENSG00000162711/ENSG00000197903/ENSG00000128016/ENSG00000167207/ENSG00000109272/ENSG00000127831/ENSG00000196352/ENSG00000170345/ENSG00000181104/ENSG00000159674/ENSG00000115523/ENSG00000118503/ENSG00000184588/ENSG00000100906/ENSG00000151014/ENSG00000171132…
BP	GO:0050900	leukocyte migration	83/1682	383/14621	6.38e-09	1.18e-05	ENSG00000163737/ENSG00000163221/ENSG00000184371/ENSG00000126262/ENSG00000112715/ENSG00000128218/ENSG00000143153/ENSG00000167851/ENSG00000106366/ENSG00000121966/ENSG00000149564/ENSG00000122223/ENSG00000119535/ENSG00000166923/ENSG00000151490/ENSG00000073861/ENSG00000170962/ENSG00000143369/ENSG00000196639/ENSG00000005884/ENSG00000115290/ENSG00000109272/ENSG00000271447/ENSG00000124145/ENSG00000145675…	PF4/S100A12/CSF1/FFAR2/VEGFA/VPREB3/ATP1B1/CD300A/SERPINE1/CXCR4/ESAM/CD244/CSF3R/GREM1/PTPRO/TBX21/PDGFD/ECM1/HRH1/ITGA3/GRB14/PF4V1/MMP28/SDC4/PIK3R1/TREM1/CCL13/CCL1/FPR1/VEGFD/FLT1/TRPV4/GAS6/PDE4B/CX3CR1/CXCR1/VAV3/LGALS3/PLCB1/ITGAX/CXCR2/P2RY12/RIPOR2/PDE4D/PECAM1/KITLG/FUT7/CCL3/TNFRSF18/CCL5/KLRK1/MYO1G/IL6/CEACAM3/SLC3A2/CCL17/LYN/SFTPD/FOXJ1/SELP/ITGA4/LGALS9/EPX/FYN/SDC3/PTGER4/NLRP12…	83	34	ENSG00000184371/ENSG00000143153/ENSG00000106366/ENSG00000166923/ENSG00000151490/ENSG00000143369/ENSG00000196639/ENSG00000005884/ENSG00000124145/ENSG00000181374/ENSG00000108702/ENSG00000165197/ENSG00000102755/ENSG00000111199/ENSG00000183087/ENSG00000131981/ENSG00000140678/ENSG00000049130/ENSG00000180549/ENSG00000277632/ENSG00000186891/ENSG00000136244/ENSG00000168003/ENSG00000102970/ENSG00000168961…	49	ENSG00000163737/ENSG00000163221/ENSG00000126262/ENSG00000112715/ENSG00000128218/ENSG00000167851/ENSG00000121966/ENSG00000149564/ENSG00000122223/ENSG00000119535/ENSG00000073861/ENSG00000170962/ENSG00000115290/ENSG00000109272/ENSG00000271447/ENSG00000145675/ENSG00000124731/ENSG00000171051/ENSG00000184588/ENSG00000168329/ENSG00000163464/ENSG00000134215/ENSG00000182621/ENSG00000180871/ENSG00000169313…
BP	GO:0032496	response to lipopolysaccharide	67/1682	299/14621	4.81e-08	6.69e-05	ENSG00000163737/ENSG00000150782/ENSG00000111012/ENSG00000106366/ENSG00000153162/ENSG00000239998/ENSG00000162711/ENSG00000008394/ENSG00000135446/ENSG00000128016/ENSG00000109272/ENSG00000085871/ENSG00000196352/ENSG00000170345/ENSG00000181104/ENSG00000159674/ENSG00000121594/ENSG00000165672/ENSG00000118503/ENSG00000184588/ENSG00000100906/ENSG00000151014/ENSG00000111732/ENSG00000171132/ENSG00000168329…	PF4/IL18/CYP27B1/SERPINE1/BMP6/LILRA2/NLRP3/MGST1/CDK4/ZFP36/PF4V1/MGST2/CD55/FOS/F2R/SPON2/CD80/PRDX3/TNFAIP3/PDE4B/NFKBIA/NOCT/AICDA/PRKCE/CX3CR1/CD274/COMT/PCK2/DUSP10/PTGES/CD40/PELI1/CSF3/TNFRSF4/PDE4D/CCL3/PDCD1LG2/TNFRSF1B/TNFRSF18/CCL5/KLRK1/IL6/SCARB1/PTGER2/IL10RA/JUNB/LYN/ACOD1/PTGS2/SELP/LGALS9/TREM2/TIMP4/MEF2C/PTGER4/FASLG/RELT/PDCD4/TGFB1/LTA/JUND/S100A8/CNR1/IL18BP/HAVCR2/DEFA3/IL…	67	26	ENSG00000150782/ENSG00000111012/ENSG00000106366/ENSG00000008394/ENSG00000135446/ENSG00000085871/ENSG00000121594/ENSG00000165672/ENSG00000111732/ENSG00000120217/ENSG00000093010/ENSG00000100889/ENSG00000101017/ENSG00000186827/ENSG00000277632/ENSG00000197646/ENSG00000186891/ENSG00000136244/ENSG00000073060/ENSG00000168961/ENSG00000095970/ENSG00000157150/ENSG00000226979/ENSG00000137496/ENSG00000135077…	41	ENSG00000163737/ENSG00000153162/ENSG00000239998/ENSG00000162711/ENSG00000128016/ENSG00000109272/ENSG00000196352/ENSG00000170345/ENSG00000181104/ENSG00000159674/ENSG00000118503/ENSG00000184588/ENSG00000100906/ENSG00000151014/ENSG00000171132/ENSG00000168329/ENSG00000143507/ENSG00000148344/ENSG00000197329/ENSG00000108342/ENSG00000113448/ENSG00000028137/ENSG00000271503/ENSG00000213809/ENSG00000125384…
BP	GO:0002237	response to molecule of bacterial origin	69/1682	317/14621	1.01e-07	0.000112592	ENSG00000163737/ENSG00000150782/ENSG00000111012/ENSG00000106366/ENSG00000153162/ENSG00000239998/ENSG00000162711/ENSG00000008394/ENSG00000135446/ENSG00000128016/ENSG00000167207/ENSG00000109272/ENSG00000085871/ENSG00000196352/ENSG00000170345/ENSG00000181104/ENSG00000159674/ENSG00000121594/ENSG00000165672/ENSG00000118503/ENSG00000184588/ENSG00000100906/ENSG00000151014/ENSG00000111732/ENSG00000171132…	PF4/IL18/CYP27B1/SERPINE1/BMP6/LILRA2/NLRP3/MGST1/CDK4/ZFP36/NOD2/PF4V1/MGST2/CD55/FOS/F2R/SPON2/CD80/PRDX3/TNFAIP3/PDE4B/NFKBIA/NOCT/AICDA/PRKCE/CX3CR1/CD274/COMT/PCK2/DUSP10/PTGES/CD40/PELI1/CSF3/TNFRSF4/PDE4D/CCL3/PDCD1LG2/TNFRSF1B/TNFRSF18/CCL5/KLRK1/IL6/SCARB1/PTGER2/IL10RA/CD24/JUNB/LYN/ACOD1/PTGS2/SELP/LGALS9/TREM2/TIMP4/MEF2C/PTGER4/FASLG/RELT/PDCD4/TGFB1/LTA/JUND/S100A8/CNR1/IL18BP/HAVCR…	69	26	ENSG00000150782/ENSG00000111012/ENSG00000106366/ENSG00000008394/ENSG00000135446/ENSG00000085871/ENSG00000121594/ENSG00000165672/ENSG00000111732/ENSG00000120217/ENSG00000093010/ENSG00000100889/ENSG00000101017/ENSG00000186827/ENSG00000277632/ENSG00000197646/ENSG00000186891/ENSG00000136244/ENSG00000073060/ENSG00000168961/ENSG00000095970/ENSG00000157150/ENSG00000226979/ENSG00000137496/ENSG00000135077…	43	ENSG00000163737/ENSG00000153162/ENSG00000239998/ENSG00000162711/ENSG00000128016/ENSG00000167207/ENSG00000109272/ENSG00000196352/ENSG00000170345/ENSG00000181104/ENSG00000159674/ENSG00000118503/ENSG00000184588/ENSG00000100906/ENSG00000151014/ENSG00000171132/ENSG00000168329/ENSG00000143507/ENSG00000148344/ENSG00000197329/ENSG00000108342/ENSG00000113448/ENSG00000028137/ENSG00000271503/ENSG00000213809…
BP	GO:0070663	regulation of leukocyte proliferation	49/1682	199/14621	1.53e-07	0.000141898	ENSG00000184371/ENSG00000150782/ENSG00000090659/ENSG00000138735/ENSG00000167851/ENSG00000105205/ENSG00000069482/ENSG00000158473/ENSG00000166923/ENSG00000124145/ENSG00000159958/ENSG00000127318/ENSG00000196352/ENSG00000134460/ENSG00000121594/ENSG00000118503/ENSG00000168036/ENSG00000149635/ENSG00000185950/ENSG00000120217/ENSG00000134215/ENSG00000131981/ENSG00000101017/ENSG00000197329/ENSG00000141736…	CSF1/IL18/CD209/PDE5A/CD300A/CLC/GAL/CD1D/GREM1/SDC4/TNFRSF13C/IL22/CD55/IL2RA/CD80/TNFAIP3/CTNNB1/OCSTAMP/IRS2/CD274/VAV3/LGALS3/CD40/PELI1/ERBB2/TNFRSF4/KITLG/PDCD1LG2/CCL5/IL6/CD24/LYN/SFTPD/FOXJ1/LGALS9/CD81/HLA-E/MEF2C/TGFBR2/PAWR/TGFB1/IGF1/CCR2/CD4/HAVCR2/DLG5/CTLA4/IL13/FOXP3	49	26	ENSG00000184371/ENSG00000150782/ENSG00000090659/ENSG00000105205/ENSG00000069482/ENSG00000166923/ENSG00000124145/ENSG00000127318/ENSG00000134460/ENSG00000121594/ENSG00000149635/ENSG00000120217/ENSG00000131981/ENSG00000101017/ENSG00000186827/ENSG00000049130/ENSG00000197646/ENSG00000136244/ENSG00000168961/ENSG00000110651/ENSG00000017427/ENSG00000010610/ENSG00000135077/ENSG00000163599/ENSG00000169194…	23	ENSG00000138735/ENSG00000167851/ENSG00000158473/ENSG00000159958/ENSG00000196352/ENSG00000118503/ENSG00000168036/ENSG00000185950/ENSG00000134215/ENSG00000197329/ENSG00000141736/ENSG00000271503/ENSG00000272398/ENSG00000254087/ENSG00000133661/ENSG00000129654/ENSG00000204592/ENSG00000081189/ENSG00000163513/ENSG00000177425/ENSG00000105329/ENSG00000121807/ENSG00000151208
BP	GO:0097237	cellular response to toxic substance	50/1682	206/14621	1.85e-07	0.000146703	ENSG00000181019/ENSG00000188536/ENSG00000206172/ENSG00000198431/ENSG00000244734/ENSG00000122378/ENSG00000117450/ENSG00000136810/ENSG00000127528/ENSG00000161544/ENSG00000170962/ENSG00000008394/ENSG00000183010/ENSG00000138061/ENSG00000095303/ENSG00000130203/ENSG00000157870/ENSG00000085871/ENSG00000197763/ENSG00000277258/ENSG00000165672/ENSG00000104687/ENSG00000118503/ENSG00000170312/ENSG00000120738…	NQO1/HBA2/HBA1/TXNRD1/HBB/PRXL2A/PRDX1/TXN/KLF2/CYGB/PDGFD/MGST1/PYCR1/CYP1B1/PTGS1/APOE/PRXL2B/MGST2/TXNRD3/PCGF2/PRDX3/GSR/TNFAIP3/CDK1/EGR1/PRKCE/GPX3/CLIC2/NR4A3/HGF/IL6/PTGS2/PRDX4/EPX/RHOB/ACTB/GSTZ1/PPP1R9A/PAWR/LRRK2/FOXO1/HSPH1/TXNDC17/PCNA/SLC31A1/TRPM2/IL18BP/MGST3/GPX4/GSTO1	50	33	ENSG00000181019/ENSG00000198431/ENSG00000122378/ENSG00000117450/ENSG00000136810/ENSG00000161544/ENSG00000008394/ENSG00000183010/ENSG00000138061/ENSG00000130203/ENSG00000157870/ENSG00000085871/ENSG00000197763/ENSG00000277258/ENSG00000165672/ENSG00000104687/ENSG00000170312/ENSG00000120738/ENSG00000211445/ENSG00000155962/ENSG00000136244/ENSG00000123131/ENSG00000121053/ENSG00000075624/ENSG00000100577…	17	ENSG00000188536/ENSG00000206172/ENSG00000244734/ENSG00000127528/ENSG00000170962/ENSG00000095303/ENSG00000118503/ENSG00000171132/ENSG00000119508/ENSG00000019991/ENSG00000073756/ENSG00000143878/ENSG00000158528/ENSG00000177425/ENSG00000188906/ENSG00000150907/ENSG00000120694
BP	GO:0050866	negative regulation of cell activation	42/1682	161/14621	2.16e-07	0.000146703	ENSG00000138735/ENSG00000167851/ENSG00000069482/ENSG00000161544/ENSG00000073861/ENSG00000198435/ENSG00000130203/ENSG00000108839/ENSG00000124145/ENSG00000101665/ENSG00000134460/ENSG00000121594/ENSG00000101082/ENSG00000118503/ENSG00000120217/ENSG00000092445/ENSG00000131981/ENSG00000029993/ENSG00000153064/ENSG00000001084/ENSG00000197329/ENSG00000141736/ENSG00000111913/ENSG00000197646/ENSG00000136630…	PDE5A/CD300A/GAL/CYGB/TBX21/NRARP/APOE/ALOX12/SDC4/SMAD7/IL2RA/CD80/SLA2/TNFAIP3/CD274/TYRO3/LGALS3/HMGB3/BANK1/GCLC/PELI1/ERBB2/RIPOR2/PDCD1LG2/HLX/LYN/PDGFA/TSPAN32/TNFAIP8L2/SFTPD/FOXJ1/LGALS9/PAWR/TGFB1/CCR2/CNR1/ID2/CD84/HAVCR2/DLG5/CTLA4/FOXP3	42	20	ENSG00000069482/ENSG00000161544/ENSG00000130203/ENSG00000124145/ENSG00000134460/ENSG00000121594/ENSG00000120217/ENSG00000092445/ENSG00000131981/ENSG00000029993/ENSG00000001084/ENSG00000197646/ENSG00000136630/ENSG00000197461/ENSG00000163154/ENSG00000168961/ENSG00000066294/ENSG00000135077/ENSG00000163599/ENSG00000049768	22	ENSG00000138735/ENSG00000167851/ENSG00000073861/ENSG00000198435/ENSG00000108839/ENSG00000101665/ENSG00000101082/ENSG00000118503/ENSG00000153064/ENSG00000197329/ENSG00000141736/ENSG00000111913/ENSG00000254087/ENSG00000064201/ENSG00000133661/ENSG00000129654/ENSG00000177425/ENSG00000105329/ENSG00000121807/ENSG00000118432/ENSG00000115738/ENSG00000151208
BP	GO:0019730	antimicrobial humoral response	24/1682	68/14621	2.38e-07	0.000146703	ENSG00000163737/ENSG00000163221/ENSG00000124635/ENSG00000148346/ENSG00000273802/ENSG00000180596/ENSG00000184678/ENSG00000197903/ENSG00000181374/ENSG00000159674/ENSG00000115523/ENSG00000120885/ENSG00000277224/ENSG00000177556/ENSG00000102794/ENSG00000133661/ENSG00000124102/ENSG00000204592/ENSG00000274290/ENSG00000132465/ENSG00000196415/ENSG00000143546/ENSG00000239839/ENSG00000120509	PF4/S100A12/HIST1H2BJ/LCN2/HIST1H2BG/HIST1H2BC/HIST2H2BE/HIST1H2BK/CCL13/SPON2/GNLY/CLU/HIST1H2BF/ATOX1/ACOD1/SFTPD/PI3/HLA-E/HIST1H2BE/JCHAIN/PRTN3/S100A8/DEFA3/PDZD11	24	4	ENSG00000181374/ENSG00000177556/ENSG00000196415/ENSG00000120509	20	ENSG00000163737/ENSG00000163221/ENSG00000124635/ENSG00000148346/ENSG00000273802/ENSG00000180596/ENSG00000184678/ENSG00000197903/ENSG00000159674/ENSG00000115523/ENSG00000120885/ENSG00000277224/ENSG00000102794/ENSG00000133661/ENSG00000124102/ENSG00000204592/ENSG00000274290/ENSG00000132465/ENSG00000143546/ENSG00000239839
BP	GO:0050727	regulation of inflammatory response	66/1682	308/14621	3.51e-07	0.000173344	ENSG00000173372/ENSG00000175445/ENSG00000173369/ENSG00000163221/ENSG00000159189/ENSG00000170323/ENSG00000126262/ENSG00000175899/ENSG00000150782/ENSG00000198959/ENSG00000106366/ENSG00000103313/ENSG00000142512/ENSG00000162711/ENSG00000099985/ENSG00000100031/ENSG00000130203/ENSG00000167207/ENSG00000085871/ENSG00000068001/ENSG00000196352/ENSG00000111199/ENSG00000134460/ENSG00000186642/ENSG00000118503…	C1QA/LPL/C1QB/S100A12/C1QC/FABP4/FFAR2/A2M/IL18/TGM2/SERPINE1/MEFV/SIGLEC10/NLRP3/OSM/GGT1/APOE/NOD2/MGST2/HYAL2/CD55/TRPV4/IL2RA/PDE2A/TNFAIP3/NFKBIA/C1S/PER1/PPARG/C2/TYRO3/NR1D2/DUSP10/MVK/CLU/CCL3/CFP/SERPING1/TNFRSF1B/PHB/CD59/CCL5/HGF/IL6/ESR1/LYN/ACOD1/PTGS2/TNFAIP8L2/IL17RB/CD81/PTGER4/NLRP12/PDCD4/LTA/IL1R2/CCL23/S100A8/METRNL/CCR2/MGLL/CNR1/PBK/IL17RC/GBA/FOXP3	66	37	ENSG00000173372/ENSG00000175445/ENSG00000173369/ENSG00000159189/ENSG00000170323/ENSG00000175899/ENSG00000150782/ENSG00000198959/ENSG00000106366/ENSG00000100031/ENSG00000130203/ENSG00000085871/ENSG00000068001/ENSG00000111199/ENSG00000134460/ENSG00000182326/ENSG00000132170/ENSG00000166278/ENSG00000092445/ENSG00000110921/ENSG00000277632/ENSG00000149131/ENSG00000167085/ENSG00000085063/ENSG00000136244…	29	ENSG00000163221/ENSG00000126262/ENSG00000103313/ENSG00000142512/ENSG00000162711/ENSG00000099985/ENSG00000167207/ENSG00000196352/ENSG00000186642/ENSG00000118503/ENSG00000100906/ENSG00000179094/ENSG00000174738/ENSG00000143507/ENSG00000120885/ENSG00000126759/ENSG00000028137/ENSG00000271503/ENSG00000019991/ENSG00000254087/ENSG00000102794/ENSG00000073756/ENSG00000171522/ENSG00000142405/ENSG00000150593…
BP	GO:0009636	response to toxic substance	86/1682	438/14621	3.73e-07	0.000173344	ENSG00000181019/ENSG00000188536/ENSG00000110092/ENSG00000143819/ENSG00000206172/ENSG00000198431/ENSG00000244734/ENSG00000122378/ENSG00000117450/ENSG00000136810/ENSG00000156113/ENSG00000127528/ENSG00000161544/ENSG00000041982/ENSG00000113721/ENSG00000170962/ENSG00000008394/ENSG00000148180/ENSG00000183010/ENSG00000138061/ENSG00000095303/ENSG00000135446/ENSG00000130203/ENSG00000157870/ENSG00000160211…	NQO1/HBA2/CCND1/EPHX1/HBA1/TXNRD1/HBB/PRXL2A/PRDX1/TXN/KCNMA1/KLF2/CYGB/TNC/PDGFRB/PDGFD/MGST1/GSN/PYCR1/CYP1B1/PTGS1/CDK4/APOE/PRXL2B/G6PD/CCNB1/MGST2/TXNRD3/FOS/DUSP1/PCGF2/TYMS/PRDX3/GSR/TNFAIP3/CDK1/DHRS2/TXNIP/EGR1/NR4A2/PRKCE/GPX3/CSF3/CLIC2/GRIN3A/CCL3/PSMD14/TRH/NR4A3/CCL5/GNAO1/HGF/IL6/CHKA/LYN/PTGS2/PRDX4/EPX/GGH/RHOB/FYN/ACTB/GSTZ1/GRIN1/PPP1R9A/PAWR/CHRNA6/LRRK2/FOXO1/S100A8/HSPH1/CNR…	86	52	ENSG00000181019/ENSG00000110092/ENSG00000143819/ENSG00000198431/ENSG00000122378/ENSG00000117450/ENSG00000136810/ENSG00000156113/ENSG00000161544/ENSG00000041982/ENSG00000008394/ENSG00000148180/ENSG00000183010/ENSG00000138061/ENSG00000135446/ENSG00000130203/ENSG00000157870/ENSG00000160211/ENSG00000134057/ENSG00000085871/ENSG00000197763/ENSG00000277258/ENSG00000176890/ENSG00000165672/ENSG00000104687…	34	ENSG00000188536/ENSG00000206172/ENSG00000244734/ENSG00000127528/ENSG00000113721/ENSG00000170962/ENSG00000095303/ENSG00000170345/ENSG00000120129/ENSG00000118503/ENSG00000100867/ENSG00000265972/ENSG00000153234/ENSG00000171132/ENSG00000108342/ENSG00000170893/ENSG00000119508/ENSG00000271503/ENSG00000087258/ENSG00000019991/ENSG00000254087/ENSG00000073756/ENSG00000143878/ENSG00000010810/ENSG00000158528…
BP	GO:0002683	negative regulation of immune system process	79/1682	392/14621	3.74e-07	0.000173344	ENSG00000163737/ENSG00000159189/ENSG00000175899/ENSG00000157514/ENSG00000262406/ENSG00000138735/ENSG00000167851/ENSG00000069482/ENSG00000166923/ENSG00000239998/ENSG00000073861/ENSG00000143995/ENSG00000162711/ENSG00000198435/ENSG00000128016/ENSG00000167207/ENSG00000271447/ENSG00000124145/ENSG00000145675/ENSG00000106565/ENSG00000101665/ENSG00000196352/ENSG00000134460/ENSG00000121594/ENSG00000101082…	PF4/C1QC/A2M/TSC22D3/MMP12/PDE5A/CD300A/GAL/GREM1/LILRA2/TBX21/MEIS1/NLRP3/NRARP/ZFP36/NOD2/MMP28/SDC4/PIK3R1/TMEM176B/SMAD7/CD55/IL2RA/CD80/SLA2/HIST1H4H/NME1/TNFAIP3/NFKBIA/CTNNB1/PPARG/CD274/TYRO3/LGALS3/HMGB3/DUSP10/BANK1/PLCB1/PELI1/ERBB2/TMEM176A/CXCR2/RIPOR2/RNF125/KITLG/CCL3/PDCD1LG2/SERPING1/CD59/HLX/KLRK1/PDCD1/EZR/LYN/ACOD1/TSPAN32/TNFAIP8L2/SFTPD/FOXJ1/LGALS9/PHPT1/HLA-E/PTGER4/NLRP12…	79	31	ENSG00000159189/ENSG00000175899/ENSG00000262406/ENSG00000069482/ENSG00000166923/ENSG00000124145/ENSG00000106565/ENSG00000134460/ENSG00000121594/ENSG00000239672/ENSG00000132170/ENSG00000120217/ENSG00000092445/ENSG00000131981/ENSG00000029993/ENSG00000002933/ENSG00000049130/ENSG00000277632/ENSG00000197646/ENSG00000149131/ENSG00000085063/ENSG00000136630/ENSG00000188389/ENSG00000163154/ENSG00000168961…	48	ENSG00000163737/ENSG00000157514/ENSG00000138735/ENSG00000167851/ENSG00000239998/ENSG00000073861/ENSG00000143995/ENSG00000162711/ENSG00000198435/ENSG00000128016/ENSG00000167207/ENSG00000271447/ENSG00000145675/ENSG00000101665/ENSG00000196352/ENSG00000101082/ENSG00000158406/ENSG00000118503/ENSG00000100906/ENSG00000168036/ENSG00000143507/ENSG00000153064/ENSG00000182621/ENSG00000197329/ENSG00000141736…
BP	GO:0042060	wound healing	90/1682	467/14621	4.71e-07	0.000201344	ENSG00000163737/ENSG00000278828/ENSG00000175899/ENSG00000244734/ENSG00000133067/ENSG00000165682/ENSG00000262406/ENSG00000204420/ENSG00000106366/ENSG00000041982/ENSG00000113721/ENSG00000157680/ENSG00000170962/ENSG00000148180/ENSG00000130203/ENSG00000150760/ENSG00000108839/ENSG00000109272/ENSG00000013016/ENSG00000124145/ENSG00000223609/ENSG00000145675/ENSG00000127831/ENSG00000134057/ENSG00000117525…	PF4/HIST1H3H/A2M/HBB/LGR6/CLEC1B/MMP12/MPIG6B/SERPINE1/TNC/PDGFRB/DGKI/PDGFD/GSN/APOE/DOCK1/ALOX12/PF4V1/EHD3/SDC4/HBD/PIK3R1/VIL1/CCNB1/F3/GNG2/HSPB1/F2R/ANXA2/GAS6/MYOF/NFE2/TNFAIP3/PRKCE/NRG1/CYP4F11/TXK/NOTCH4/VAV3/TYRO3/DGKK/DUSP10/PRKAR2B/CD40/ERBB2/P2RY12/DCBLD2/EHD1/PHLDB2/P2RX5/SERPING1/DMTN/HIF1A/CD59/GATA6/IL6/SCARB1/MYLK/DGKD/LYN/PDGFA/TSPAN32/HPS5/CD109/PRKCH/SELP/RHOB/ADAM15/FYN/GNA…	90	37	ENSG00000175899/ENSG00000262406/ENSG00000106366/ENSG00000041982/ENSG00000157680/ENSG00000148180/ENSG00000130203/ENSG00000150760/ENSG00000124145/ENSG00000223609/ENSG00000134057/ENSG00000117525/ENSG00000106211/ENSG00000182718/ENSG00000183087/ENSG00000138119/ENSG00000171903/ENSG00000092445/ENSG00000101017/ENSG00000057019/ENSG00000149131/ENSG00000085063/ENSG00000136244/ENSG00000073060/ENSG00000197461…	53	ENSG00000163737/ENSG00000278828/ENSG00000244734/ENSG00000133067/ENSG00000165682/ENSG00000204420/ENSG00000113721/ENSG00000170962/ENSG00000108839/ENSG00000109272/ENSG00000013016/ENSG00000145675/ENSG00000127831/ENSG00000186469/ENSG00000181104/ENSG00000123405/ENSG00000118503/ENSG00000171132/ENSG00000157168/ENSG00000074966/ENSG00000204301/ENSG00000134215/ENSG00000274588/ENSG00000143507/ENSG00000005249…
BP	GO:0098869	cellular oxidant detoxification	27/1682	87/14621	8.37e-07	0.000332148	ENSG00000181019/ENSG00000188536/ENSG00000206172/ENSG00000198431/ENSG00000244734/ENSG00000122378/ENSG00000117450/ENSG00000136810/ENSG00000161544/ENSG00000008394/ENSG00000095303/ENSG00000130203/ENSG00000157870/ENSG00000085871/ENSG00000197763/ENSG00000165672/ENSG00000104687/ENSG00000211445/ENSG00000155962/ENSG00000073756/ENSG00000123131/ENSG00000121053/ENSG00000100577/ENSG00000129235/ENSG00000143198…	NQO1/HBA2/HBA1/TXNRD1/HBB/PRXL2A/PRDX1/TXN/CYGB/MGST1/PTGS1/APOE/PRXL2B/MGST2/TXNRD3/PRDX3/GSR/GPX3/CLIC2/PTGS2/PRDX4/EPX/GSTZ1/TXNDC17/MGST3/GPX4/GSTO1	27	22	ENSG00000181019/ENSG00000198431/ENSG00000122378/ENSG00000117450/ENSG00000136810/ENSG00000161544/ENSG00000008394/ENSG00000130203/ENSG00000157870/ENSG00000085871/ENSG00000197763/ENSG00000165672/ENSG00000104687/ENSG00000211445/ENSG00000155962/ENSG00000123131/ENSG00000121053/ENSG00000100577/ENSG00000129235/ENSG00000143198/ENSG00000167468/ENSG00000148834	5	ENSG00000188536/ENSG00000206172/ENSG00000244734/ENSG00000095303/ENSG00000073756
BP	GO:0097529	myeloid leukocyte migration	41/1682	164/14621	1.01e-06	0.000375882	ENSG00000163737/ENSG00000163221/ENSG00000184371/ENSG00000112715/ENSG00000167851/ENSG00000106366/ENSG00000119535/ENSG00000166923/ENSG00000151490/ENSG00000170962/ENSG00000196639/ENSG00000109272/ENSG00000271447/ENSG00000181374/ENSG00000108702/ENSG00000165197/ENSG00000102755/ENSG00000111199/ENSG00000184588/ENSG00000168329/ENSG00000134215/ENSG00000131981/ENSG00000182621/ENSG00000180871/ENSG00000169313…	PF4/S100A12/CSF1/VEGFA/CD300A/SERPINE1/CSF3R/GREM1/PTPRO/PDGFD/HRH1/PF4V1/MMP28/CCL13/CCL1/VEGFD/FLT1/TRPV4/PDE4B/CX3CR1/VAV3/LGALS3/PLCB1/CXCR2/P2RY12/RIPOR2/PDE4D/PECAM1/CCL3/CCL5/IL6/CCL17/LYN/SFTPD/EPX/PTGER4/PRTN3/CCL23/S100A8/CCR2/IL17RC	41	18	ENSG00000184371/ENSG00000106366/ENSG00000166923/ENSG00000151490/ENSG00000196639/ENSG00000181374/ENSG00000108702/ENSG00000165197/ENSG00000102755/ENSG00000111199/ENSG00000131981/ENSG00000277632/ENSG00000136244/ENSG00000102970/ENSG00000121053/ENSG00000196415/ENSG00000274736/ENSG00000163702	23	ENSG00000163737/ENSG00000163221/ENSG00000112715/ENSG00000167851/ENSG00000119535/ENSG00000170962/ENSG00000109272/ENSG00000271447/ENSG00000184588/ENSG00000168329/ENSG00000134215/ENSG00000182621/ENSG00000180871/ENSG00000169313/ENSG00000111913/ENSG00000113448/ENSG00000261371/ENSG00000271503/ENSG00000254087/ENSG00000133661/ENSG00000171522/ENSG00000143546/ENSG00000121807
BP	GO:0050731	positive regulation of peptidyl-tyrosine phosphorylation	39/1682	154/14621	1.31e-06	0.000453829	ENSG00000112715/ENSG00000150782/ENSG00000159640/ENSG00000166923/ENSG00000107954/ENSG00000099985/ENSG00000178078/ENSG00000121594/ENSG00000183087/ENSG00000184349/ENSG00000136960/ENSG00000157168/ENSG00000157193/ENSG00000153064/ENSG00000101017/ENSG00000108342/ENSG00000277363/ENSG00000049130/ENSG00000186891/ENSG00000271503/ENSG00000128342/ENSG00000019991/ENSG00000136244/ENSG00000272398/ENSG00000254087…	VEGFA/IL18/ACE/GREM1/NEURL1/OSM/STAP2/CD80/GAS6/EFNA5/ENPP2/NRG1/LRP8/BANK1/CD40/CSF3/SRCIN1/KITLG/TNFRSF18/CCL5/LIF/HGF/IL6/CD24/LYN/FYN/TREM2/CD81/EPHA4/TGFB1/IGF1/HSPH1/CSPG4/CD4/EHD4/EGF/YES1/AREG/IL13	39	21	ENSG00000150782/ENSG00000159640/ENSG00000166923/ENSG00000178078/ENSG00000121594/ENSG00000183087/ENSG00000136960/ENSG00000157193/ENSG00000101017/ENSG00000277363/ENSG00000049130/ENSG00000186891/ENSG00000128342/ENSG00000136244/ENSG00000095970/ENSG00000110651/ENSG00000017427/ENSG00000173546/ENSG00000010610/ENSG00000103966/ENSG00000169194	18	ENSG00000112715/ENSG00000107954/ENSG00000099985/ENSG00000184349/ENSG00000157168/ENSG00000153064/ENSG00000108342/ENSG00000271503/ENSG00000019991/ENSG00000272398/ENSG00000254087/ENSG00000010810/ENSG00000116106/ENSG00000105329/ENSG00000120694/ENSG00000138798/ENSG00000176105/ENSG00000109321
BP	GO:0002695	negative regulation of leukocyte activation	37/1682	144/14621	1.67e-06	0.000501009	ENSG00000138735/ENSG00000167851/ENSG00000069482/ENSG00000073861/ENSG00000198435/ENSG00000124145/ENSG00000101665/ENSG00000134460/ENSG00000121594/ENSG00000101082/ENSG00000118503/ENSG00000120217/ENSG00000092445/ENSG00000131981/ENSG00000029993/ENSG00000153064/ENSG00000197329/ENSG00000141736/ENSG00000111913/ENSG00000197646/ENSG00000136630/ENSG00000254087/ENSG00000064201/ENSG00000163154/ENSG00000133661…	PDE5A/CD300A/GAL/TBX21/NRARP/SDC4/SMAD7/IL2RA/CD80/SLA2/TNFAIP3/CD274/TYRO3/LGALS3/HMGB3/BANK1/PELI1/ERBB2/RIPOR2/PDCD1LG2/HLX/LYN/TSPAN32/TNFAIP8L2/SFTPD/FOXJ1/LGALS9/PAWR/TGFB1/CCR2/CNR1/ID2/CD84/HAVCR2/DLG5/CTLA4/FOXP3	37	16	ENSG00000069482/ENSG00000124145/ENSG00000134460/ENSG00000121594/ENSG00000120217/ENSG00000092445/ENSG00000131981/ENSG00000029993/ENSG00000197646/ENSG00000136630/ENSG00000163154/ENSG00000168961/ENSG00000066294/ENSG00000135077/ENSG00000163599/ENSG00000049768	21	ENSG00000138735/ENSG00000167851/ENSG00000073861/ENSG00000198435/ENSG00000101665/ENSG00000101082/ENSG00000118503/ENSG00000153064/ENSG00000197329/ENSG00000141736/ENSG00000111913/ENSG00000254087/ENSG00000064201/ENSG00000133661/ENSG00000129654/ENSG00000177425/ENSG00000105329/ENSG00000121807/ENSG00000118432/ENSG00000115738/ENSG00000151208
BP	GO:1990748	cellular detoxification	27/1682	90/14621	1.75e-06	0.000501009	ENSG00000181019/ENSG00000188536/ENSG00000206172/ENSG00000198431/ENSG00000244734/ENSG00000122378/ENSG00000117450/ENSG00000136810/ENSG00000161544/ENSG00000008394/ENSG00000095303/ENSG00000130203/ENSG00000157870/ENSG00000085871/ENSG00000197763/ENSG00000165672/ENSG00000104687/ENSG00000211445/ENSG00000155962/ENSG00000073756/ENSG00000123131/ENSG00000121053/ENSG00000100577/ENSG00000129235/ENSG00000143198…	NQO1/HBA2/HBA1/TXNRD1/HBB/PRXL2A/PRDX1/TXN/CYGB/MGST1/PTGS1/APOE/PRXL2B/MGST2/TXNRD3/PRDX3/GSR/GPX3/CLIC2/PTGS2/PRDX4/EPX/GSTZ1/TXNDC17/MGST3/GPX4/GSTO1	27	22	ENSG00000181019/ENSG00000198431/ENSG00000122378/ENSG00000117450/ENSG00000136810/ENSG00000161544/ENSG00000008394/ENSG00000130203/ENSG00000157870/ENSG00000085871/ENSG00000197763/ENSG00000165672/ENSG00000104687/ENSG00000211445/ENSG00000155962/ENSG00000123131/ENSG00000121053/ENSG00000100577/ENSG00000129235/ENSG00000143198/ENSG00000167468/ENSG00000148834	5	ENSG00000188536/ENSG00000206172/ENSG00000244734/ENSG00000095303/ENSG00000073756
BP	GO:0032944	regulation of mononuclear cell proliferation	45/1682	191/14621	1.8e-06	0.000501009	ENSG00000184371/ENSG00000150782/ENSG00000090659/ENSG00000138735/ENSG00000167851/ENSG00000105205/ENSG00000069482/ENSG00000158473/ENSG00000124145/ENSG00000159958/ENSG00000127318/ENSG00000196352/ENSG00000134460/ENSG00000121594/ENSG00000168036/ENSG00000185950/ENSG00000120217/ENSG00000134215/ENSG00000131981/ENSG00000101017/ENSG00000197329/ENSG00000141736/ENSG00000186827/ENSG00000197646/ENSG00000271503…	CSF1/IL18/CD209/PDE5A/CD300A/CLC/GAL/CD1D/SDC4/TNFRSF13C/IL22/CD55/IL2RA/CD80/CTNNB1/IRS2/CD274/VAV3/LGALS3/CD40/PELI1/ERBB2/TNFRSF4/PDCD1LG2/CCL5/IL6/CD24/LYN/SFTPD/FOXJ1/LGALS9/CD81/HLA-E/MEF2C/TGFBR2/PAWR/TGFB1/IGF1/CCR2/CD4/HAVCR2/DLG5/CTLA4/IL13/FOXP3	45	23	ENSG00000184371/ENSG00000150782/ENSG00000090659/ENSG00000105205/ENSG00000069482/ENSG00000124145/ENSG00000127318/ENSG00000134460/ENSG00000121594/ENSG00000120217/ENSG00000131981/ENSG00000101017/ENSG00000186827/ENSG00000197646/ENSG00000136244/ENSG00000168961/ENSG00000110651/ENSG00000017427/ENSG00000010610/ENSG00000135077/ENSG00000163599/ENSG00000169194/ENSG00000049768	22	ENSG00000138735/ENSG00000167851/ENSG00000158473/ENSG00000159958/ENSG00000196352/ENSG00000168036/ENSG00000185950/ENSG00000134215/ENSG00000197329/ENSG00000141736/ENSG00000271503/ENSG00000272398/ENSG00000254087/ENSG00000133661/ENSG00000129654/ENSG00000204592/ENSG00000081189/ENSG00000163513/ENSG00000177425/ENSG00000105329/ENSG00000121807/ENSG00000151208
BP	GO:0070661	leukocyte proliferation	55/1682	252/14621	1.8e-06	0.000501009	ENSG00000184371/ENSG00000150782/ENSG00000159640/ENSG00000090659/ENSG00000138735/ENSG00000167851/ENSG00000105205/ENSG00000069482/ENSG00000158473/ENSG00000166923/ENSG00000105369/ENSG00000124145/ENSG00000159958/ENSG00000127318/ENSG00000196352/ENSG00000134460/ENSG00000121594/ENSG00000118503/ENSG00000175857/ENSG00000168036/ENSG00000149635/ENSG00000185950/ENSG00000120217/ENSG00000134215/ENSG00000131981…	CSF1/IL18/ACE/CD209/PDE5A/CD300A/CLC/GAL/CD1D/GREM1/CD79A/SDC4/TNFRSF13C/IL22/CD55/IL2RA/CD80/TNFAIP3/GAPT/CTNNB1/OCSTAMP/IRS2/CD274/VAV3/LGALS3/CD40/PELI1/ERBB2/TNFRSF4/KITLG/CLU/PDCD1LG2/CCL5/IL6/CD24/LYN/SFTPD/FOXJ1/LGALS9/FYN/CD81/HLA-E/MEF2C/TGFBR2/PAWR/TGFB1/IGF1/CCR2/PLCL2/CD4/HAVCR2/DLG5/CTLA4/IL13/FOXP3	55	27	ENSG00000184371/ENSG00000150782/ENSG00000159640/ENSG00000090659/ENSG00000105205/ENSG00000069482/ENSG00000166923/ENSG00000124145/ENSG00000127318/ENSG00000134460/ENSG00000121594/ENSG00000149635/ENSG00000120217/ENSG00000131981/ENSG00000101017/ENSG00000186827/ENSG00000049130/ENSG00000197646/ENSG00000136244/ENSG00000168961/ENSG00000110651/ENSG00000017427/ENSG00000010610/ENSG00000135077/ENSG00000163599…	28	ENSG00000138735/ENSG00000167851/ENSG00000158473/ENSG00000105369/ENSG00000159958/ENSG00000196352/ENSG00000118503/ENSG00000175857/ENSG00000168036/ENSG00000185950/ENSG00000134215/ENSG00000197329/ENSG00000141736/ENSG00000120885/ENSG00000271503/ENSG00000272398/ENSG00000254087/ENSG00000133661/ENSG00000129654/ENSG00000010810/ENSG00000204592/ENSG00000081189/ENSG00000163513/ENSG00000177425/ENSG00000105329…
BP	GO:0050865	regulation of cell activation	90/1682	484/14621	2.29e-06	0.000607165	ENSG00000150782/ENSG00000090659/ENSG00000138735/ENSG00000167851/ENSG00000105205/ENSG00000069482/ENSG00000158473/ENSG00000161544/ENSG00000113721/ENSG00000073861/ENSG00000162711/ENSG00000148180/ENSG00000198435/ENSG00000130203/ENSG00000108839/ENSG00000167207/ENSG00000124145/ENSG00000145675/ENSG00000159958/ENSG00000127318/ENSG00000100351/ENSG00000198821/ENSG00000101665/ENSG00000196352/ENSG00000134460…	IL18/CD209/PDE5A/CD300A/CLC/GAL/CD1D/CYGB/PDGFRB/TBX21/NLRP3/GSN/NRARP/APOE/ALOX12/NOD2/SDC4/PIK3R1/TNFRSF13C/IL22/GRAP2/CD247/SMAD7/CD55/IL2RA/SLC46A2/CD80/GAS6/SLA2/TNFAIP3/ZFP36L2/CTNNB1/IRS2/CD274/TXK/VAV3/TYRO3/LGALS3/HMGB3/DUSP10/BANK1/CD40/GCLC/PELI1/ERBB2/TNFRSF4/RIPOR2/PDCD1LG2/NR4A3/DMTN/TNFRSF18/HLX/CCL5/KLRK1/PDCD1/IL6/CD24/LYN/PDGFA/TSPAN32/TNFAIP8L2/SFTPD/FOXJ1/SELP/LGALS9/FYN/CD81/…	90	38	ENSG00000150782/ENSG00000090659/ENSG00000105205/ENSG00000069482/ENSG00000161544/ENSG00000148180/ENSG00000130203/ENSG00000124145/ENSG00000127318/ENSG00000134460/ENSG00000121594/ENSG00000183087/ENSG00000120217/ENSG00000092445/ENSG00000131981/ENSG00000029993/ENSG00000101017/ENSG00000001084/ENSG00000186827/ENSG00000197646/ENSG00000186891/ENSG00000136630/ENSG00000188389/ENSG00000136244/ENSG00000197461…	52	ENSG00000138735/ENSG00000167851/ENSG00000158473/ENSG00000113721/ENSG00000073861/ENSG00000162711/ENSG00000198435/ENSG00000108839/ENSG00000167207/ENSG00000145675/ENSG00000159958/ENSG00000100351/ENSG00000198821/ENSG00000101665/ENSG00000196352/ENSG00000119457/ENSG00000101082/ENSG00000118503/ENSG00000152518/ENSG00000168036/ENSG00000185950/ENSG00000074966/ENSG00000134215/ENSG00000143507/ENSG00000153064…
BP	GO:0051250	negative regulation of lymphocyte activation	33/1682	124/14621	2.61e-06	0.000659581	ENSG00000138735/ENSG00000167851/ENSG00000069482/ENSG00000073861/ENSG00000198435/ENSG00000124145/ENSG00000101665/ENSG00000134460/ENSG00000121594/ENSG00000101082/ENSG00000118503/ENSG00000120217/ENSG00000092445/ENSG00000131981/ENSG00000029993/ENSG00000153064/ENSG00000197329/ENSG00000141736/ENSG00000111913/ENSG00000197646/ENSG00000136630/ENSG00000254087/ENSG00000163154/ENSG00000133661/ENSG00000129654…	PDE5A/CD300A/GAL/TBX21/NRARP/SDC4/SMAD7/IL2RA/CD80/SLA2/TNFAIP3/CD274/TYRO3/LGALS3/HMGB3/BANK1/PELI1/ERBB2/RIPOR2/PDCD1LG2/HLX/LYN/TNFAIP8L2/SFTPD/FOXJ1/LGALS9/PAWR/TGFB1/ID2/HAVCR2/DLG5/CTLA4/FOXP3	33	15	ENSG00000069482/ENSG00000124145/ENSG00000134460/ENSG00000121594/ENSG00000120217/ENSG00000092445/ENSG00000131981/ENSG00000029993/ENSG00000197646/ENSG00000136630/ENSG00000163154/ENSG00000168961/ENSG00000135077/ENSG00000163599/ENSG00000049768	18	ENSG00000138735/ENSG00000167851/ENSG00000073861/ENSG00000198435/ENSG00000101665/ENSG00000101082/ENSG00000118503/ENSG00000153064/ENSG00000197329/ENSG00000141736/ENSG00000111913/ENSG00000254087/ENSG00000133661/ENSG00000129654/ENSG00000177425/ENSG00000105329/ENSG00000115738/ENSG00000151208
BP	GO:0006575	cellular modified amino acid metabolic process	40/1682	165/14621	3.14e-06	0.000758114	ENSG00000099998/ENSG00000128965/ENSG00000136010/ENSG00000164904/ENSG00000021762/ENSG00000165457/ENSG00000008394/ENSG00000100031/ENSG00000065911/ENSG00000160211/ENSG00000085871/ENSG00000133433/ENSG00000100714/ENSG00000006625/ENSG00000116711/ENSG00000130707/ENSG00000176890/ENSG00000104687/ENSG00000138413/ENSG00000101444/ENSG00000148344/ENSG00000001084/ENSG00000132763/ENSG00000106397/ENSG00000120254…	GGT5/CHAC1/ALDH1L2/ALDH7A1/OSBPL5/FOLR2/MGST1/GGT1/MTHFD2/G6PD/MGST2/GSTT2B/MTHFD1/GGCT/PLA2G4A/ASS1/TYMS/GSR/IDH1/AHCY/PTGES/GCLC/MMACHC/PLOD3/MTHFD1L/OSBPL10/ALDH4A1/PRDX4/SHMT2/GGH/GSTZ1/EGLN1/CHDH/PLA1A/GOT2/GSTM4/AHCYL1/ETHE1/GSTO1/PDZD11	40	36	ENSG00000099998/ENSG00000128965/ENSG00000136010/ENSG00000164904/ENSG00000165457/ENSG00000008394/ENSG00000100031/ENSG00000065911/ENSG00000160211/ENSG00000085871/ENSG00000133433/ENSG00000100714/ENSG00000006625/ENSG00000116711/ENSG00000130707/ENSG00000176890/ENSG00000104687/ENSG00000138413/ENSG00000101444/ENSG00000001084/ENSG00000132763/ENSG00000106397/ENSG00000120254/ENSG00000159423/ENSG00000123131…	4	ENSG00000021762/ENSG00000148344/ENSG00000144645/ENSG00000135766
BP	GO:0002507	tolerance induction	12/1682	24/14621	3.7e-06	0.000811486	ENSG00000105205/ENSG00000134460/ENSG00000118503/ENSG00000188389/ENSG00000254087/ENSG00000102794/ENSG00000129654/ENSG00000168961/ENSG00000163513/ENSG00000105329/ENSG00000135077/ENSG00000049768	CLC/IL2RA/TNFAIP3/PDCD1/LYN/ACOD1/FOXJ1/LGALS9/TGFBR2/TGFB1/HAVCR2/FOXP3	12	6	ENSG00000105205/ENSG00000134460/ENSG00000188389/ENSG00000168961/ENSG00000135077/ENSG00000049768	6	ENSG00000118503/ENSG00000254087/ENSG00000102794/ENSG00000129654/ENSG00000163513/ENSG00000105329
BP	GO:0051249	regulation of lymphocyte activation	75/1682	388/14621	3.78e-06	0.000811486	ENSG00000150782/ENSG00000090659/ENSG00000138735/ENSG00000167851/ENSG00000105205/ENSG00000069482/ENSG00000158473/ENSG00000073861/ENSG00000162711/ENSG00000148180/ENSG00000198435/ENSG00000167207/ENSG00000124145/ENSG00000145675/ENSG00000159958/ENSG00000127318/ENSG00000100351/ENSG00000198821/ENSG00000101665/ENSG00000196352/ENSG00000134460/ENSG00000119457/ENSG00000121594/ENSG00000183087/ENSG00000101082…	IL18/CD209/PDE5A/CD300A/CLC/GAL/CD1D/TBX21/NLRP3/GSN/NRARP/NOD2/SDC4/PIK3R1/TNFRSF13C/IL22/GRAP2/CD247/SMAD7/CD55/IL2RA/SLC46A2/CD80/GAS6/SLA2/TNFAIP3/ZFP36L2/CTNNB1/IRS2/CD274/VAV3/TYRO3/LGALS3/HMGB3/DUSP10/BANK1/CD40/PELI1/ERBB2/TNFRSF4/RIPOR2/PDCD1LG2/TNFRSF18/HLX/CCL5/KLRK1/PDCD1/IL6/CD24/LYN/TNFAIP8L2/SFTPD/FOXJ1/LGALS9/FYN/CD81/HLA-E/MEF2C/TGFBR2/PAWR/TGFB1/IGF1/PIK3R6/MAP3K8/HSPH1/CCR2/ID2…	75	32	ENSG00000150782/ENSG00000090659/ENSG00000105205/ENSG00000069482/ENSG00000148180/ENSG00000124145/ENSG00000127318/ENSG00000134460/ENSG00000121594/ENSG00000183087/ENSG00000120217/ENSG00000092445/ENSG00000131981/ENSG00000029993/ENSG00000101017/ENSG00000186827/ENSG00000197646/ENSG00000186891/ENSG00000136630/ENSG00000188389/ENSG00000136244/ENSG00000163154/ENSG00000168961/ENSG00000110651/ENSG00000017427…	43	ENSG00000138735/ENSG00000167851/ENSG00000158473/ENSG00000073861/ENSG00000162711/ENSG00000198435/ENSG00000167207/ENSG00000145675/ENSG00000159958/ENSG00000100351/ENSG00000198821/ENSG00000101665/ENSG00000196352/ENSG00000119457/ENSG00000101082/ENSG00000118503/ENSG00000152518/ENSG00000168036/ENSG00000185950/ENSG00000134215/ENSG00000143507/ENSG00000153064/ENSG00000197329/ENSG00000141736/ENSG00000111913…
BP	GO:0050670	regulation of lymphocyte proliferation	44/1682	190/14621	3.8e-06	0.000811486	ENSG00000150782/ENSG00000090659/ENSG00000138735/ENSG00000167851/ENSG00000105205/ENSG00000069482/ENSG00000158473/ENSG00000124145/ENSG00000159958/ENSG00000127318/ENSG00000196352/ENSG00000134460/ENSG00000121594/ENSG00000168036/ENSG00000185950/ENSG00000120217/ENSG00000134215/ENSG00000131981/ENSG00000101017/ENSG00000197329/ENSG00000141736/ENSG00000186827/ENSG00000197646/ENSG00000271503/ENSG00000136244…	IL18/CD209/PDE5A/CD300A/CLC/GAL/CD1D/SDC4/TNFRSF13C/IL22/CD55/IL2RA/CD80/CTNNB1/IRS2/CD274/VAV3/LGALS3/CD40/PELI1/ERBB2/TNFRSF4/PDCD1LG2/CCL5/IL6/CD24/LYN/SFTPD/FOXJ1/LGALS9/CD81/HLA-E/MEF2C/TGFBR2/PAWR/TGFB1/IGF1/CCR2/CD4/HAVCR2/DLG5/CTLA4/IL13/FOXP3	44	22	ENSG00000150782/ENSG00000090659/ENSG00000105205/ENSG00000069482/ENSG00000124145/ENSG00000127318/ENSG00000134460/ENSG00000121594/ENSG00000120217/ENSG00000131981/ENSG00000101017/ENSG00000186827/ENSG00000197646/ENSG00000136244/ENSG00000168961/ENSG00000110651/ENSG00000017427/ENSG00000010610/ENSG00000135077/ENSG00000163599/ENSG00000169194/ENSG00000049768	22	ENSG00000138735/ENSG00000167851/ENSG00000158473/ENSG00000159958/ENSG00000196352/ENSG00000168036/ENSG00000185950/ENSG00000134215/ENSG00000197329/ENSG00000141736/ENSG00000271503/ENSG00000272398/ENSG00000254087/ENSG00000133661/ENSG00000129654/ENSG00000204592/ENSG00000081189/ENSG00000163513/ENSG00000177425/ENSG00000105329/ENSG00000121807/ENSG00000151208
BP	GO:0030168	platelet activation	37/1682	149/14621	3.99e-06	0.000820671	ENSG00000163737/ENSG00000244734/ENSG00000165682/ENSG00000204420/ENSG00000157680/ENSG00000130203/ENSG00000108839/ENSG00000109272/ENSG00000145675/ENSG00000186469/ENSG00000106211/ENSG00000181104/ENSG00000183087/ENSG00000171132/ENSG00000074966/ENSG00000134215/ENSG00000092445/ENSG00000274588/ENSG00000101017/ENSG00000169313/ENSG00000158856/ENSG00000136244/ENSG00000077044/ENSG00000254087/ENSG00000197461…	PF4/HBB/CLEC1B/MPIG6B/DGKI/APOE/ALOX12/PF4V1/PIK3R1/GNG2/HSPB1/F2R/GAS6/PRKCE/TXK/VAV3/TYRO3/DGKK/CD40/P2RY12/DMTN/IL6/DGKD/LYN/PDGFA/TSPAN32/PRKCH/SELP/RHOB/FYN/GNA11/DGKH/ACTB/GP6/PIK3R6/GNA13/ITGA2B	37	12	ENSG00000157680/ENSG00000130203/ENSG00000106211/ENSG00000183087/ENSG00000092445/ENSG00000101017/ENSG00000136244/ENSG00000197461/ENSG00000088256/ENSG00000102780/ENSG00000075624/ENSG00000276231	25	ENSG00000163737/ENSG00000244734/ENSG00000165682/ENSG00000204420/ENSG00000108839/ENSG00000109272/ENSG00000145675/ENSG00000186469/ENSG00000181104/ENSG00000171132/ENSG00000074966/ENSG00000134215/ENSG00000274588/ENSG00000169313/ENSG00000158856/ENSG00000077044/ENSG00000254087/ENSG00000064201/ENSG00000027075/ENSG00000174175/ENSG00000143878/ENSG00000010810/ENSG00000088053/ENSG00000120063/ENSG00000005961
BP	GO:0070664	negative regulation of leukocyte proliferation	22/1682	69/14621	5.21e-06	0.0010342	ENSG00000138735/ENSG00000167851/ENSG00000069482/ENSG00000166923/ENSG00000124145/ENSG00000134460/ENSG00000121594/ENSG00000118503/ENSG00000120217/ENSG00000197329/ENSG00000141736/ENSG00000197646/ENSG00000254087/ENSG00000133661/ENSG00000129654/ENSG00000168961/ENSG00000177425/ENSG00000105329/ENSG00000135077/ENSG00000151208/ENSG00000163599/ENSG00000049768	PDE5A/CD300A/GAL/GREM1/SDC4/IL2RA/CD80/TNFAIP3/CD274/PELI1/ERBB2/PDCD1LG2/LYN/SFTPD/FOXJ1/LGALS9/PAWR/TGFB1/HAVCR2/DLG5/CTLA4/FOXP3	22	11	ENSG00000069482/ENSG00000166923/ENSG00000124145/ENSG00000134460/ENSG00000121594/ENSG00000120217/ENSG00000197646/ENSG00000168961/ENSG00000135077/ENSG00000163599/ENSG00000049768	11	ENSG00000138735/ENSG00000167851/ENSG00000118503/ENSG00000197329/ENSG00000141736/ENSG00000254087/ENSG00000133661/ENSG00000129654/ENSG00000177425/ENSG00000105329/ENSG00000151208
BP	GO:0007159	leukocyte cell-cell adhesion	62/1682	306/14621	5.54e-06	0.00106086	ENSG00000150782/ENSG00000090659/ENSG00000138735/ENSG00000167851/ENSG00000158473/ENSG00000073861/ENSG00000162711/ENSG00000198435/ENSG00000167207/ENSG00000124145/ENSG00000145675/ENSG00000159958/ENSG00000127318/ENSG00000100351/ENSG00000198821/ENSG00000101665/ENSG00000196352/ENSG00000134460/ENSG00000130707/ENSG00000121594/ENSG00000120217/ENSG00000131981/ENSG00000143507/ENSG00000197329/ENSG00000141736…	IL18/CD209/PDE5A/CD300A/CD1D/TBX21/NLRP3/NRARP/NOD2/SDC4/PIK3R1/TNFRSF13C/IL22/GRAP2/CD247/SMAD7/CD55/IL2RA/ASS1/CD80/CD274/LGALS3/DUSP10/PELI1/ERBB2/RIPOR2/PECAM1/PDCD1LG2/NR4A3/HLX/CCL5/KLRK1/PDCD1/IL6/EZR/CD24/LYN/TNFAIP8L2/SFTPD/FOXJ1/SELP/ITGA4/LGALS9/FYN/HLA-E/TGFBR2/PAWR/TGFB1/IGF1/PIK3R6/MAP3K8/S100A8/HSPH1/CCR2/CD4/HAVCR2/LGALS1/DLG5/YES1/ITGB1/CTLA4/FOXP3	62	22	ENSG00000150782/ENSG00000090659/ENSG00000124145/ENSG00000127318/ENSG00000134460/ENSG00000130707/ENSG00000121594/ENSG00000120217/ENSG00000131981/ENSG00000197646/ENSG00000136630/ENSG00000188389/ENSG00000136244/ENSG00000163154/ENSG00000168961/ENSG00000017427/ENSG00000276231/ENSG00000010610/ENSG00000135077/ENSG00000100097/ENSG00000163599/ENSG00000049768	40	ENSG00000138735/ENSG00000167851/ENSG00000158473/ENSG00000073861/ENSG00000162711/ENSG00000198435/ENSG00000167207/ENSG00000145675/ENSG00000159958/ENSG00000100351/ENSG00000198821/ENSG00000101665/ENSG00000196352/ENSG00000143507/ENSG00000197329/ENSG00000141736/ENSG00000111913/ENSG00000261371/ENSG00000119508/ENSG00000271503/ENSG00000213809/ENSG00000092820/ENSG00000272398/ENSG00000254087/ENSG00000133661…
BP	GO:0060326	cell chemotaxis	52/1682	244/14621	7.06e-06	0.00127968	ENSG00000163737/ENSG00000163221/ENSG00000184371/ENSG00000050820/ENSG00000126262/ENSG00000112715/ENSG00000106366/ENSG00000121966/ENSG00000198121/ENSG00000119535/ENSG00000113721/ENSG00000166923/ENSG00000151490/ENSG00000170962/ENSG00000196639/ENSG00000109272/ENSG00000271447/ENSG00000181374/ENSG00000108702/ENSG00000171051/ENSG00000165197/ENSG00000123358/ENSG00000106211/ENSG00000102755/ENSG00000111199…	PF4/S100A12/CSF1/BCAR1/FFAR2/VEGFA/SERPINE1/CXCR4/LPAR1/CSF3R/PDGFRB/GREM1/PTPRO/PDGFD/HRH1/PF4V1/MMP28/CCL13/CCL1/FPR1/VEGFD/NR4A1/HSPB1/FLT1/TRPV4/GAS6/PDE4B/CX3CR1/CXCR1/VAV3/LGALS3/FGFR1/CXCR2/RIPOR2/PDE4D/CCL3/CCL5/KLRK1/HGF/IL6/CCL17/LYN/SFTPD/LGALS9/LYST/CCL23/S100A8/GAB1/CCR2/TRPM4/TRPM2/IL17RC	52	24	ENSG00000184371/ENSG00000050820/ENSG00000106366/ENSG00000198121/ENSG00000166923/ENSG00000151490/ENSG00000196639/ENSG00000181374/ENSG00000108702/ENSG00000165197/ENSG00000106211/ENSG00000102755/ENSG00000111199/ENSG00000183087/ENSG00000131981/ENSG00000077782/ENSG00000277632/ENSG00000136244/ENSG00000102970/ENSG00000168961/ENSG00000274736/ENSG00000130529/ENSG00000142185/ENSG00000163702	28	ENSG00000163737/ENSG00000163221/ENSG00000126262/ENSG00000112715/ENSG00000121966/ENSG00000119535/ENSG00000113721/ENSG00000170962/ENSG00000109272/ENSG00000271447/ENSG00000171051/ENSG00000123358/ENSG00000184588/ENSG00000168329/ENSG00000163464/ENSG00000134215/ENSG00000180871/ENSG00000111913/ENSG00000113448/ENSG00000271503/ENSG00000213809/ENSG00000019991/ENSG00000254087/ENSG00000133661/ENSG00000143669…
BP	GO:0006790	sulfur compound metabolic process	65/1682	328/14621	7.14e-06	0.00127968	ENSG00000038427/ENSG00000099998/ENSG00000198203/ENSG00000097021/ENSG00000128965/ENSG00000162390/ENSG00000109956/ENSG00000007350/ENSG00000160200/ENSG00000008394/ENSG00000099194/ENSG00000100031/ENSG00000155368/ENSG00000156966/ENSG00000183549/ENSG00000163106/ENSG00000180767/ENSG00000160211/ENSG00000112304/ENSG00000085871/ENSG00000133433/ENSG00000100714/ENSG00000006625/ENSG00000104687/ENSG00000138413…	VCAN/GGT5/SULT1C2/ACOT7/CHAC1/ACOT11/B3GAT1/TKTL1/CBS/MGST1/SCD/GGT1/DBI/B3GNT7/ACSM5/HPGDS/CHST13/G6PD/ACOT13/MGST2/GSTT2B/MTHFD1/GGCT/GSR/IDH1/HACD1/AHCY/HSD17B12/COMT/PPT1/DGAT2/MVK/PTGES/ELOVL7/SQOR/GCLC/MMACHC/PDK4/SCD5/PDP1/ACOT1/B4GALT2/AC098591.1/PAPSS1/AKR1A1/ADO/SLC25A10/CHST7/CHST15/CHST12/DSE/GSTZ1/SUOX/CHST3/CHST2/CSPG4/GSTM4/MGST3/ISCA1/AHCYL1/ARSB/PCCB/ETHE1/GSTO1/PDZD11	65	49	ENSG00000099998/ENSG00000198203/ENSG00000097021/ENSG00000128965/ENSG00000162390/ENSG00000160200/ENSG00000008394/ENSG00000099194/ENSG00000100031/ENSG00000155368/ENSG00000183549/ENSG00000163106/ENSG00000180767/ENSG00000160211/ENSG00000112304/ENSG00000085871/ENSG00000133433/ENSG00000100714/ENSG00000006625/ENSG00000104687/ENSG00000138413/ENSG00000165996/ENSG00000101444/ENSG00000149084/ENSG00000093010…	16	ENSG00000038427/ENSG00000109956/ENSG00000007350/ENSG00000156966/ENSG00000062282/ENSG00000148344/ENSG00000164181/ENSG00000004799/ENSG00000145284/ENSG00000164951/ENSG00000147119/ENSG00000182022/ENSG00000136213/ENSG00000111817/ENSG00000175040/ENSG00000135070
BP	GO:0070665	positive regulation of leukocyte proliferation	33/1682	130/14621	7.89e-06	0.00135579	ENSG00000184371/ENSG00000150782/ENSG00000090659/ENSG00000158473/ENSG00000159958/ENSG00000127318/ENSG00000196352/ENSG00000134460/ENSG00000121594/ENSG00000149635/ENSG00000185950/ENSG00000120217/ENSG00000134215/ENSG00000101017/ENSG00000197329/ENSG00000186827/ENSG00000049130/ENSG00000197646/ENSG00000271503/ENSG00000136244/ENSG00000272398/ENSG00000254087/ENSG00000168961/ENSG00000110651/ENSG00000204592…	CSF1/IL18/CD209/CD1D/TNFRSF13C/IL22/CD55/IL2RA/CD80/OCSTAMP/IRS2/CD274/VAV3/CD40/PELI1/TNFRSF4/KITLG/PDCD1LG2/CCL5/IL6/CD24/LYN/LGALS9/CD81/HLA-E/MEF2C/TGFBR2/IGF1/CCR2/CD4/HAVCR2/IL13/FOXP3	33	20	ENSG00000184371/ENSG00000150782/ENSG00000090659/ENSG00000127318/ENSG00000134460/ENSG00000121594/ENSG00000149635/ENSG00000120217/ENSG00000101017/ENSG00000186827/ENSG00000049130/ENSG00000197646/ENSG00000136244/ENSG00000168961/ENSG00000110651/ENSG00000017427/ENSG00000010610/ENSG00000135077/ENSG00000169194/ENSG00000049768	13	ENSG00000158473/ENSG00000159958/ENSG00000196352/ENSG00000185950/ENSG00000134215/ENSG00000197329/ENSG00000271503/ENSG00000272398/ENSG00000254087/ENSG00000204592/ENSG00000081189/ENSG00000163513/ENSG00000121807
BP	GO:1903037	regulation of leukocyte cell-cell adhesion	57/1682	277/14621	8.05e-06	0.00135579	ENSG00000150782/ENSG00000090659/ENSG00000138735/ENSG00000167851/ENSG00000158473/ENSG00000073861/ENSG00000162711/ENSG00000198435/ENSG00000167207/ENSG00000124145/ENSG00000145675/ENSG00000159958/ENSG00000127318/ENSG00000100351/ENSG00000198821/ENSG00000101665/ENSG00000196352/ENSG00000134460/ENSG00000130707/ENSG00000121594/ENSG00000120217/ENSG00000131981/ENSG00000143507/ENSG00000197329/ENSG00000141736…	IL18/CD209/PDE5A/CD300A/CD1D/TBX21/NLRP3/NRARP/NOD2/SDC4/PIK3R1/TNFRSF13C/IL22/GRAP2/CD247/SMAD7/CD55/IL2RA/ASS1/CD80/CD274/LGALS3/DUSP10/PELI1/ERBB2/RIPOR2/PDCD1LG2/NR4A3/HLX/CCL5/KLRK1/PDCD1/IL6/CD24/LYN/TNFAIP8L2/SFTPD/FOXJ1/ITGA4/LGALS9/FYN/HLA-E/TGFBR2/PAWR/TGFB1/IGF1/PIK3R6/MAP3K8/HSPH1/CCR2/CD4/HAVCR2/LGALS1/DLG5/YES1/CTLA4/FOXP3	57	22	ENSG00000150782/ENSG00000090659/ENSG00000124145/ENSG00000127318/ENSG00000134460/ENSG00000130707/ENSG00000121594/ENSG00000120217/ENSG00000131981/ENSG00000197646/ENSG00000136630/ENSG00000188389/ENSG00000136244/ENSG00000163154/ENSG00000168961/ENSG00000017427/ENSG00000276231/ENSG00000010610/ENSG00000135077/ENSG00000100097/ENSG00000163599/ENSG00000049768	35	ENSG00000138735/ENSG00000167851/ENSG00000158473/ENSG00000073861/ENSG00000162711/ENSG00000198435/ENSG00000167207/ENSG00000145675/ENSG00000159958/ENSG00000100351/ENSG00000198821/ENSG00000101665/ENSG00000196352/ENSG00000143507/ENSG00000197329/ENSG00000141736/ENSG00000111913/ENSG00000119508/ENSG00000271503/ENSG00000213809/ENSG00000272398/ENSG00000254087/ENSG00000133661/ENSG00000129654/ENSG00000115232…
BP	GO:0002250	adaptive immune response	65/1682	331/14621	9.73e-06	0.00158953	ENSG00000173372/ENSG00000173369/ENSG00000198574/ENSG00000159189/ENSG00000158485/ENSG00000104974/ENSG00000150782/ENSG00000090659/ENSG00000122223/ENSG00000105205/ENSG00000174837/ENSG00000105369/ENSG00000142512/ENSG00000073861/ENSG00000162711/ENSG00000159958/ENSG00000198821/ENSG00000101665/ENSG00000196352/ENSG00000156127/ENSG00000121594/ENSG00000101082/ENSG00000205846/ENSG00000158488/ENSG00000118503…	C1QA/C1QB/SH2D1B/C1QC/CD1B/LILRA1/IL18/CD209/CD244/CLC/ADGRE1/CD79A/SIGLEC10/TBX21/NLRP3/TNFRSF13C/CD247/SMAD7/CD55/BATF/CD80/SLA2/CLEC6A/CD1E/TNFAIP3/GAPT/AICDA/C1S/C2/TXK/FCGR1B/DUSP10/CD40/RNF125/CLU/CLEC10A/SERPING1/CD8A/HLX/KLRK1/SLAMF1/MYO1G/IL6/LYN/CD1A/FOXJ1/FYN/HLA-E/EXO1/MEF2C/CTSC/JCHAIN/CLEC4C/PRR7/TGFB1/LTA/CCR2/CD4/TRPM4/CD84/IL18BP/HAVCR2/CTLA4/ALCAM/FOXP3	65	33	ENSG00000173372/ENSG00000173369/ENSG00000159189/ENSG00000158485/ENSG00000150782/ENSG00000090659/ENSG00000105205/ENSG00000156127/ENSG00000121594/ENSG00000205846/ENSG00000158488/ENSG00000111732/ENSG00000182326/ENSG00000166278/ENSG00000198019/ENSG00000101017/ENSG00000132514/ENSG00000149131/ENSG00000136630/ENSG00000117090/ENSG00000136244/ENSG00000158477/ENSG00000174371/ENSG00000109861/ENSG00000226979…	32	ENSG00000198574/ENSG00000104974/ENSG00000122223/ENSG00000174837/ENSG00000105369/ENSG00000142512/ENSG00000073861/ENSG00000162711/ENSG00000159958/ENSG00000198821/ENSG00000101665/ENSG00000196352/ENSG00000101082/ENSG00000118503/ENSG00000175857/ENSG00000074966/ENSG00000143507/ENSG00000101695/ENSG00000120885/ENSG00000153563/ENSG00000213809/ENSG00000136286/ENSG00000254087/ENSG00000129654/ENSG00000010810…
BP	GO:0050730	regulation of peptidyl-tyrosine phosphorylation	46/1682	210/14621	1.11e-05	0.00176761	ENSG00000112715/ENSG00000150782/ENSG00000159640/ENSG00000167851/ENSG00000166923/ENSG00000170962/ENSG00000107954/ENSG00000099985/ENSG00000178078/ENSG00000068001/ENSG00000121594/ENSG00000183087/ENSG00000184349/ENSG00000136960/ENSG00000171132/ENSG00000157168/ENSG00000157193/ENSG00000153064/ENSG00000101017/ENSG00000108342/ENSG00000277363/ENSG00000049130/ENSG00000158856/ENSG00000186891/ENSG00000271503…	VEGFA/IL18/ACE/CD300A/GREM1/PDGFD/NEURL1/OSM/STAP2/HYAL2/CD80/GAS6/EFNA5/ENPP2/PRKCE/NRG1/LRP8/BANK1/CD40/CSF3/SRCIN1/KITLG/DMTN/TNFRSF18/CCL5/LIF/HGF/IL6/CD24/LYN/PDGFA/GPRC5A/FYN/TREM2/CD81/EPHA4/TGFB1/IGF1/HSPH1/CSPG4/CD4/EHD4/EGF/YES1/AREG/IL13	46	23	ENSG00000150782/ENSG00000159640/ENSG00000166923/ENSG00000178078/ENSG00000068001/ENSG00000121594/ENSG00000183087/ENSG00000136960/ENSG00000157193/ENSG00000101017/ENSG00000277363/ENSG00000049130/ENSG00000186891/ENSG00000128342/ENSG00000136244/ENSG00000197461/ENSG00000095970/ENSG00000110651/ENSG00000017427/ENSG00000173546/ENSG00000010610/ENSG00000103966/ENSG00000169194	23	ENSG00000112715/ENSG00000167851/ENSG00000170962/ENSG00000107954/ENSG00000099985/ENSG00000184349/ENSG00000171132/ENSG00000157168/ENSG00000153064/ENSG00000108342/ENSG00000158856/ENSG00000271503/ENSG00000019991/ENSG00000272398/ENSG00000254087/ENSG00000013588/ENSG00000010810/ENSG00000116106/ENSG00000105329/ENSG00000120694/ENSG00000138798/ENSG00000176105/ENSG00000109321
BP	GO:0001822	kidney development	48/1682	223/14621	1.19e-05	0.00183441	ENSG00000112715/ENSG00000159640/ENSG00000157483/ENSG00000153162/ENSG00000113721/ENSG00000166923/ENSG00000151490/ENSG00000170962/ENSG00000196159/ENSG00000170873/ENSG00000005884/ENSG00000100373/ENSG00000124145/ENSG00000068001/ENSG00000101665/ENSG00000120738/ENSG00000168036/ENSG00000185920/ENSG00000117724/ENSG00000111077/ENSG00000077782/ENSG00000125812/ENSG00000180871/ENSG00000185630/ENSG00000261371…	VEGFA/ACE/MYO1E/BMP6/PDGFRB/GREM1/PTPRO/PDGFD/FAT4/MTSS1/ITGA3/UPK3A/SDC4/HYAL2/SMAD7/EGR1/CTNNB1/PTCH1/CENPF/TNS2/FGFR1/GZF1/CXCR2/PBX1/PECAM1/WFS1/LIF/LAMB2/CD24/HNF1B/PDGFA/FOXJ1/NID1/JMJD6/MPV17/MEF2C/WWTR1/EPHA4/TGFB1/LRRK2/AKR1B1/ID2/DCHS1/BCL2L11/RDH10/TACSTD2/DLG5/STAT1	48	22	ENSG00000159640/ENSG00000157483/ENSG00000166923/ENSG00000151490/ENSG00000005884/ENSG00000124145/ENSG00000068001/ENSG00000120738/ENSG00000117724/ENSG00000111077/ENSG00000077782/ENSG00000109501/ENSG00000128342/ENSG00000172037/ENSG00000275410/ENSG00000197461/ENSG00000115204/ENSG00000018408/ENSG00000085662/ENSG00000121039/ENSG00000184292/ENSG00000115415	26	ENSG00000112715/ENSG00000153162/ENSG00000113721/ENSG00000170962/ENSG00000196159/ENSG00000170873/ENSG00000100373/ENSG00000101665/ENSG00000168036/ENSG00000185920/ENSG00000125812/ENSG00000180871/ENSG00000185630/ENSG00000261371/ENSG00000272398/ENSG00000129654/ENSG00000116962/ENSG00000070495/ENSG00000081189/ENSG00000116106/ENSG00000105329/ENSG00000188906/ENSG00000115738/ENSG00000166341/ENSG00000153094…
BP	GO:0007162	negative regulation of cell adhesion	48/1682	224/14621	1.35e-05	0.00202303	ENSG00000138735/ENSG00000167851/ENSG00000106366/ENSG00000041982/ENSG00000151490/ENSG00000073861/ENSG00000198435/ENSG00000138061/ENSG00000108839/ENSG00000114554/ENSG00000124145/ENSG00000145675/ENSG00000179820/ENSG00000101665/ENSG00000111199/ENSG00000134460/ENSG00000130707/ENSG00000121594/ENSG00000221866/ENSG00000184349/ENSG00000120217/ENSG00000131981/ENSG00000197329/ENSG00000141736/ENSG00000111913…	PDE5A/CD300A/SERPINE1/TNC/PTPRO/TBX21/NRARP/CYP1B1/ALOX12/PLXNA1/SDC4/PIK3R1/MYADM/SMAD7/TRPV4/IL2RA/ASS1/CD80/PLXNA4/EFNA5/CD274/LGALS3/PELI1/ERBB2/RIPOR2/PHLDB2/RDX/PDCD1LG2/ZNF703/DMTN/HLX/ADAM22/TNFAIP8L2/SFTPD/FOXJ1/LGALS9/CORO1C/ADAM15/PAWR/TGFB1/HAVCR2/TACSTD2/LGALS1/ITGB1BP1/DLG5/CTLA4/FOXP3/GBP1	48	26	ENSG00000106366/ENSG00000041982/ENSG00000151490/ENSG00000138061/ENSG00000114554/ENSG00000124145/ENSG00000111199/ENSG00000134460/ENSG00000130707/ENSG00000121594/ENSG00000120217/ENSG00000131981/ENSG00000137710/ENSG00000197646/ENSG00000136630/ENSG00000163154/ENSG00000168961/ENSG00000110880/ENSG00000143537/ENSG00000135077/ENSG00000184292/ENSG00000100097/ENSG00000119185/ENSG00000163599/ENSG00000049768…	22	ENSG00000138735/ENSG00000167851/ENSG00000073861/ENSG00000198435/ENSG00000108839/ENSG00000145675/ENSG00000179820/ENSG00000101665/ENSG00000221866/ENSG00000184349/ENSG00000197329/ENSG00000141736/ENSG00000111913/ENSG00000144824/ENSG00000183779/ENSG00000158856/ENSG00000008277/ENSG00000133661/ENSG00000129654/ENSG00000177425/ENSG00000105329/ENSG00000151208
BP	GO:0071900	regulation of protein serine/threonine kinase activity	85/1682	471/14621	1.44e-05	0.00210108	ENSG00000163221/ENSG00000156265/ENSG00000110092/ENSG00000154277/ENSG00000112715/ENSG00000133048/ENSG00000138735/ENSG00000167851/ENSG00000121966/ENSG00000116741/ENSG00000137642/ENSG00000198121/ENSG00000129757/ENSG00000113721/ENSG00000166068/ENSG00000127564/ENSG00000170962/ENSG00000245848/ENSG00000135446/ENSG00000130203/ENSG00000167207/ENSG00000183856/ENSG00000181634/ENSG00000134057/ENSG00000171051…	S100A12/MAP3K7CL/CCND1/UCHL1/VEGFA/CHI3L1/PDE5A/CD300A/CXCR4/RGS2/SORL1/LPAR1/CDKN1C/PDGFRB/SPRED1/PKMYT1/PDGFD/CEBPA/CDK4/APOE/NOD2/IQGAP3/TNFSF15/CCNB1/FPR1/CDKN1B/DUSP8/HYAL2/HSPB1/FLT1/CDKN3/F2R/DUSP1/MAP3K1/TNFAIP3/CDK1/CDC25A/ALK/CDC25C/NRG1/CDC6/DUSP10/CAMK1/PRKAR2B/CDKN2D/YWHAG/FGFR1/CD40/ERBB2/GADD45G/KITLG/TRIB3/CCNH/SPRED2/PKIB/HGF/CD24/LYN/PDGFA/MAP2K6/CKS1B/CD81/LAMTOR2/TCL1A/S1PR2/G…	85	42	ENSG00000110092/ENSG00000154277/ENSG00000133048/ENSG00000198121/ENSG00000166068/ENSG00000127564/ENSG00000245848/ENSG00000135446/ENSG00000130203/ENSG00000183856/ENSG00000181634/ENSG00000134057/ENSG00000068001/ENSG00000106211/ENSG00000102755/ENSG00000100526/ENSG00000170312/ENSG00000164045/ENSG00000171094/ENSG00000158402/ENSG00000094804/ENSG00000134072/ENSG00000170027/ENSG00000077782/ENSG00000101017…	43	ENSG00000163221/ENSG00000156265/ENSG00000112715/ENSG00000138735/ENSG00000167851/ENSG00000121966/ENSG00000116741/ENSG00000137642/ENSG00000129757/ENSG00000113721/ENSG00000170962/ENSG00000167207/ENSG00000171051/ENSG00000111276/ENSG00000184545/ENSG00000181104/ENSG00000120129/ENSG00000095015/ENSG00000118503/ENSG00000157168/ENSG00000143507/ENSG00000005249/ENSG00000129355/ENSG00000141736/ENSG00000134480…
BP	GO:0006979	response to oxidative stress	75/1682	403/14621	1.54e-05	0.00217937	ENSG00000181019/ENSG00000188536/ENSG00000250722/ENSG00000206172/ENSG00000116133/ENSG00000198431/ENSG00000244734/ENSG00000117450/ENSG00000136810/ENSG00000127528/ENSG00000161544/ENSG00000113721/ENSG00000133639/ENSG00000170962/ENSG00000107438/ENSG00000008394/ENSG00000183010/ENSG00000138061/ENSG00000095303/ENSG00000130203/ENSG00000100804/ENSG00000165304/ENSG00000160211/ENSG00000168306/ENSG00000204388…	NQO1/HBA2/SELENOP/HBA1/DHCR24/TXNRD1/HBB/PRDX1/TXN/KLF2/CYGB/PDGFRB/BTG1/PDGFD/PDLIM1/MGST1/PYCR1/CYP1B1/PTGS1/APOE/PSMB5/MELK/G6PD/ACOX2/HSPA1B/HYAL2/TXNRD3/HSPB1/FOS/MSRB3/DUSP1/PCGF2/PPARGC1B/PTPRN/PRDX3/GSR/TNFAIP3/CDK1/IDH1/DHRS2/TXNIP/CTNNB1/SELENON/NR4A2/DGKK/GPX3/GCLC/EPAS1/ATOX1/NR4A3/HIF1A/MCL1/STC2/GNAO1/HGF/IL6/PRR5L/PTGS2/NCF2/NME8/EPX/RHOB/MPV17/VKORC1L1/EGLN1/PAWR/LRRK2/FOXO1/HSPH1…	75	40	ENSG00000181019/ENSG00000250722/ENSG00000116133/ENSG00000198431/ENSG00000117450/ENSG00000136810/ENSG00000161544/ENSG00000008394/ENSG00000183010/ENSG00000138061/ENSG00000130203/ENSG00000100804/ENSG00000165304/ENSG00000160211/ENSG00000168306/ENSG00000068001/ENSG00000197763/ENSG00000106211/ENSG00000277258/ENSG00000155846/ENSG00000165672/ENSG00000104687/ENSG00000170312/ENSG00000138413/ENSG00000162430…	35	ENSG00000188536/ENSG00000206172/ENSG00000244734/ENSG00000127528/ENSG00000113721/ENSG00000133639/ENSG00000170962/ENSG00000107438/ENSG00000095303/ENSG00000204388/ENSG00000170345/ENSG00000174099/ENSG00000120129/ENSG00000054356/ENSG00000118503/ENSG00000100867/ENSG00000265972/ENSG00000168036/ENSG00000153234/ENSG00000274588/ENSG00000119508/ENSG00000100644/ENSG00000143384/ENSG00000087258/ENSG00000019991…
BP	GO:0007596	blood coagulation	60/1682	303/14621	1.63e-05	0.00217937	ENSG00000163737/ENSG00000278828/ENSG00000175899/ENSG00000244734/ENSG00000165682/ENSG00000204420/ENSG00000106366/ENSG00000157680/ENSG00000170962/ENSG00000130203/ENSG00000150760/ENSG00000108839/ENSG00000109272/ENSG00000013016/ENSG00000223609/ENSG00000145675/ENSG00000117525/ENSG00000186469/ENSG00000106211/ENSG00000181104/ENSG00000182718/ENSG00000183087/ENSG00000123405/ENSG00000171132/ENSG00000171903…	PF4/HIST1H3H/A2M/HBB/CLEC1B/MPIG6B/SERPINE1/DGKI/PDGFD/APOE/DOCK1/ALOX12/PF4V1/EHD3/HBD/PIK3R1/F3/GNG2/HSPB1/F2R/ANXA2/GAS6/NFE2/PRKCE/CYP4F11/TXK/VAV3/TYRO3/DGKK/PRKAR2B/CD40/P2RY12/EHD1/P2RX5/SERPING1/DMTN/CD59/GATA6/IL6/DGKD/LYN/PDGFA/TSPAN32/HPS5/PRKCH/SELP/RHOB/FYN/GNA11/DGKH/ACTB/HPSE/PRTN3/GP6/PIK3R6/DOCK6/GNA13/ITGA2B/JMJD1C/H3F3B	60	24	ENSG00000175899/ENSG00000106366/ENSG00000157680/ENSG00000130203/ENSG00000150760/ENSG00000223609/ENSG00000117525/ENSG00000106211/ENSG00000182718/ENSG00000183087/ENSG00000171903/ENSG00000092445/ENSG00000101017/ENSG00000149131/ENSG00000085063/ENSG00000136244/ENSG00000197461/ENSG00000110756/ENSG00000088256/ENSG00000102780/ENSG00000075624/ENSG00000196415/ENSG00000276231/ENSG00000130158	36	ENSG00000163737/ENSG00000278828/ENSG00000244734/ENSG00000165682/ENSG00000204420/ENSG00000170962/ENSG00000108839/ENSG00000109272/ENSG00000013016/ENSG00000145675/ENSG00000186469/ENSG00000181104/ENSG00000123405/ENSG00000171132/ENSG00000074966/ENSG00000134215/ENSG00000274588/ENSG00000005249/ENSG00000169313/ENSG00000110047/ENSG00000083454/ENSG00000158856/ENSG00000141448/ENSG00000077044/ENSG00000254087…
BP	GO:0051272	positive regulation of cellular component movement	81/1682	445/14621	1.65e-05	0.00217937	ENSG00000163737/ENSG00000184371/ENSG00000050820/ENSG00000112715/ENSG00000133067/ENSG00000106366/ENSG00000198121/ENSG00000113721/ENSG00000170962/ENSG00000005884/ENSG00000150760/ENSG00000109272/ENSG00000124216/ENSG00000145675/ENSG00000144476/ENSG00000179820/ENSG00000127831/ENSG00000108702/ENSG00000117525/ENSG00000102359/ENSG00000177469/ENSG00000165197/ENSG00000106211/ENSG00000102755/ENSG00000181104…	PF4/CSF1/BCAR1/VEGFA/LGR6/SERPINE1/LPAR1/PDGFRB/PDGFD/ITGA3/DOCK1/PF4V1/SNAI1/PIK3R1/ACKR3/MYADM/VIL1/CCL1/F3/SRPX2/CAVIN1/VEGFD/HSPB1/FLT1/F2R/TRPV4/DAB2/GAS6/ENPP2/IRS2/PRKCE/CD274/LGALS3/COL18A1/FGFR1/CD40/CXCR2/RIPOR2/SEMA3F/KITLG/CCL3/RDX/STMN1/ZNF703/DMTN/HIF1A/RRAS2/TNFRSF18/CCL5/HGF/IL6/SCARB1/MYLK/MYO1C/LYN/PTGS2/PDGFA/FAM83H/SELP/ITGA4/SEMA4B/LGALS9/RHOB/PHPT1/ATP8A1/SUN2/GTSE1/TGFBR2/P…	81	39	ENSG00000184371/ENSG00000050820/ENSG00000106366/ENSG00000198121/ENSG00000005884/ENSG00000150760/ENSG00000108702/ENSG00000117525/ENSG00000102359/ENSG00000177469/ENSG00000165197/ENSG00000106211/ENSG00000102755/ENSG00000111199/ENSG00000153071/ENSG00000183087/ENSG00000136960/ENSG00000120217/ENSG00000131981/ENSG00000077782/ENSG00000101017/ENSG00000049130/ENSG00000277632/ENSG00000137710/ENSG00000117632…	42	ENSG00000163737/ENSG00000112715/ENSG00000133067/ENSG00000113721/ENSG00000170962/ENSG00000109272/ENSG00000124216/ENSG00000145675/ENSG00000144476/ENSG00000179820/ENSG00000127831/ENSG00000181104/ENSG00000185950/ENSG00000171132/ENSG00000182871/ENSG00000180871/ENSG00000111913/ENSG00000001617/ENSG00000183779/ENSG00000158856/ENSG00000100644/ENSG00000133818/ENSG00000271503/ENSG00000019991/ENSG00000065534…
BP	GO:0002521	leukocyte differentiation	82/1682	452/14621	1.67e-05	0.00217937	ENSG00000164935/ENSG00000163737/ENSG00000159189/ENSG00000184371/ENSG00000112715/ENSG00000150782/ENSG00000122378/ENSG00000197046/ENSG00000158473/ENSG00000105369/ENSG00000073861/ENSG00000162711/ENSG00000245848/ENSG00000198435/ENSG00000162367/ENSG00000145675/ENSG00000155090/ENSG00000173585/ENSG00000127318/ENSG00000106565/ENSG00000101665/ENSG00000156127/ENSG00000170345/ENSG00000187098/ENSG00000134460…	DCSTAMP/PF4/C1QC/CSF1/VEGFA/IL18/PRXL2A/SIGLEC15/CD1D/CD79A/TBX21/NLRP3/CEBPA/NRARP/TAL1/PIK3R1/KLF10/CCR9/IL22/TMEM176B/SMAD7/BATF/FOS/MITF/IL2RA/ANXA2/SLC46A2/CD80/GAS6/PPARGC1B/NME1/ZFP36L2/DHRS2/AICDA/EGR1/CTNNB1/OCSTAMP/PPARG/SH3PXD2A/TXK/TYRO3/HMGB3/DUSP10/ERBB2/CSF3/TMEM176A/KITLG/FUT7/CCL3/BLK/CD8A/TNFRSF18/HLX/LIF/IL6/JUNB/LYN/CD109/FOXJ1/ITGA4/LGALS9/JMJD6/SNX10/TREM2/MEF2C/PTGER4/TGFBR…	82	44	ENSG00000164935/ENSG00000159189/ENSG00000184371/ENSG00000150782/ENSG00000122378/ENSG00000197046/ENSG00000245848/ENSG00000127318/ENSG00000106565/ENSG00000156127/ENSG00000187098/ENSG00000134460/ENSG00000182718/ENSG00000121594/ENSG00000183087/ENSG00000155846/ENSG00000239672/ENSG00000111732/ENSG00000120738/ENSG00000149635/ENSG00000132170/ENSG00000107957/ENSG00000092445/ENSG00000029993/ENSG00000002933…	38	ENSG00000163737/ENSG00000112715/ENSG00000158473/ENSG00000105369/ENSG00000073861/ENSG00000162711/ENSG00000198435/ENSG00000162367/ENSG00000145675/ENSG00000155090/ENSG00000173585/ENSG00000101665/ENSG00000170345/ENSG00000119457/ENSG00000152518/ENSG00000100867/ENSG00000168036/ENSG00000074966/ENSG00000143507/ENSG00000141736/ENSG00000108342/ENSG00000136573/ENSG00000153563/ENSG00000171223/ENSG00000254087…
BP	GO:0046677	response to antibiotic	57/1682	284/14621	1.75e-05	0.00217937	ENSG00000181019/ENSG00000188536/ENSG00000110092/ENSG00000206172/ENSG00000244734/ENSG00000136810/ENSG00000127528/ENSG00000041982/ENSG00000113721/ENSG00000170962/ENSG00000148180/ENSG00000183010/ENSG00000138061/ENSG00000213145/ENSG00000160211/ENSG00000111276/ENSG00000068001/ENSG00000116711/ENSG00000120129/ENSG00000277258/ENSG00000176890/ENSG00000184349/ENSG00000165672/ENSG00000118503/ENSG00000170312…	NQO1/HBA2/CCND1/HBA1/HBB/TXN/KLF2/TNC/PDGFRB/PDGFD/GSN/PYCR1/CYP1B1/CRIP1/G6PD/CDKN1B/HYAL2/PLA2G4A/DUSP1/PCGF2/TYMS/EFNA5/PRDX3/TNFAIP3/CDK1/TXNIP/EGR1/PRKCE/CSF3/CLU/GRIN3A/PSMD14/TRH/NR4A3/GNAO1/HGF/IL6/HYAL3/GGH/RHOB/FYN/MEF2C/GRIN1/PAWR/LRRK2/FOXO1/S100A8/HSPH1/CNR1/PCNA/GOT2/TRPM2/IL18BP/ID1/AREG/IL13/STAT1	57	27	ENSG00000181019/ENSG00000110092/ENSG00000136810/ENSG00000041982/ENSG00000148180/ENSG00000183010/ENSG00000138061/ENSG00000160211/ENSG00000068001/ENSG00000116711/ENSG00000277258/ENSG00000176890/ENSG00000165672/ENSG00000170312/ENSG00000120738/ENSG00000198785/ENSG00000115233/ENSG00000136244/ENSG00000186792/ENSG00000137563/ENSG00000176884/ENSG00000132646/ENSG00000125166/ENSG00000142185/ENSG00000137496…	30	ENSG00000188536/ENSG00000206172/ENSG00000244734/ENSG00000127528/ENSG00000113721/ENSG00000170962/ENSG00000213145/ENSG00000111276/ENSG00000120129/ENSG00000184349/ENSG00000118503/ENSG00000265972/ENSG00000171132/ENSG00000108342/ENSG00000120885/ENSG00000170893/ENSG00000119508/ENSG00000087258/ENSG00000019991/ENSG00000143878/ENSG00000010810/ENSG00000081189/ENSG00000177425/ENSG00000188906/ENSG00000150907…
BP	GO:0006749	glutathione metabolic process	17/1682	49/14621	1.75e-05	0.00217937	ENSG00000099998/ENSG00000128965/ENSG00000008394/ENSG00000100031/ENSG00000160211/ENSG00000085871/ENSG00000133433/ENSG00000006625/ENSG00000104687/ENSG00000138413/ENSG00000148344/ENSG00000001084/ENSG00000132763/ENSG00000100577/ENSG00000168765/ENSG00000105755/ENSG00000148834	GGT5/CHAC1/MGST1/GGT1/G6PD/MGST2/GSTT2B/GGCT/GSR/IDH1/PTGES/GCLC/MMACHC/GSTZ1/GSTM4/ETHE1/GSTO1	17	16	ENSG00000099998/ENSG00000128965/ENSG00000008394/ENSG00000100031/ENSG00000160211/ENSG00000085871/ENSG00000133433/ENSG00000006625/ENSG00000104687/ENSG00000138413/ENSG00000001084/ENSG00000132763/ENSG00000100577/ENSG00000168765/ENSG00000105755/ENSG00000148834	1	ENSG00000148344
BP	GO:0032943	mononuclear cell proliferation	50/1682	239/14621	1.79e-05	0.00217937	ENSG00000184371/ENSG00000150782/ENSG00000159640/ENSG00000090659/ENSG00000138735/ENSG00000167851/ENSG00000105205/ENSG00000069482/ENSG00000158473/ENSG00000105369/ENSG00000124145/ENSG00000159958/ENSG00000127318/ENSG00000196352/ENSG00000134460/ENSG00000121594/ENSG00000175857/ENSG00000168036/ENSG00000185950/ENSG00000120217/ENSG00000134215/ENSG00000131981/ENSG00000101017/ENSG00000197329/ENSG00000141736…	CSF1/IL18/ACE/CD209/PDE5A/CD300A/CLC/GAL/CD1D/CD79A/SDC4/TNFRSF13C/IL22/CD55/IL2RA/CD80/GAPT/CTNNB1/IRS2/CD274/VAV3/LGALS3/CD40/PELI1/ERBB2/TNFRSF4/PDCD1LG2/CCL5/IL6/CD24/LYN/SFTPD/FOXJ1/LGALS9/FYN/CD81/HLA-E/MEF2C/TGFBR2/PAWR/TGFB1/IGF1/CCR2/PLCL2/CD4/HAVCR2/DLG5/CTLA4/IL13/FOXP3	50	24	ENSG00000184371/ENSG00000150782/ENSG00000159640/ENSG00000090659/ENSG00000105205/ENSG00000069482/ENSG00000124145/ENSG00000127318/ENSG00000134460/ENSG00000121594/ENSG00000120217/ENSG00000131981/ENSG00000101017/ENSG00000186827/ENSG00000197646/ENSG00000136244/ENSG00000168961/ENSG00000110651/ENSG00000017427/ENSG00000010610/ENSG00000135077/ENSG00000163599/ENSG00000169194/ENSG00000049768	26	ENSG00000138735/ENSG00000167851/ENSG00000158473/ENSG00000105369/ENSG00000159958/ENSG00000196352/ENSG00000175857/ENSG00000168036/ENSG00000185950/ENSG00000134215/ENSG00000197329/ENSG00000141736/ENSG00000271503/ENSG00000272398/ENSG00000254087/ENSG00000133661/ENSG00000129654/ENSG00000010810/ENSG00000204592/ENSG00000081189/ENSG00000163513/ENSG00000177425/ENSG00000105329/ENSG00000121807/ENSG00000154822…
BP	GO:0050817	coagulation	60/1682	304/14621	1.8e-05	0.00217937	ENSG00000163737/ENSG00000278828/ENSG00000175899/ENSG00000244734/ENSG00000165682/ENSG00000204420/ENSG00000106366/ENSG00000157680/ENSG00000170962/ENSG00000130203/ENSG00000150760/ENSG00000108839/ENSG00000109272/ENSG00000013016/ENSG00000223609/ENSG00000145675/ENSG00000117525/ENSG00000186469/ENSG00000106211/ENSG00000181104/ENSG00000182718/ENSG00000183087/ENSG00000123405/ENSG00000171132/ENSG00000171903…	PF4/HIST1H3H/A2M/HBB/CLEC1B/MPIG6B/SERPINE1/DGKI/PDGFD/APOE/DOCK1/ALOX12/PF4V1/EHD3/HBD/PIK3R1/F3/GNG2/HSPB1/F2R/ANXA2/GAS6/NFE2/PRKCE/CYP4F11/TXK/VAV3/TYRO3/DGKK/PRKAR2B/CD40/P2RY12/EHD1/P2RX5/SERPING1/DMTN/CD59/GATA6/IL6/DGKD/LYN/PDGFA/TSPAN32/HPS5/PRKCH/SELP/RHOB/FYN/GNA11/DGKH/ACTB/HPSE/PRTN3/GP6/PIK3R6/DOCK6/GNA13/ITGA2B/JMJD1C/H3F3B	60	24	ENSG00000175899/ENSG00000106366/ENSG00000157680/ENSG00000130203/ENSG00000150760/ENSG00000223609/ENSG00000117525/ENSG00000106211/ENSG00000182718/ENSG00000183087/ENSG00000171903/ENSG00000092445/ENSG00000101017/ENSG00000149131/ENSG00000085063/ENSG00000136244/ENSG00000197461/ENSG00000110756/ENSG00000088256/ENSG00000102780/ENSG00000075624/ENSG00000196415/ENSG00000276231/ENSG00000130158	36	ENSG00000163737/ENSG00000278828/ENSG00000244734/ENSG00000165682/ENSG00000204420/ENSG00000170962/ENSG00000108839/ENSG00000109272/ENSG00000013016/ENSG00000145675/ENSG00000186469/ENSG00000181104/ENSG00000123405/ENSG00000171132/ENSG00000074966/ENSG00000134215/ENSG00000274588/ENSG00000005249/ENSG00000169313/ENSG00000110047/ENSG00000083454/ENSG00000158856/ENSG00000141448/ENSG00000077044/ENSG00000254087…
BP	GO:0006081	cellular aldehyde metabolic process	20/1682	64/14621	1.93e-05	0.00228563	ENSG00000164904/ENSG00000153162/ENSG00000138061/ENSG00000142657/ENSG00000108439/ENSG00000160211/ENSG00000187134/ENSG00000138413/ENSG00000165092/ENSG00000177156/ENSG00000117448/ENSG00000159423/ENSG00000072210/ENSG00000197713/ENSG00000125166/ENSG00000160209/ENSG00000171174/ENSG00000172331/ENSG00000121039/ENSG00000115548	ALDH7A1/BMP6/CYP1B1/PGD/PNPO/G6PD/AKR1C1/IDH1/ALDH1A1/TALDO1/AKR1A1/ALDH4A1/ALDH3A2/RPE/GOT2/PDXK/RBKS/BPGM/RDH10/KDM3A	20	16	ENSG00000164904/ENSG00000138061/ENSG00000142657/ENSG00000108439/ENSG00000160211/ENSG00000187134/ENSG00000138413/ENSG00000165092/ENSG00000177156/ENSG00000117448/ENSG00000159423/ENSG00000072210/ENSG00000197713/ENSG00000125166/ENSG00000160209/ENSG00000121039	4	ENSG00000153162/ENSG00000171174/ENSG00000172331/ENSG00000115548
BP	GO:0030595	leukocyte chemotaxis	42/1682	190/14621	2.1e-05	0.00241205	ENSG00000163737/ENSG00000163221/ENSG00000184371/ENSG00000126262/ENSG00000112715/ENSG00000106366/ENSG00000121966/ENSG00000119535/ENSG00000166923/ENSG00000151490/ENSG00000196639/ENSG00000109272/ENSG00000271447/ENSG00000181374/ENSG00000108702/ENSG00000165197/ENSG00000102755/ENSG00000111199/ENSG00000183087/ENSG00000184588/ENSG00000168329/ENSG00000163464/ENSG00000134215/ENSG00000131981/ENSG00000180871…	PF4/S100A12/CSF1/FFAR2/VEGFA/SERPINE1/CXCR4/CSF3R/GREM1/PTPRO/HRH1/PF4V1/MMP28/CCL13/CCL1/VEGFD/FLT1/TRPV4/GAS6/PDE4B/CX3CR1/CXCR1/VAV3/LGALS3/CXCR2/RIPOR2/PDE4D/CCL3/CCL5/KLRK1/IL6/CCL17/LYN/SFTPD/LGALS9/LYST/CCL23/S100A8/CCR2/TRPM4/TRPM2/IL17RC	42	20	ENSG00000184371/ENSG00000106366/ENSG00000166923/ENSG00000151490/ENSG00000196639/ENSG00000181374/ENSG00000108702/ENSG00000165197/ENSG00000102755/ENSG00000111199/ENSG00000183087/ENSG00000131981/ENSG00000277632/ENSG00000136244/ENSG00000102970/ENSG00000168961/ENSG00000274736/ENSG00000130529/ENSG00000142185/ENSG00000163702	22	ENSG00000163737/ENSG00000163221/ENSG00000126262/ENSG00000112715/ENSG00000121966/ENSG00000119535/ENSG00000109272/ENSG00000271447/ENSG00000184588/ENSG00000168329/ENSG00000163464/ENSG00000134215/ENSG00000180871/ENSG00000111913/ENSG00000113448/ENSG00000271503/ENSG00000213809/ENSG00000254087/ENSG00000133661/ENSG00000143669/ENSG00000143546/ENSG00000121807
BP	GO:0050863	regulation of T cell activation	59/1682	299/14621	2.13e-05	0.00241205	ENSG00000150782/ENSG00000090659/ENSG00000138735/ENSG00000167851/ENSG00000105205/ENSG00000158473/ENSG00000073861/ENSG00000162711/ENSG00000148180/ENSG00000198435/ENSG00000167207/ENSG00000124145/ENSG00000145675/ENSG00000159958/ENSG00000127318/ENSG00000100351/ENSG00000198821/ENSG00000101665/ENSG00000196352/ENSG00000134460/ENSG00000119457/ENSG00000121594/ENSG00000168036/ENSG00000120217/ENSG00000131981…	IL18/CD209/PDE5A/CD300A/CLC/CD1D/TBX21/NLRP3/GSN/NRARP/NOD2/SDC4/PIK3R1/TNFRSF13C/IL22/GRAP2/CD247/SMAD7/CD55/IL2RA/SLC46A2/CD80/CTNNB1/CD274/LGALS3/DUSP10/PELI1/ERBB2/RIPOR2/PDCD1LG2/TNFRSF18/HLX/CCL5/KLRK1/PDCD1/IL6/CD24/LYN/TNFAIP8L2/SFTPD/FOXJ1/LGALS9/FYN/HLA-E/TGFBR2/PAWR/TGFB1/IGF1/PIK3R6/MAP3K8/HSPH1/CCR2/CD4/HAVCR2/LGALS1/DLG5/YES1/CTLA4/FOXP3	59	24	ENSG00000150782/ENSG00000090659/ENSG00000105205/ENSG00000148180/ENSG00000124145/ENSG00000127318/ENSG00000134460/ENSG00000121594/ENSG00000120217/ENSG00000131981/ENSG00000197646/ENSG00000186891/ENSG00000136630/ENSG00000188389/ENSG00000136244/ENSG00000163154/ENSG00000168961/ENSG00000017427/ENSG00000276231/ENSG00000010610/ENSG00000135077/ENSG00000100097/ENSG00000163599/ENSG00000049768	35	ENSG00000138735/ENSG00000167851/ENSG00000158473/ENSG00000073861/ENSG00000162711/ENSG00000198435/ENSG00000167207/ENSG00000145675/ENSG00000159958/ENSG00000100351/ENSG00000198821/ENSG00000101665/ENSG00000196352/ENSG00000119457/ENSG00000168036/ENSG00000143507/ENSG00000197329/ENSG00000141736/ENSG00000111913/ENSG00000271503/ENSG00000213809/ENSG00000272398/ENSG00000254087/ENSG00000133661/ENSG00000129654…
BP	GO:0018108	peptidyl-tyrosine phosphorylation	65/1682	340/14621	2.37e-05	0.00260157	ENSG00000112715/ENSG00000150782/ENSG00000159640/ENSG00000167851/ENSG00000113721/ENSG00000166923/ENSG00000066056/ENSG00000170962/ENSG00000107954/ENSG00000099985/ENSG00000165304/ENSG00000148053/ENSG00000178078/ENSG00000100351/ENSG00000068001/ENSG00000102755/ENSG00000121594/ENSG00000183087/ENSG00000101082/ENSG00000184349/ENSG00000171094/ENSG00000136960/ENSG00000171132/ENSG00000157168/ENSG00000074966…	VEGFA/IL18/ACE/CD300A/PDGFRB/GREM1/TIE1/PDGFD/NEURL1/OSM/MELK/NTRK2/STAP2/GRAP2/HYAL2/FLT1/CD80/GAS6/SLA2/EFNA5/ALK/ENPP2/PRKCE/NRG1/TXK/TYRO3/LRP8/BANK1/FGFR1/CD40/ERBB2/CSF3/SRCIN1/KITLG/BLK/DMTN/TNFRSF18/CCL5/LIF/HGF/IL6/ABL2/CD24/LYN/TTK/PDGFA/GPRC5A/MAP2K6/FYN/TREM2/CD81/CLK1/EPHA4/TGFB1/IGF1/TTBK1/HSPH1/CSPG4/DYRK4/CD4/EHD4/EGF/YES1/AREG/IL13	65	34	ENSG00000150782/ENSG00000159640/ENSG00000166923/ENSG00000066056/ENSG00000165304/ENSG00000148053/ENSG00000178078/ENSG00000068001/ENSG00000102755/ENSG00000121594/ENSG00000183087/ENSG00000171094/ENSG00000136960/ENSG00000092445/ENSG00000157193/ENSG00000077782/ENSG00000101017/ENSG00000277363/ENSG00000049130/ENSG00000186891/ENSG00000128342/ENSG00000136244/ENSG00000143322/ENSG00000112742/ENSG00000197461…	31	ENSG00000112715/ENSG00000167851/ENSG00000113721/ENSG00000170962/ENSG00000107954/ENSG00000099985/ENSG00000100351/ENSG00000101082/ENSG00000184349/ENSG00000171132/ENSG00000157168/ENSG00000074966/ENSG00000153064/ENSG00000141736/ENSG00000108342/ENSG00000136573/ENSG00000158856/ENSG00000271503/ENSG00000019991/ENSG00000272398/ENSG00000254087/ENSG00000013588/ENSG00000108984/ENSG00000010810/ENSG00000013441…
BP	GO:2000147	positive regulation of cell motility	79/1682	436/14621	2.47e-05	0.00260157	ENSG00000163737/ENSG00000184371/ENSG00000050820/ENSG00000112715/ENSG00000133067/ENSG00000106366/ENSG00000198121/ENSG00000113721/ENSG00000170962/ENSG00000005884/ENSG00000150760/ENSG00000109272/ENSG00000124216/ENSG00000145675/ENSG00000144476/ENSG00000179820/ENSG00000127831/ENSG00000108702/ENSG00000117525/ENSG00000102359/ENSG00000177469/ENSG00000165197/ENSG00000106211/ENSG00000102755/ENSG00000181104…	PF4/CSF1/BCAR1/VEGFA/LGR6/SERPINE1/LPAR1/PDGFRB/PDGFD/ITGA3/DOCK1/PF4V1/SNAI1/PIK3R1/ACKR3/MYADM/VIL1/CCL1/F3/SRPX2/CAVIN1/VEGFD/HSPB1/FLT1/F2R/TRPV4/DAB2/GAS6/ENPP2/IRS2/PRKCE/CD274/LGALS3/COL18A1/FGFR1/CD40/CXCR2/RIPOR2/SEMA3F/KITLG/CCL3/RDX/ZNF703/DMTN/HIF1A/RRAS2/TNFRSF18/CCL5/HGF/IL6/SCARB1/MYLK/MYO1C/LYN/PTGS2/PDGFA/FAM83H/SELP/ITGA4/SEMA4B/LGALS9/RHOB/PHPT1/ATP8A1/SUN2/GTSE1/TGFBR2/PLK2/TG…	79	37	ENSG00000184371/ENSG00000050820/ENSG00000106366/ENSG00000198121/ENSG00000005884/ENSG00000150760/ENSG00000108702/ENSG00000117525/ENSG00000102359/ENSG00000177469/ENSG00000165197/ENSG00000106211/ENSG00000102755/ENSG00000111199/ENSG00000153071/ENSG00000183087/ENSG00000136960/ENSG00000120217/ENSG00000131981/ENSG00000077782/ENSG00000101017/ENSG00000049130/ENSG00000277632/ENSG00000137710/ENSG00000186891…	42	ENSG00000163737/ENSG00000112715/ENSG00000133067/ENSG00000113721/ENSG00000170962/ENSG00000109272/ENSG00000124216/ENSG00000145675/ENSG00000144476/ENSG00000179820/ENSG00000127831/ENSG00000181104/ENSG00000185950/ENSG00000171132/ENSG00000182871/ENSG00000180871/ENSG00000111913/ENSG00000001617/ENSG00000183779/ENSG00000158856/ENSG00000100644/ENSG00000133818/ENSG00000271503/ENSG00000019991/ENSG00000065534…
BP	GO:0032945	negative regulation of mononuclear cell proliferation	20/1682	65/14621	2.49e-05	0.00260157	ENSG00000138735/ENSG00000167851/ENSG00000069482/ENSG00000124145/ENSG00000134460/ENSG00000121594/ENSG00000120217/ENSG00000197329/ENSG00000141736/ENSG00000197646/ENSG00000254087/ENSG00000133661/ENSG00000129654/ENSG00000168961/ENSG00000177425/ENSG00000105329/ENSG00000135077/ENSG00000151208/ENSG00000163599/ENSG00000049768	PDE5A/CD300A/GAL/SDC4/IL2RA/CD80/CD274/PELI1/ERBB2/PDCD1LG2/LYN/SFTPD/FOXJ1/LGALS9/PAWR/TGFB1/HAVCR2/DLG5/CTLA4/FOXP3	20	10	ENSG00000069482/ENSG00000124145/ENSG00000134460/ENSG00000121594/ENSG00000120217/ENSG00000197646/ENSG00000168961/ENSG00000135077/ENSG00000163599/ENSG00000049768	10	ENSG00000138735/ENSG00000167851/ENSG00000197329/ENSG00000141736/ENSG00000254087/ENSG00000133661/ENSG00000129654/ENSG00000177425/ENSG00000105329/ENSG00000151208
BP	GO:0050672	negative regulation of lymphocyte proliferation	20/1682	65/14621	2.49e-05	0.00260157	ENSG00000138735/ENSG00000167851/ENSG00000069482/ENSG00000124145/ENSG00000134460/ENSG00000121594/ENSG00000120217/ENSG00000197329/ENSG00000141736/ENSG00000197646/ENSG00000254087/ENSG00000133661/ENSG00000129654/ENSG00000168961/ENSG00000177425/ENSG00000105329/ENSG00000135077/ENSG00000151208/ENSG00000163599/ENSG00000049768	PDE5A/CD300A/GAL/SDC4/IL2RA/CD80/CD274/PELI1/ERBB2/PDCD1LG2/LYN/SFTPD/FOXJ1/LGALS9/PAWR/TGFB1/HAVCR2/DLG5/CTLA4/FOXP3	20	10	ENSG00000069482/ENSG00000124145/ENSG00000134460/ENSG00000121594/ENSG00000120217/ENSG00000197646/ENSG00000168961/ENSG00000135077/ENSG00000163599/ENSG00000049768	10	ENSG00000138735/ENSG00000167851/ENSG00000197329/ENSG00000141736/ENSG00000254087/ENSG00000133661/ENSG00000129654/ENSG00000177425/ENSG00000105329/ENSG00000151208
BP	GO:0030335	positive regulation of cell migration	77/1682	423/14621	2.65e-05	0.00260157	ENSG00000163737/ENSG00000184371/ENSG00000050820/ENSG00000112715/ENSG00000133067/ENSG00000106366/ENSG00000198121/ENSG00000113721/ENSG00000170962/ENSG00000005884/ENSG00000150760/ENSG00000109272/ENSG00000124216/ENSG00000145675/ENSG00000144476/ENSG00000179820/ENSG00000127831/ENSG00000108702/ENSG00000117525/ENSG00000102359/ENSG00000165197/ENSG00000106211/ENSG00000102755/ENSG00000181104/ENSG00000111199…	PF4/CSF1/BCAR1/VEGFA/LGR6/SERPINE1/LPAR1/PDGFRB/PDGFD/ITGA3/DOCK1/PF4V1/SNAI1/PIK3R1/ACKR3/MYADM/VIL1/CCL1/F3/SRPX2/VEGFD/HSPB1/FLT1/F2R/TRPV4/DAB2/GAS6/ENPP2/IRS2/PRKCE/CD274/LGALS3/COL18A1/FGFR1/CD40/CXCR2/RIPOR2/SEMA3F/KITLG/CCL3/RDX/ZNF703/DMTN/HIF1A/RRAS2/TNFRSF18/CCL5/HGF/IL6/SCARB1/MYLK/MYO1C/LYN/PTGS2/PDGFA/FAM83H/SELP/ITGA4/SEMA4B/LGALS9/RHOB/ATP8A1/SUN2/GTSE1/TGFBR2/PLK2/TGFB1/IGF1/GAB1…	77	35	ENSG00000184371/ENSG00000050820/ENSG00000106366/ENSG00000198121/ENSG00000005884/ENSG00000150760/ENSG00000108702/ENSG00000117525/ENSG00000102359/ENSG00000165197/ENSG00000106211/ENSG00000102755/ENSG00000111199/ENSG00000153071/ENSG00000183087/ENSG00000136960/ENSG00000120217/ENSG00000131981/ENSG00000077782/ENSG00000101017/ENSG00000049130/ENSG00000277632/ENSG00000137710/ENSG00000186891/ENSG00000136244…	42	ENSG00000163737/ENSG00000112715/ENSG00000133067/ENSG00000113721/ENSG00000170962/ENSG00000109272/ENSG00000124216/ENSG00000145675/ENSG00000144476/ENSG00000179820/ENSG00000127831/ENSG00000181104/ENSG00000185950/ENSG00000171132/ENSG00000182871/ENSG00000180871/ENSG00000111913/ENSG00000001617/ENSG00000183779/ENSG00000158856/ENSG00000100644/ENSG00000133818/ENSG00000271503/ENSG00000019991/ENSG00000065534…
BP	GO:0072001	renal system development	49/1682	236/14621	2.66e-05	0.00260157	ENSG00000112715/ENSG00000159640/ENSG00000157483/ENSG00000138180/ENSG00000153162/ENSG00000113721/ENSG00000166923/ENSG00000151490/ENSG00000170962/ENSG00000196159/ENSG00000170873/ENSG00000005884/ENSG00000100373/ENSG00000124145/ENSG00000068001/ENSG00000101665/ENSG00000120738/ENSG00000168036/ENSG00000185920/ENSG00000117724/ENSG00000111077/ENSG00000077782/ENSG00000125812/ENSG00000180871/ENSG00000185630…	VEGFA/ACE/MYO1E/CEP55/BMP6/PDGFRB/GREM1/PTPRO/PDGFD/FAT4/MTSS1/ITGA3/UPK3A/SDC4/HYAL2/SMAD7/EGR1/CTNNB1/PTCH1/CENPF/TNS2/FGFR1/GZF1/CXCR2/PBX1/PECAM1/WFS1/LIF/LAMB2/CD24/HNF1B/PDGFA/FOXJ1/NID1/JMJD6/MPV17/MEF2C/WWTR1/EPHA4/TGFB1/LRRK2/AKR1B1/ID2/DCHS1/BCL2L11/RDH10/TACSTD2/DLG5/STAT1	49	23	ENSG00000159640/ENSG00000157483/ENSG00000138180/ENSG00000166923/ENSG00000151490/ENSG00000005884/ENSG00000124145/ENSG00000068001/ENSG00000120738/ENSG00000117724/ENSG00000111077/ENSG00000077782/ENSG00000109501/ENSG00000128342/ENSG00000172037/ENSG00000275410/ENSG00000197461/ENSG00000115204/ENSG00000018408/ENSG00000085662/ENSG00000121039/ENSG00000184292/ENSG00000115415	26	ENSG00000112715/ENSG00000153162/ENSG00000113721/ENSG00000170962/ENSG00000196159/ENSG00000170873/ENSG00000100373/ENSG00000101665/ENSG00000168036/ENSG00000185920/ENSG00000125812/ENSG00000180871/ENSG00000185630/ENSG00000261371/ENSG00000272398/ENSG00000129654/ENSG00000116962/ENSG00000070495/ENSG00000081189/ENSG00000116106/ENSG00000105329/ENSG00000188906/ENSG00000115738/ENSG00000166341/ENSG00000153094…
BP	GO:0000083	regulation of transcription involved in G1/S transition of mitotic cell cycle	12/1682	28/14621	2.68e-05	0.00260157	ENSG00000167513/ENSG00000133101/ENSG00000176890/ENSG00000093009/ENSG00000094804/ENSG00000105173/ENSG00000171848/ENSG00000172059/ENSG00000115738/ENSG00000132646/ENSG00000114126/ENSG00000165891	CDT1/CCNA1/TYMS/CDC45/CDC6/CCNE1/RRM2/KLF11/ID2/PCNA/TFDP2/E2F7	12	9	ENSG00000167513/ENSG00000133101/ENSG00000176890/ENSG00000093009/ENSG00000094804/ENSG00000105173/ENSG00000171848/ENSG00000132646/ENSG00000165891	3	ENSG00000172059/ENSG00000115738/ENSG00000114126
BP	GO:0007599	hemostasis	60/1682	308/14621	2.71e-05	0.00260157	ENSG00000163737/ENSG00000278828/ENSG00000175899/ENSG00000244734/ENSG00000165682/ENSG00000204420/ENSG00000106366/ENSG00000157680/ENSG00000170962/ENSG00000130203/ENSG00000150760/ENSG00000108839/ENSG00000109272/ENSG00000013016/ENSG00000223609/ENSG00000145675/ENSG00000117525/ENSG00000186469/ENSG00000106211/ENSG00000181104/ENSG00000182718/ENSG00000183087/ENSG00000123405/ENSG00000171132/ENSG00000171903…	PF4/HIST1H3H/A2M/HBB/CLEC1B/MPIG6B/SERPINE1/DGKI/PDGFD/APOE/DOCK1/ALOX12/PF4V1/EHD3/HBD/PIK3R1/F3/GNG2/HSPB1/F2R/ANXA2/GAS6/NFE2/PRKCE/CYP4F11/TXK/VAV3/TYRO3/DGKK/PRKAR2B/CD40/P2RY12/EHD1/P2RX5/SERPING1/DMTN/CD59/GATA6/IL6/DGKD/LYN/PDGFA/TSPAN32/HPS5/PRKCH/SELP/RHOB/FYN/GNA11/DGKH/ACTB/HPSE/PRTN3/GP6/PIK3R6/DOCK6/GNA13/ITGA2B/JMJD1C/H3F3B	60	24	ENSG00000175899/ENSG00000106366/ENSG00000157680/ENSG00000130203/ENSG00000150760/ENSG00000223609/ENSG00000117525/ENSG00000106211/ENSG00000182718/ENSG00000183087/ENSG00000171903/ENSG00000092445/ENSG00000101017/ENSG00000149131/ENSG00000085063/ENSG00000136244/ENSG00000197461/ENSG00000110756/ENSG00000088256/ENSG00000102780/ENSG00000075624/ENSG00000196415/ENSG00000276231/ENSG00000130158	36	ENSG00000163737/ENSG00000278828/ENSG00000244734/ENSG00000165682/ENSG00000204420/ENSG00000170962/ENSG00000108839/ENSG00000109272/ENSG00000013016/ENSG00000145675/ENSG00000186469/ENSG00000181104/ENSG00000123405/ENSG00000171132/ENSG00000074966/ENSG00000134215/ENSG00000274588/ENSG00000005249/ENSG00000169313/ENSG00000110047/ENSG00000083454/ENSG00000158856/ENSG00000141448/ENSG00000077044/ENSG00000254087…
BP	GO:0002694	regulation of leukocyte activation	81/1682	451/14621	2.72e-05	0.00260157	ENSG00000150782/ENSG00000090659/ENSG00000138735/ENSG00000167851/ENSG00000105205/ENSG00000069482/ENSG00000158473/ENSG00000073861/ENSG00000162711/ENSG00000148180/ENSG00000198435/ENSG00000167207/ENSG00000124145/ENSG00000145675/ENSG00000159958/ENSG00000127318/ENSG00000100351/ENSG00000198821/ENSG00000101665/ENSG00000196352/ENSG00000134460/ENSG00000119457/ENSG00000121594/ENSG00000183087/ENSG00000101082…	IL18/CD209/PDE5A/CD300A/CLC/GAL/CD1D/TBX21/NLRP3/GSN/NRARP/NOD2/SDC4/PIK3R1/TNFRSF13C/IL22/GRAP2/CD247/SMAD7/CD55/IL2RA/SLC46A2/CD80/GAS6/SLA2/TNFAIP3/ZFP36L2/CTNNB1/IRS2/CD274/VAV3/TYRO3/LGALS3/HMGB3/DUSP10/BANK1/CD40/PELI1/ERBB2/TNFRSF4/RIPOR2/PDCD1LG2/NR4A3/TNFRSF18/HLX/CCL5/KLRK1/PDCD1/IL6/CD24/LYN/TSPAN32/TNFAIP8L2/SFTPD/FOXJ1/LGALS9/FYN/CD81/HLA-E/MEF2C/TGFBR2/PAWR/TGFB1/IGF1/LRRK2/PIK3R6/M…	81	34	ENSG00000150782/ENSG00000090659/ENSG00000105205/ENSG00000069482/ENSG00000148180/ENSG00000124145/ENSG00000127318/ENSG00000134460/ENSG00000121594/ENSG00000183087/ENSG00000120217/ENSG00000092445/ENSG00000131981/ENSG00000029993/ENSG00000101017/ENSG00000186827/ENSG00000197646/ENSG00000186891/ENSG00000136630/ENSG00000188389/ENSG00000136244/ENSG00000163154/ENSG00000168961/ENSG00000110651/ENSG00000017427…	47	ENSG00000138735/ENSG00000167851/ENSG00000158473/ENSG00000073861/ENSG00000162711/ENSG00000198435/ENSG00000167207/ENSG00000145675/ENSG00000159958/ENSG00000100351/ENSG00000198821/ENSG00000101665/ENSG00000196352/ENSG00000119457/ENSG00000101082/ENSG00000118503/ENSG00000152518/ENSG00000168036/ENSG00000185950/ENSG00000134215/ENSG00000143507/ENSG00000153064/ENSG00000197329/ENSG00000141736/ENSG00000111913…
BP	GO:0098754	detoxification	27/1682	103/14621	2.77e-05	0.0026126	ENSG00000181019/ENSG00000188536/ENSG00000206172/ENSG00000198431/ENSG00000244734/ENSG00000122378/ENSG00000117450/ENSG00000136810/ENSG00000161544/ENSG00000008394/ENSG00000095303/ENSG00000130203/ENSG00000157870/ENSG00000085871/ENSG00000197763/ENSG00000165672/ENSG00000104687/ENSG00000211445/ENSG00000155962/ENSG00000073756/ENSG00000123131/ENSG00000121053/ENSG00000100577/ENSG00000129235/ENSG00000143198…	NQO1/HBA2/HBA1/TXNRD1/HBB/PRXL2A/PRDX1/TXN/CYGB/MGST1/PTGS1/APOE/PRXL2B/MGST2/TXNRD3/PRDX3/GSR/GPX3/CLIC2/PTGS2/PRDX4/EPX/GSTZ1/TXNDC17/MGST3/GPX4/GSTO1	27	22	ENSG00000181019/ENSG00000198431/ENSG00000122378/ENSG00000117450/ENSG00000136810/ENSG00000161544/ENSG00000008394/ENSG00000130203/ENSG00000157870/ENSG00000085871/ENSG00000197763/ENSG00000165672/ENSG00000104687/ENSG00000211445/ENSG00000155962/ENSG00000123131/ENSG00000121053/ENSG00000100577/ENSG00000129235/ENSG00000143198/ENSG00000167468/ENSG00000148834	5	ENSG00000188536/ENSG00000206172/ENSG00000244734/ENSG00000095303/ENSG00000073756
BP	GO:0018212	peptidyl-tyrosine modification	65/1682	343/14621	3.14e-05	0.00290107	ENSG00000112715/ENSG00000150782/ENSG00000159640/ENSG00000167851/ENSG00000113721/ENSG00000166923/ENSG00000066056/ENSG00000170962/ENSG00000107954/ENSG00000099985/ENSG00000165304/ENSG00000148053/ENSG00000178078/ENSG00000100351/ENSG00000068001/ENSG00000102755/ENSG00000121594/ENSG00000183087/ENSG00000101082/ENSG00000184349/ENSG00000171094/ENSG00000136960/ENSG00000171132/ENSG00000157168/ENSG00000074966…	VEGFA/IL18/ACE/CD300A/PDGFRB/GREM1/TIE1/PDGFD/NEURL1/OSM/MELK/NTRK2/STAP2/GRAP2/HYAL2/FLT1/CD80/GAS6/SLA2/EFNA5/ALK/ENPP2/PRKCE/NRG1/TXK/TYRO3/LRP8/BANK1/FGFR1/CD40/ERBB2/CSF3/SRCIN1/KITLG/BLK/DMTN/TNFRSF18/CCL5/LIF/HGF/IL6/ABL2/CD24/LYN/TTK/PDGFA/GPRC5A/MAP2K6/FYN/TREM2/CD81/CLK1/EPHA4/TGFB1/IGF1/TTBK1/HSPH1/CSPG4/DYRK4/CD4/EHD4/EGF/YES1/AREG/IL13	65	34	ENSG00000150782/ENSG00000159640/ENSG00000166923/ENSG00000066056/ENSG00000165304/ENSG00000148053/ENSG00000178078/ENSG00000068001/ENSG00000102755/ENSG00000121594/ENSG00000183087/ENSG00000171094/ENSG00000136960/ENSG00000092445/ENSG00000157193/ENSG00000077782/ENSG00000101017/ENSG00000277363/ENSG00000049130/ENSG00000186891/ENSG00000128342/ENSG00000136244/ENSG00000143322/ENSG00000112742/ENSG00000197461…	31	ENSG00000112715/ENSG00000167851/ENSG00000113721/ENSG00000170962/ENSG00000107954/ENSG00000099985/ENSG00000100351/ENSG00000101082/ENSG00000184349/ENSG00000171132/ENSG00000157168/ENSG00000074966/ENSG00000153064/ENSG00000141736/ENSG00000108342/ENSG00000136573/ENSG00000158856/ENSG00000271503/ENSG00000019991/ENSG00000272398/ENSG00000254087/ENSG00000013588/ENSG00000108984/ENSG00000010810/ENSG00000013441…
BP	GO:0001655	urogenital system development	54/1682	270/14621	3.18e-05	0.00290107	ENSG00000112715/ENSG00000159640/ENSG00000157483/ENSG00000138180/ENSG00000041982/ENSG00000153162/ENSG00000113721/ENSG00000166923/ENSG00000151490/ENSG00000170962/ENSG00000196159/ENSG00000170873/ENSG00000005884/ENSG00000100373/ENSG00000213145/ENSG00000124145/ENSG00000111276/ENSG00000068001/ENSG00000101665/ENSG00000120738/ENSG00000168036/ENSG00000185920/ENSG00000117724/ENSG00000111077/ENSG00000077782…	VEGFA/ACE/MYO1E/CEP55/TNC/BMP6/PDGFRB/GREM1/PTPRO/PDGFD/FAT4/MTSS1/ITGA3/UPK3A/CRIP1/SDC4/CDKN1B/HYAL2/SMAD7/EGR1/CTNNB1/PTCH1/CENPF/TNS2/FGFR1/GZF1/CXCR2/PBX1/PECAM1/WFS1/LIF/ESR1/LAMB2/CD24/HNF1B/PDGFA/FOXJ1/NID1/JMJD6/MPV17/MEF2C/WWTR1/EPHA4/TGFB1/LRRK2/AKR1B1/ID2/DCHS1/ALOX15B/BCL2L11/RDH10/TACSTD2/DLG5/STAT1	54	26	ENSG00000159640/ENSG00000157483/ENSG00000138180/ENSG00000041982/ENSG00000166923/ENSG00000151490/ENSG00000005884/ENSG00000124145/ENSG00000068001/ENSG00000120738/ENSG00000117724/ENSG00000111077/ENSG00000077782/ENSG00000109501/ENSG00000128342/ENSG00000091831/ENSG00000172037/ENSG00000275410/ENSG00000197461/ENSG00000115204/ENSG00000018408/ENSG00000085662/ENSG00000179593/ENSG00000121039/ENSG00000184292…	28	ENSG00000112715/ENSG00000153162/ENSG00000113721/ENSG00000170962/ENSG00000196159/ENSG00000170873/ENSG00000100373/ENSG00000213145/ENSG00000111276/ENSG00000101665/ENSG00000168036/ENSG00000185920/ENSG00000125812/ENSG00000180871/ENSG00000185630/ENSG00000261371/ENSG00000272398/ENSG00000129654/ENSG00000116962/ENSG00000070495/ENSG00000081189/ENSG00000116106/ENSG00000105329/ENSG00000188906/ENSG00000115738…
BP	GO:0050868	negative regulation of T cell activation	25/1682	93/14621	3.44e-05	0.00308024	ENSG00000138735/ENSG00000167851/ENSG00000073861/ENSG00000198435/ENSG00000124145/ENSG00000101665/ENSG00000134460/ENSG00000121594/ENSG00000120217/ENSG00000131981/ENSG00000197329/ENSG00000141736/ENSG00000111913/ENSG00000197646/ENSG00000136630/ENSG00000163154/ENSG00000133661/ENSG00000129654/ENSG00000168961/ENSG00000177425/ENSG00000105329/ENSG00000135077/ENSG00000151208/ENSG00000163599/ENSG00000049768	PDE5A/CD300A/TBX21/NRARP/SDC4/SMAD7/IL2RA/CD80/CD274/LGALS3/PELI1/ERBB2/RIPOR2/PDCD1LG2/HLX/TNFAIP8L2/SFTPD/FOXJ1/LGALS9/PAWR/TGFB1/HAVCR2/DLG5/CTLA4/FOXP3	25	12	ENSG00000124145/ENSG00000134460/ENSG00000121594/ENSG00000120217/ENSG00000131981/ENSG00000197646/ENSG00000136630/ENSG00000163154/ENSG00000168961/ENSG00000135077/ENSG00000163599/ENSG00000049768	13	ENSG00000138735/ENSG00000167851/ENSG00000073861/ENSG00000198435/ENSG00000101665/ENSG00000197329/ENSG00000141736/ENSG00000111913/ENSG00000133661/ENSG00000129654/ENSG00000177425/ENSG00000105329/ENSG00000151208
BP	GO:0002576	platelet degranulation	29/1682	116/14621	3.73e-05	0.00328651	ENSG00000163737/ENSG00000250722/ENSG00000100234/ENSG00000175899/ENSG00000112715/ENSG00000106366/ENSG00000143369/ENSG00000165197/ENSG00000204424/ENSG00000183087/ENSG00000108679/ENSG00000122862/ENSG00000135404/ENSG00000041353/ENSG00000261371/ENSG00000120885/ENSG00000149131/ENSG00000158856/ENSG00000019991/ENSG00000254087/ENSG00000197461/ENSG00000156535/ENSG00000143653/ENSG00000174175/ENSG00000105329…	PF4/SELENOP/TIMP3/A2M/VEGFA/SERPINE1/ECM1/VEGFD/LY6G6F/GAS6/LGALS3BP/SRGN/CD63/RAB27B/PECAM1/CLU/SERPING1/DMTN/HGF/LYN/PDGFA/CD109/SCCPDH/SELP/TGFB1/IGF1/EGF/ITGA2B/ENDOD1	29	14	ENSG00000250722/ENSG00000100234/ENSG00000175899/ENSG00000106366/ENSG00000143369/ENSG00000165197/ENSG00000183087/ENSG00000108679/ENSG00000135404/ENSG00000149131/ENSG00000197461/ENSG00000156535/ENSG00000143653/ENSG00000017427	15	ENSG00000163737/ENSG00000112715/ENSG00000204424/ENSG00000122862/ENSG00000041353/ENSG00000261371/ENSG00000120885/ENSG00000158856/ENSG00000019991/ENSG00000254087/ENSG00000174175/ENSG00000105329/ENSG00000138798/ENSG00000005961/ENSG00000149218
BP	GO:0006766	vitamin metabolic process	30/1682	122/14621	3.86e-05	0.00335509	ENSG00000135069/ENSG00000111012/ENSG00000136010/ENSG00000159228/ENSG00000007350/ENSG00000165457/ENSG00000065911/ENSG00000100979/ENSG00000124216/ENSG00000108439/ENSG00000185339/ENSG00000100714/ENSG00000166347/ENSG00000171903/ENSG00000077782/ENSG00000001084/ENSG00000132763/ENSG00000117448/ENSG00000120254/ENSG00000107611/ENSG00000117394/ENSG00000182199/ENSG00000159231/ENSG00000196715/ENSG00000139428…	PSAT1/CYP27B1/ALDH1L2/CBR1/TKTL1/FOLR2/MTHFD2/PLTP/SNAI1/PNPO/TCN2/MTHFD1/CYB5A/CYP4F11/FGFR1/GCLC/MMACHC/AKR1A1/MTHFD1L/CUBN/SLC2A1/SHMT2/CBR3/VKORC1L1/MMAB/PDXK/SLC2A3/PCCB/GSTO1/PDZD11	30	25	ENSG00000135069/ENSG00000111012/ENSG00000136010/ENSG00000159228/ENSG00000165457/ENSG00000065911/ENSG00000100979/ENSG00000108439/ENSG00000185339/ENSG00000100714/ENSG00000166347/ENSG00000171903/ENSG00000077782/ENSG00000001084/ENSG00000132763/ENSG00000117448/ENSG00000120254/ENSG00000182199/ENSG00000159231/ENSG00000196715/ENSG00000139428/ENSG00000160209/ENSG00000114054/ENSG00000148834/ENSG00000120509	5	ENSG00000007350/ENSG00000124216/ENSG00000107611/ENSG00000117394/ENSG00000059804
BP	GO:0001885	endothelial cell development	17/1682	52/14621	4.21e-05	0.00339054	ENSG00000184113/ENSG00000213694/ENSG00000179820/ENSG00000186642/ENSG00000079337/ENSG00000168036/ENSG00000204301/ENSG00000182871/ENSG00000113448/ENSG00000137710/ENSG00000106397/ENSG00000092820/ENSG00000267534/ENSG00000169504/ENSG00000130396/ENSG00000154764/ENSG00000125968	CLDN5/S1PR3/MYADM/PDE2A/RAPGEF3/CTNNB1/NOTCH4/COL18A1/PDE4D/RDX/PLOD3/EZR/S1PR2/CLIC4/AFDN/WNT7A/ID1	17	6	ENSG00000079337/ENSG00000137710/ENSG00000106397/ENSG00000267534/ENSG00000169504/ENSG00000130396	11	ENSG00000184113/ENSG00000213694/ENSG00000179820/ENSG00000186642/ENSG00000168036/ENSG00000204301/ENSG00000182871/ENSG00000113448/ENSG00000092820/ENSG00000154764/ENSG00000125968
BP	GO:0006968	cellular defense response	17/1682	52/14621	4.21e-05	0.00339054	ENSG00000205810/ENSG00000205809/ENSG00000173585/ENSG00000180644/ENSG00000189430/ENSG00000183542/ENSG00000115523/ENSG00000108679/ENSG00000168329/ENSG00000112210/ENSG00000180871/ENSG00000139187/ENSG00000189013/ENSG00000116701/ENSG00000117281/ENSG00000121807/ENSG00000150093	KLRC3/KLRC2/CCR9/PRF1/NCR1/KLRC4/GNLY/LGALS3BP/CX3CR1/RAB23/CXCR2/KLRG1/KIR2DL4/NCF2/CD160/CCR2/ITGB1	17	3	ENSG00000108679/ENSG00000112210/ENSG00000116701	14	ENSG00000205810/ENSG00000205809/ENSG00000173585/ENSG00000180644/ENSG00000189430/ENSG00000183542/ENSG00000115523/ENSG00000168329/ENSG00000180871/ENSG00000139187/ENSG00000189013/ENSG00000117281/ENSG00000121807/ENSG00000150093
BP	GO:0042130	negative regulation of T cell proliferation	17/1682	52/14621	4.21e-05	0.00339054	ENSG00000138735/ENSG00000124145/ENSG00000134460/ENSG00000121594/ENSG00000120217/ENSG00000197329/ENSG00000141736/ENSG00000197646/ENSG00000133661/ENSG00000129654/ENSG00000168961/ENSG00000177425/ENSG00000105329/ENSG00000135077/ENSG00000151208/ENSG00000163599/ENSG00000049768	PDE5A/SDC4/IL2RA/CD80/CD274/PELI1/ERBB2/PDCD1LG2/SFTPD/FOXJ1/LGALS9/PAWR/TGFB1/HAVCR2/DLG5/CTLA4/FOXP3	17	9	ENSG00000124145/ENSG00000134460/ENSG00000121594/ENSG00000120217/ENSG00000197646/ENSG00000168961/ENSG00000135077/ENSG00000163599/ENSG00000049768	8	ENSG00000138735/ENSG00000197329/ENSG00000141736/ENSG00000133661/ENSG00000129654/ENSG00000177425/ENSG00000105329/ENSG00000151208
BP	GO:0051187	cofactor catabolic process	17/1682	52/14621	4.21e-05	0.00339054	ENSG00000188536/ENSG00000099998/ENSG00000206172/ENSG00000097021/ENSG00000128965/ENSG00000244734/ENSG00000136010/ENSG00000117450/ENSG00000100031/ENSG00000112874/ENSG00000165672/ENSG00000101444/ENSG00000171903/ENSG00000211445/ENSG00000090013/ENSG00000121053/ENSG00000159231	HBA2/GGT5/HBA1/ACOT7/CHAC1/HBB/ALDH1L2/PRDX1/GGT1/NUDT12/PRDX3/AHCY/CYP4F11/GPX3/BLVRB/EPX/CBR3	17	14	ENSG00000099998/ENSG00000097021/ENSG00000128965/ENSG00000136010/ENSG00000117450/ENSG00000100031/ENSG00000112874/ENSG00000165672/ENSG00000101444/ENSG00000171903/ENSG00000211445/ENSG00000090013/ENSG00000121053/ENSG00000159231	3	ENSG00000188536/ENSG00000206172/ENSG00000244734
BP	GO:0043491	protein kinase B signaling	44/1682	208/14621	4.21e-05	0.00339054	ENSG00000174307/ENSG00000133048/ENSG00000150782/ENSG00000136810/ENSG00000113721/ENSG00000145675/ENSG00000148053/ENSG00000117525/ENSG00000111276/ENSG00000170955/ENSG00000123358/ENSG00000068001/ENSG00000121594/ENSG00000183087/ENSG00000183578/ENSG00000185950/ENSG00000157168/ENSG00000092445/ENSG00000153064/ENSG00000077782/ENSG00000101017/ENSG00000141736/ENSG00000108342/ENSG00000169313/ENSG00000049130…	PHLDA3/CHI3L1/IL18/TXN/PDGFRB/PIK3R1/NTRK2/F3/CDKN1B/CAVIN3/NR4A1/HYAL2/CD80/GAS6/TNFAIP8L3/IRS2/NRG1/TYRO3/BANK1/FGFR1/CD40/ERBB2/CSF3/P2RY12/KITLG/CCL3/TRIB3/CCL5/HGF/ESR1/PPP2R5C/PDGFA/FYN/HPSE/TGFB1/IGF1/FOXO1/GAB1/SFRP5/PTPRJ/EGF/ITGB1BP1/ITGB1/SLC9A3R1	44	21	ENSG00000174307/ENSG00000133048/ENSG00000150782/ENSG00000136810/ENSG00000148053/ENSG00000117525/ENSG00000170955/ENSG00000068001/ENSG00000121594/ENSG00000183087/ENSG00000183578/ENSG00000092445/ENSG00000077782/ENSG00000101017/ENSG00000049130/ENSG00000277632/ENSG00000101255/ENSG00000091831/ENSG00000197461/ENSG00000017427/ENSG00000119185	23	ENSG00000113721/ENSG00000145675/ENSG00000111276/ENSG00000123358/ENSG00000185950/ENSG00000157168/ENSG00000153064/ENSG00000141736/ENSG00000108342/ENSG00000169313/ENSG00000271503/ENSG00000019991/ENSG00000078304/ENSG00000010810/ENSG00000173083/ENSG00000105329/ENSG00000150907/ENSG00000109458/ENSG00000120057/ENSG00000149177/ENSG00000138798/ENSG00000150093/ENSG00000109062
BP	GO:0030099	myeloid cell differentiation	70/1682	381/14621	4.49e-05	0.0035635	ENSG00000164935/ENSG00000163737/ENSG00000278828/ENSG00000159189/ENSG00000184371/ENSG00000112715/ENSG00000165682/ENSG00000204420/ENSG00000122378/ENSG00000127528/ENSG00000119535/ENSG00000197046/ENSG00000162722/ENSG00000143995/ENSG00000245848/ENSG00000162367/ENSG00000069702/ENSG00000128016/ENSG00000145675/ENSG00000155090/ENSG00000160211/ENSG00000204388/ENSG00000156127/ENSG00000170345/ENSG00000187098…	DCSTAMP/PF4/HIST1H3H/C1QC/CSF1/VEGFA/CLEC1B/MPIG6B/PRXL2A/KLF2/CSF3R/SIGLEC15/TRIM58/MEIS1/CEBPA/TAL1/TGFBR3/ZFP36/PIK3R1/KLF10/G6PD/HSPA1B/BATF/FOS/MITF/ANXA2/HIST1H4H/PPARGC1B/PRDX3/NFE2/NME1/DHRS2/NFKBIA/CTNNB1/OCSTAMP/PPARG/SH3PXD2A/LGALS3/HMGB3/CSF3/KITLG/CCL3/EPAS1/NR4A3/DMTN/HIF1A/LIF/JUNB/LYN/CD109/JMJD6/SNX10/ALAS2/MEF2C/SNRK/TGFBR2/PRTN3/TGFB1/RASGRP4/ID2/KLF13/CD4/BPGM/HIST4H4/RBPJ/EVI…	70	28	ENSG00000164935/ENSG00000159189/ENSG00000184371/ENSG00000122378/ENSG00000197046/ENSG00000245848/ENSG00000160211/ENSG00000156127/ENSG00000187098/ENSG00000182718/ENSG00000155846/ENSG00000165672/ENSG00000239672/ENSG00000149635/ENSG00000132170/ENSG00000107957/ENSG00000131981/ENSG00000029993/ENSG00000049130/ENSG00000277632/ENSG00000116016/ENSG00000128342/ENSG00000156535/ENSG00000086300/ENSG00000196415…	42	ENSG00000163737/ENSG00000278828/ENSG00000112715/ENSG00000165682/ENSG00000204420/ENSG00000127528/ENSG00000119535/ENSG00000162722/ENSG00000143995/ENSG00000162367/ENSG00000069702/ENSG00000128016/ENSG00000145675/ENSG00000155090/ENSG00000204388/ENSG00000170345/ENSG00000158406/ENSG00000123405/ENSG00000100867/ENSG00000100906/ENSG00000168036/ENSG00000108342/ENSG00000119508/ENSG00000158856/ENSG00000100644…
BP	GO:0070613	regulation of protein processing	24/1682	89/14621	4.63e-05	0.00362587	ENSG00000173372/ENSG00000173369/ENSG00000159189/ENSG00000175899/ENSG00000128965/ENSG00000106366/ENSG00000148180/ENSG00000101160/ENSG00000196352/ENSG00000188886/ENSG00000182326/ENSG00000166278/ENSG00000120885/ENSG00000126759/ENSG00000149131/ENSG00000167085/ENSG00000085063/ENSG00000145506/ENSG00000110651/ENSG00000101197/ENSG00000115590/ENSG00000147164/ENSG00000188906/ENSG00000107020	C1QA/C1QB/C1QC/A2M/CHAC1/SERPINE1/GSN/CTSZ/CD55/ASTL/C1S/C2/CLU/CFP/SERPING1/PHB/CD59/NKD2/CD81/BIRC7/IL1R2/SNX12/LRRK2/PLGRKT	24	19	ENSG00000173372/ENSG00000173369/ENSG00000159189/ENSG00000175899/ENSG00000128965/ENSG00000106366/ENSG00000148180/ENSG00000101160/ENSG00000182326/ENSG00000166278/ENSG00000149131/ENSG00000167085/ENSG00000085063/ENSG00000145506/ENSG00000110651/ENSG00000101197/ENSG00000115590/ENSG00000147164/ENSG00000107020	5	ENSG00000196352/ENSG00000188886/ENSG00000120885/ENSG00000126759/ENSG00000188906
BP	GO:0050878	regulation of body fluid levels	76/1682	423/14621	4.7e-05	0.00363096	ENSG00000163737/ENSG00000278828/ENSG00000110092/ENSG00000255833/ENSG00000175899/ENSG00000112715/ENSG00000244734/ENSG00000165682/ENSG00000204420/ENSG00000106366/ENSG00000157680/ENSG00000151490/ENSG00000170962/ENSG00000107954/ENSG00000130203/ENSG00000150760/ENSG00000108839/ENSG00000109272/ENSG00000013016/ENSG00000223609/ENSG00000145675/ENSG00000117525/ENSG00000186469/ENSG00000068001/ENSG00000106211…	PF4/HIST1H3H/CCND1/TIFAB/A2M/VEGFA/HBB/CLEC1B/MPIG6B/SERPINE1/DGKI/PTPRO/PDGFD/NEURL1/APOE/DOCK1/ALOX12/PF4V1/EHD3/HBD/PIK3R1/F3/GNG2/HYAL2/HSPB1/F2R/TRPV4/ANXA2/GAS6/NFE2/NME1/PRKCE/CYP4F11/TXK/VAV3/TYRO3/DGKK/PRKAR2B/CD40/P2RY12/EHD1/P2RX5/SLC29A1/STMN1/SERPING1/DMTN/HIF1A/SCT/WFS1/CD59/GATA6/IL6/DGKD/LYN/PDGFA/TSPAN32/HPS5/PRKCH/SELP/RHOB/FYN/GNA11/DGKH/ACTB/HPSE/PRTN3/GP6/PIK3R6/AKR1B1/DOCK6/…	76	35	ENSG00000110092/ENSG00000255833/ENSG00000175899/ENSG00000106366/ENSG00000157680/ENSG00000151490/ENSG00000130203/ENSG00000150760/ENSG00000223609/ENSG00000117525/ENSG00000068001/ENSG00000106211/ENSG00000111199/ENSG00000182718/ENSG00000183087/ENSG00000239672/ENSG00000171903/ENSG00000092445/ENSG00000101017/ENSG00000112759/ENSG00000117632/ENSG00000149131/ENSG00000109501/ENSG00000085063/ENSG00000136244…	41	ENSG00000163737/ENSG00000278828/ENSG00000112715/ENSG00000244734/ENSG00000165682/ENSG00000204420/ENSG00000170962/ENSG00000107954/ENSG00000108839/ENSG00000109272/ENSG00000013016/ENSG00000145675/ENSG00000186469/ENSG00000181104/ENSG00000123405/ENSG00000171132/ENSG00000074966/ENSG00000134215/ENSG00000274588/ENSG00000005249/ENSG00000169313/ENSG00000110047/ENSG00000083454/ENSG00000158856/ENSG00000100644…
BP	GO:0072160	nephron tubule epithelial cell differentiation	8/1682	14/14621	4.78e-05	0.00363615	ENSG00000196159/ENSG00000170873/ENSG00000168036/ENSG00000128342/ENSG00000272398/ENSG00000081189/ENSG00000018408/ENSG00000115415	FAT4/MTSS1/CTNNB1/LIF/CD24/MEF2C/WWTR1/STAT1	8	3	ENSG00000128342/ENSG00000018408/ENSG00000115415	5	ENSG00000196159/ENSG00000170873/ENSG00000168036/ENSG00000272398/ENSG00000081189
BP	GO:0090183	regulation of kidney development	15/1682	43/14621	5.04e-05	0.00373295	ENSG00000112715/ENSG00000113721/ENSG00000166923/ENSG00000170962/ENSG00000196159/ENSG00000120738/ENSG00000168036/ENSG00000128342/ENSG00000272398/ENSG00000275410/ENSG00000197461/ENSG00000018408/ENSG00000105329/ENSG00000184292/ENSG00000115415	VEGFA/PDGFRB/GREM1/PDGFD/FAT4/EGR1/CTNNB1/LIF/CD24/HNF1B/PDGFA/WWTR1/TGFB1/TACSTD2/STAT1	15	8	ENSG00000166923/ENSG00000120738/ENSG00000128342/ENSG00000275410/ENSG00000197461/ENSG00000018408/ENSG00000184292/ENSG00000115415	7	ENSG00000112715/ENSG00000113721/ENSG00000170962/ENSG00000196159/ENSG00000168036/ENSG00000272398/ENSG00000105329
BP	GO:0072006	nephron development	28/1682	112/14621	5.04e-05	0.00373295	ENSG00000112715/ENSG00000157483/ENSG00000113721/ENSG00000166923/ENSG00000151490/ENSG00000170962/ENSG00000196159/ENSG00000170873/ENSG00000005884/ENSG00000120738/ENSG00000168036/ENSG00000185920/ENSG00000125812/ENSG00000185630/ENSG00000261371/ENSG00000128342/ENSG00000172037/ENSG00000272398/ENSG00000275410/ENSG00000129654/ENSG00000116962/ENSG00000115204/ENSG00000081189/ENSG00000018408/ENSG00000105329…	VEGFA/MYO1E/PDGFRB/GREM1/PTPRO/PDGFD/FAT4/MTSS1/ITGA3/EGR1/CTNNB1/PTCH1/GZF1/PBX1/PECAM1/LIF/LAMB2/CD24/HNF1B/FOXJ1/NID1/MPV17/MEF2C/WWTR1/TGFB1/DCHS1/TACSTD2/STAT1	28	12	ENSG00000157483/ENSG00000166923/ENSG00000151490/ENSG00000005884/ENSG00000120738/ENSG00000128342/ENSG00000172037/ENSG00000275410/ENSG00000115204/ENSG00000018408/ENSG00000184292/ENSG00000115415	16	ENSG00000112715/ENSG00000113721/ENSG00000170962/ENSG00000196159/ENSG00000170873/ENSG00000168036/ENSG00000185920/ENSG00000125812/ENSG00000185630/ENSG00000261371/ENSG00000272398/ENSG00000129654/ENSG00000116962/ENSG00000081189/ENSG00000105329/ENSG00000166341
BP	GO:1903038	negative regulation of leukocyte cell-cell adhesion	26/1682	101/14621	5.42e-05	0.00394046	ENSG00000138735/ENSG00000167851/ENSG00000073861/ENSG00000198435/ENSG00000124145/ENSG00000101665/ENSG00000134460/ENSG00000130707/ENSG00000121594/ENSG00000120217/ENSG00000131981/ENSG00000197329/ENSG00000141736/ENSG00000111913/ENSG00000197646/ENSG00000136630/ENSG00000163154/ENSG00000133661/ENSG00000129654/ENSG00000168961/ENSG00000177425/ENSG00000105329/ENSG00000135077/ENSG00000151208/ENSG00000163599…	PDE5A/CD300A/TBX21/NRARP/SDC4/SMAD7/IL2RA/ASS1/CD80/CD274/LGALS3/PELI1/ERBB2/RIPOR2/PDCD1LG2/HLX/TNFAIP8L2/SFTPD/FOXJ1/LGALS9/PAWR/TGFB1/HAVCR2/DLG5/CTLA4/FOXP3	26	13	ENSG00000124145/ENSG00000134460/ENSG00000130707/ENSG00000121594/ENSG00000120217/ENSG00000131981/ENSG00000197646/ENSG00000136630/ENSG00000163154/ENSG00000168961/ENSG00000135077/ENSG00000163599/ENSG00000049768	13	ENSG00000138735/ENSG00000167851/ENSG00000073861/ENSG00000198435/ENSG00000101665/ENSG00000197329/ENSG00000141736/ENSG00000111913/ENSG00000133661/ENSG00000129654/ENSG00000177425/ENSG00000105329/ENSG00000151208
BP	GO:0042129	regulation of T cell proliferation	33/1682	142/14621	5.51e-05	0.00394046	ENSG00000150782/ENSG00000090659/ENSG00000138735/ENSG00000105205/ENSG00000158473/ENSG00000124145/ENSG00000159958/ENSG00000196352/ENSG00000134460/ENSG00000121594/ENSG00000168036/ENSG00000120217/ENSG00000131981/ENSG00000197329/ENSG00000141736/ENSG00000197646/ENSG00000271503/ENSG00000136244/ENSG00000272398/ENSG00000133661/ENSG00000129654/ENSG00000168961/ENSG00000204592/ENSG00000163513/ENSG00000177425…	IL18/CD209/PDE5A/CLC/CD1D/SDC4/TNFRSF13C/CD55/IL2RA/CD80/CTNNB1/CD274/LGALS3/PELI1/ERBB2/PDCD1LG2/CCL5/IL6/CD24/SFTPD/FOXJ1/LGALS9/HLA-E/TGFBR2/PAWR/TGFB1/IGF1/CCR2/CD4/HAVCR2/DLG5/CTLA4/FOXP3	33	16	ENSG00000150782/ENSG00000090659/ENSG00000105205/ENSG00000124145/ENSG00000134460/ENSG00000121594/ENSG00000120217/ENSG00000131981/ENSG00000197646/ENSG00000136244/ENSG00000168961/ENSG00000017427/ENSG00000010610/ENSG00000135077/ENSG00000163599/ENSG00000049768	17	ENSG00000138735/ENSG00000158473/ENSG00000159958/ENSG00000196352/ENSG00000168036/ENSG00000197329/ENSG00000141736/ENSG00000271503/ENSG00000272398/ENSG00000133661/ENSG00000129654/ENSG00000204592/ENSG00000163513/ENSG00000177425/ENSG00000105329/ENSG00000121807/ENSG00000151208
BP	GO:0042326	negative regulation of phosphorylation	76/1682	425/14621	5.53e-05	0.00394046	ENSG00000170323/ENSG00000100234/ENSG00000154277/ENSG00000040608/ENSG00000167851/ENSG00000116741/ENSG00000137642/ENSG00000129757/ENSG00000165140/ENSG00000166923/ENSG00000166068/ENSG00000245848/ENSG00000135446/ENSG00000130203/ENSG00000111206/ENSG00000179820/ENSG00000134057/ENSG00000111276/ENSG00000184545/ENSG00000068001/ENSG00000128594/ENSG00000101665/ENSG00000106211/ENSG00000114737/ENSG00000120129…	FABP4/TIMP3/UCHL1/RTN4R/CD300A/RGS2/SORL1/CDKN1C/FBP1/GREM1/SPRED1/CEBPA/CDK4/APOE/FOXM1/MYADM/CCNB1/CDKN1B/DUSP8/HYAL2/LRRC4/SMAD7/HSPB1/CISH/DUSP1/PRDX3/TNFAIP3/C9orf72/PIK3IP1/PER1/IRS2/DUSP10/PARD3/CAMK2N1/PRKAR2B/CDKN2D/YWHAG/PID1/IGFBP3/SRCIN1/PDE4D/TRIB3/DMTN/SPRED2/PHB/LIF/PKIB/NDRG2/HGF/EZR/PODN/LYN/PRR5L/GPRC5A/CD109/CORO1C/WWTR1/GADD45B/NLRP12/PDCD4/TGFB1/LRRK2/DYNLL1/FOXO1/HSPH1/MIDN/…	76	34	ENSG00000170323/ENSG00000100234/ENSG00000154277/ENSG00000040608/ENSG00000165140/ENSG00000166923/ENSG00000166068/ENSG00000245848/ENSG00000135446/ENSG00000130203/ENSG00000111206/ENSG00000134057/ENSG00000068001/ENSG00000106211/ENSG00000114737/ENSG00000165672/ENSG00000170027/ENSG00000277363/ENSG00000101255/ENSG00000198369/ENSG00000167085/ENSG00000128342/ENSG00000165795/ENSG00000156535/ENSG00000110880…	42	ENSG00000167851/ENSG00000116741/ENSG00000137642/ENSG00000129757/ENSG00000179820/ENSG00000111276/ENSG00000184545/ENSG00000128594/ENSG00000101665/ENSG00000120129/ENSG00000118503/ENSG00000147894/ENSG00000100100/ENSG00000179094/ENSG00000185950/ENSG00000143507/ENSG00000148498/ENSG00000162545/ENSG00000005249/ENSG00000129355/ENSG00000153823/ENSG00000146674/ENSG00000113448/ENSG00000158856/ENSG00000135549…
BP	GO:0046651	lymphocyte proliferation	48/1682	237/14621	6.18e-05	0.00425568	ENSG00000150782/ENSG00000090659/ENSG00000138735/ENSG00000167851/ENSG00000105205/ENSG00000069482/ENSG00000158473/ENSG00000105369/ENSG00000124145/ENSG00000159958/ENSG00000127318/ENSG00000196352/ENSG00000134460/ENSG00000121594/ENSG00000175857/ENSG00000168036/ENSG00000185950/ENSG00000120217/ENSG00000134215/ENSG00000131981/ENSG00000101017/ENSG00000197329/ENSG00000141736/ENSG00000186827/ENSG00000197646…	IL18/CD209/PDE5A/CD300A/CLC/GAL/CD1D/CD79A/SDC4/TNFRSF13C/IL22/CD55/IL2RA/CD80/GAPT/CTNNB1/IRS2/CD274/VAV3/LGALS3/CD40/PELI1/ERBB2/TNFRSF4/PDCD1LG2/CCL5/IL6/CD24/LYN/SFTPD/FOXJ1/LGALS9/FYN/CD81/HLA-E/MEF2C/TGFBR2/PAWR/TGFB1/IGF1/CCR2/PLCL2/CD4/HAVCR2/DLG5/CTLA4/IL13/FOXP3	48	22	ENSG00000150782/ENSG00000090659/ENSG00000105205/ENSG00000069482/ENSG00000124145/ENSG00000127318/ENSG00000134460/ENSG00000121594/ENSG00000120217/ENSG00000131981/ENSG00000101017/ENSG00000186827/ENSG00000197646/ENSG00000136244/ENSG00000168961/ENSG00000110651/ENSG00000017427/ENSG00000010610/ENSG00000135077/ENSG00000163599/ENSG00000169194/ENSG00000049768	26	ENSG00000138735/ENSG00000167851/ENSG00000158473/ENSG00000105369/ENSG00000159958/ENSG00000196352/ENSG00000175857/ENSG00000168036/ENSG00000185950/ENSG00000134215/ENSG00000197329/ENSG00000141736/ENSG00000271503/ENSG00000272398/ENSG00000254087/ENSG00000133661/ENSG00000129654/ENSG00000010810/ENSG00000204592/ENSG00000081189/ENSG00000163513/ENSG00000177425/ENSG00000105329/ENSG00000121807/ENSG00000154822…
BP	GO:0032946	positive regulation of mononuclear cell proliferation	30/1682	125/14621	6.29e-05	0.00425568	ENSG00000184371/ENSG00000150782/ENSG00000090659/ENSG00000158473/ENSG00000159958/ENSG00000127318/ENSG00000196352/ENSG00000134460/ENSG00000121594/ENSG00000185950/ENSG00000120217/ENSG00000134215/ENSG00000101017/ENSG00000197329/ENSG00000186827/ENSG00000197646/ENSG00000271503/ENSG00000136244/ENSG00000272398/ENSG00000168961/ENSG00000110651/ENSG00000204592/ENSG00000081189/ENSG00000163513/ENSG00000017427…	CSF1/IL18/CD209/CD1D/TNFRSF13C/IL22/CD55/IL2RA/CD80/IRS2/CD274/VAV3/CD40/PELI1/TNFRSF4/PDCD1LG2/CCL5/IL6/CD24/LGALS9/CD81/HLA-E/MEF2C/TGFBR2/IGF1/CCR2/CD4/HAVCR2/IL13/FOXP3	30	18	ENSG00000184371/ENSG00000150782/ENSG00000090659/ENSG00000127318/ENSG00000134460/ENSG00000121594/ENSG00000120217/ENSG00000101017/ENSG00000186827/ENSG00000197646/ENSG00000136244/ENSG00000168961/ENSG00000110651/ENSG00000017427/ENSG00000010610/ENSG00000135077/ENSG00000169194/ENSG00000049768	12	ENSG00000158473/ENSG00000159958/ENSG00000196352/ENSG00000185950/ENSG00000134215/ENSG00000197329/ENSG00000271503/ENSG00000272398/ENSG00000204592/ENSG00000081189/ENSG00000163513/ENSG00000121807
BP	GO:0072215	regulation of metanephros development	9/1682	18/14621	6.36e-05	0.00425568	ENSG00000113721/ENSG00000196159/ENSG00000120738/ENSG00000168036/ENSG00000128342/ENSG00000275410/ENSG00000197461/ENSG00000018408/ENSG00000115415	PDGFRB/FAT4/EGR1/CTNNB1/LIF/HNF1B/PDGFA/WWTR1/STAT1	9	6	ENSG00000120738/ENSG00000128342/ENSG00000275410/ENSG00000197461/ENSG00000018408/ENSG00000115415	3	ENSG00000113721/ENSG00000196159/ENSG00000168036
BP	GO:1901685	glutathione derivative metabolic process	9/1682	18/14621	6.36e-05	0.00425568	ENSG00000008394/ENSG00000163106/ENSG00000085871/ENSG00000133433/ENSG00000117448/ENSG00000100577/ENSG00000168765/ENSG00000143198/ENSG00000148834	MGST1/HPGDS/MGST2/GSTT2B/AKR1A1/GSTZ1/GSTM4/MGST3/GSTO1	9	9	ENSG00000008394/ENSG00000163106/ENSG00000085871/ENSG00000133433/ENSG00000117448/ENSG00000100577/ENSG00000168765/ENSG00000143198/ENSG00000148834	0
BP	GO:1901687	glutathione derivative biosynthetic process	9/1682	18/14621	6.36e-05	0.00425568	ENSG00000008394/ENSG00000163106/ENSG00000085871/ENSG00000133433/ENSG00000117448/ENSG00000100577/ENSG00000168765/ENSG00000143198/ENSG00000148834	MGST1/HPGDS/MGST2/GSTT2B/AKR1A1/GSTZ1/GSTM4/MGST3/GSTO1	9	9	ENSG00000008394/ENSG00000163106/ENSG00000085871/ENSG00000133433/ENSG00000117448/ENSG00000100577/ENSG00000168765/ENSG00000143198/ENSG00000148834	0
BP	GO:0022407	regulation of cell-cell adhesion	65/1682	351/14621	6.5e-05	0.00429898	ENSG00000150782/ENSG00000090659/ENSG00000138735/ENSG00000167851/ENSG00000158473/ENSG00000073861/ENSG00000162711/ENSG00000198435/ENSG00000108839/ENSG00000167207/ENSG00000124145/ENSG00000145675/ENSG00000179820/ENSG00000159958/ENSG00000127318/ENSG00000100351/ENSG00000198821/ENSG00000101665/ENSG00000196352/ENSG00000111199/ENSG00000134460/ENSG00000130707/ENSG00000121594/ENSG00000184349/ENSG00000120217…	IL18/CD209/PDE5A/CD300A/CD1D/TBX21/NLRP3/NRARP/ALOX12/NOD2/SDC4/PIK3R1/MYADM/TNFRSF13C/IL22/GRAP2/CD247/SMAD7/CD55/TRPV4/IL2RA/ASS1/CD80/EFNA5/CD274/LGALS3/DUSP10/PELI1/ERBB2/RIPOR2/RDX/PDCD1LG2/NR4A3/ZNF703/DMTN/HLX/CCL5/KLRK1/PDCD1/IL6/CD24/LYN/TNFAIP8L2/SFTPD/FOXJ1/ITGA4/LGALS9/FYN/HLA-E/TGFBR2/DENND6A/PAWR/TGFB1/IGF1/PIK3R6/MAP3K8/HSPH1/CCR2/CD4/HAVCR2/LGALS1/DLG5/YES1/CTLA4/FOXP3	65	24	ENSG00000150782/ENSG00000090659/ENSG00000124145/ENSG00000127318/ENSG00000111199/ENSG00000134460/ENSG00000130707/ENSG00000121594/ENSG00000120217/ENSG00000131981/ENSG00000137710/ENSG00000197646/ENSG00000136630/ENSG00000188389/ENSG00000136244/ENSG00000163154/ENSG00000168961/ENSG00000017427/ENSG00000276231/ENSG00000010610/ENSG00000135077/ENSG00000100097/ENSG00000163599/ENSG00000049768	41	ENSG00000138735/ENSG00000167851/ENSG00000158473/ENSG00000073861/ENSG00000162711/ENSG00000198435/ENSG00000108839/ENSG00000167207/ENSG00000145675/ENSG00000179820/ENSG00000159958/ENSG00000100351/ENSG00000198821/ENSG00000101665/ENSG00000196352/ENSG00000184349/ENSG00000143507/ENSG00000197329/ENSG00000141736/ENSG00000111913/ENSG00000119508/ENSG00000183779/ENSG00000158856/ENSG00000271503/ENSG00000213809…
BP	GO:0050729	positive regulation of inflammatory response	27/1682	108/14621	6.82e-05	0.00441557	ENSG00000175445/ENSG00000163221/ENSG00000170323/ENSG00000126262/ENSG00000150782/ENSG00000198959/ENSG00000106366/ENSG00000099985/ENSG00000167207/ENSG00000085871/ENSG00000068001/ENSG00000111199/ENSG00000186642/ENSG00000100906/ENSG00000277632/ENSG00000136244/ENSG00000073756/ENSG00000056736/ENSG00000171522/ENSG00000142405/ENSG00000150593/ENSG00000226979/ENSG00000274736/ENSG00000143546/ENSG00000121807…	LPL/S100A12/FABP4/FFAR2/IL18/TGM2/SERPINE1/OSM/NOD2/MGST2/HYAL2/TRPV4/PDE2A/NFKBIA/CCL3/IL6/PTGS2/IL17RB/PTGER4/NLRP12/PDCD4/LTA/CCL23/S100A8/CCR2/CNR1/IL17RC	27	14	ENSG00000175445/ENSG00000170323/ENSG00000150782/ENSG00000198959/ENSG00000106366/ENSG00000085871/ENSG00000068001/ENSG00000111199/ENSG00000277632/ENSG00000136244/ENSG00000056736/ENSG00000226979/ENSG00000274736/ENSG00000163702	13	ENSG00000163221/ENSG00000126262/ENSG00000099985/ENSG00000167207/ENSG00000186642/ENSG00000100906/ENSG00000073756/ENSG00000171522/ENSG00000142405/ENSG00000150593/ENSG00000143546/ENSG00000121807/ENSG00000118432
BP	GO:1903317	regulation of protein maturation	24/1682	91/14621	6.83e-05	0.00441557	ENSG00000173372/ENSG00000173369/ENSG00000159189/ENSG00000175899/ENSG00000128965/ENSG00000106366/ENSG00000148180/ENSG00000101160/ENSG00000196352/ENSG00000188886/ENSG00000182326/ENSG00000166278/ENSG00000120885/ENSG00000126759/ENSG00000149131/ENSG00000167085/ENSG00000085063/ENSG00000145506/ENSG00000110651/ENSG00000101197/ENSG00000115590/ENSG00000147164/ENSG00000188906/ENSG00000107020	C1QA/C1QB/C1QC/A2M/CHAC1/SERPINE1/GSN/CTSZ/CD55/ASTL/C1S/C2/CLU/CFP/SERPING1/PHB/CD59/NKD2/CD81/BIRC7/IL1R2/SNX12/LRRK2/PLGRKT	24	19	ENSG00000173372/ENSG00000173369/ENSG00000159189/ENSG00000175899/ENSG00000128965/ENSG00000106366/ENSG00000148180/ENSG00000101160/ENSG00000182326/ENSG00000166278/ENSG00000149131/ENSG00000167085/ENSG00000085063/ENSG00000145506/ENSG00000110651/ENSG00000101197/ENSG00000115590/ENSG00000147164/ENSG00000107020	5	ENSG00000196352/ENSG00000188886/ENSG00000120885/ENSG00000126759/ENSG00000188906
BP	GO:0000070	mitotic sister chromatid segregation	34/1682	150/14621	7.31e-05	0.00467096	ENSG00000117399/ENSG00000121152/ENSG00000126787/ENSG00000146670/ENSG00000119408/ENSG00000142945/ENSG00000186185/ENSG00000156970/ENSG00000167513/ENSG00000090889/ENSG00000135476/ENSG00000122952/ENSG00000137807/ENSG00000134057/ENSG00000169679/ENSG00000120129/ENSG00000131462/ENSG00000118193/ENSG00000178999/ENSG00000109805/ENSG00000164611/ENSG00000237649/ENSG00000117724/ENSG00000094804/ENSG00000137804…	CDC20/NCAPH/DLGAP5/CDCA5/NEK6/KIF2C/KIF18B/BUB1B/CDT1/KIF4A/ESPL1/ZWINT/KIF23/CCNB1/BUB1/DUSP1/TUBG1/KIF14/AURKB/NCAPG/PTTG1/KIFC1/CENPF/CDC6/NUSAP1/CDCA8/CENPE/CDC14B/DSCC1/CHMP1B/TTK/NEK2/PLK1/TRIP13	34	31	ENSG00000117399/ENSG00000121152/ENSG00000126787/ENSG00000146670/ENSG00000119408/ENSG00000142945/ENSG00000186185/ENSG00000156970/ENSG00000167513/ENSG00000090889/ENSG00000135476/ENSG00000122952/ENSG00000137807/ENSG00000134057/ENSG00000169679/ENSG00000131462/ENSG00000118193/ENSG00000178999/ENSG00000109805/ENSG00000164611/ENSG00000237649/ENSG00000117724/ENSG00000094804/ENSG00000137804/ENSG00000134690…	3	ENSG00000120129/ENSG00000081377/ENSG00000255112
BP	GO:0006732	coenzyme metabolic process	66/1682	360/14621	7.84e-05	0.00494907	ENSG00000097021/ENSG00000162390/ENSG00000136010/ENSG00000065833/ENSG00000162882/ENSG00000165140/ENSG00000103485/ENSG00000165457/ENSG00000099194/ENSG00000155368/ENSG00000105835/ENSG00000065911/ENSG00000183549/ENSG00000142657/ENSG00000166228/ENSG00000108439/ENSG00000160211/ENSG00000170525/ENSG00000112304/ENSG00000014641/ENSG00000100714/ENSG00000167588/ENSG00000116096/ENSG00000176890/ENSG00000112874…	ACOT7/ACOT11/ALDH1L2/ME1/HAAO/FBP1/QPRT/FOLR2/SCD/DBI/NAMPT/MTHFD2/ACSM5/PGD/PCBD1/PNPO/G6PD/PFKFB3/ACOT13/MDH1/MTHFD1/GPD1/SPR/TYMS/NUDT12/IDH1/CYB5A/HACD1/AHCY/HSD17B12/CYP4F11/PPT1/PCK2/DGAT2/MVK/ELOVL7/GCLC/PDK4/SCD5/PDP1/ACOT1/TALDO1/AC098591.1/HIF1A/AKR1A1/MTHFD1L/PDSS1/PTGS2/SLC2A1/NMRK2/SHMT2/GGH/GPD2/CBR3/FDXR/COQ3/RPE/IGF1/PDXK/RBKS/SLC2A3/BPGM/AHCYL1/PCCB/GSTO1/PDZD11	66	53	ENSG00000097021/ENSG00000162390/ENSG00000136010/ENSG00000065833/ENSG00000162882/ENSG00000165140/ENSG00000103485/ENSG00000165457/ENSG00000099194/ENSG00000155368/ENSG00000065911/ENSG00000183549/ENSG00000142657/ENSG00000166228/ENSG00000108439/ENSG00000160211/ENSG00000112304/ENSG00000014641/ENSG00000100714/ENSG00000167588/ENSG00000116096/ENSG00000176890/ENSG00000112874/ENSG00000138413/ENSG00000166347…	13	ENSG00000105835/ENSG00000170525/ENSG00000062282/ENSG00000164181/ENSG00000004799/ENSG00000145284/ENSG00000164951/ENSG00000100644/ENSG00000073756/ENSG00000117394/ENSG00000171174/ENSG00000059804/ENSG00000172331
BP	GO:0071674	mononuclear cell migration	20/1682	70/14621	8.09e-05	0.00500419	ENSG00000163221/ENSG00000184371/ENSG00000106366/ENSG00000166923/ENSG00000151490/ENSG00000170962/ENSG00000181374/ENSG00000108702/ENSG00000102755/ENSG00000111199/ENSG00000131981/ENSG00000182621/ENSG00000277632/ENSG00000271503/ENSG00000136244/ENSG00000102970/ENSG00000254087/ENSG00000105329/ENSG00000274736/ENSG00000121807	S100A12/CSF1/SERPINE1/GREM1/PTPRO/PDGFD/CCL13/CCL1/FLT1/TRPV4/LGALS3/PLCB1/CCL3/CCL5/IL6/CCL17/LYN/TGFB1/CCL23/CCR2	20	13	ENSG00000184371/ENSG00000106366/ENSG00000166923/ENSG00000151490/ENSG00000181374/ENSG00000108702/ENSG00000102755/ENSG00000111199/ENSG00000131981/ENSG00000277632/ENSG00000136244/ENSG00000102970/ENSG00000274736	7	ENSG00000163221/ENSG00000170962/ENSG00000182621/ENSG00000271503/ENSG00000254087/ENSG00000105329/ENSG00000121807
BP	GO:0001933	negative regulation of protein phosphorylation	70/1682	388/14621	8.1e-05	0.00500419	ENSG00000170323/ENSG00000100234/ENSG00000154277/ENSG00000040608/ENSG00000167851/ENSG00000116741/ENSG00000137642/ENSG00000129757/ENSG00000166923/ENSG00000166068/ENSG00000245848/ENSG00000135446/ENSG00000130203/ENSG00000111206/ENSG00000179820/ENSG00000134057/ENSG00000111276/ENSG00000184545/ENSG00000068001/ENSG00000128594/ENSG00000101665/ENSG00000106211/ENSG00000114737/ENSG00000120129/ENSG00000118503…	FABP4/TIMP3/UCHL1/RTN4R/CD300A/RGS2/SORL1/CDKN1C/GREM1/SPRED1/CEBPA/CDK4/APOE/FOXM1/MYADM/CCNB1/CDKN1B/DUSP8/HYAL2/LRRC4/SMAD7/HSPB1/CISH/DUSP1/TNFAIP3/C9orf72/PER1/DUSP10/PARD3/CAMK2N1/PRKAR2B/CDKN2D/YWHAG/PID1/IGFBP3/SRCIN1/PDE4D/TRIB3/DMTN/SPRED2/PHB/LIF/PKIB/NDRG2/HGF/EZR/PODN/LYN/PRR5L/GPRC5A/CD109/CORO1C/WWTR1/GADD45B/NLRP12/PDCD4/TGFB1/LRRK2/FOXO1/HSPH1/PLK1/PTPRJ/PBK/ITGB1BP1/LRP5/DUSP6/G…	70	31	ENSG00000170323/ENSG00000100234/ENSG00000154277/ENSG00000040608/ENSG00000166923/ENSG00000166068/ENSG00000245848/ENSG00000135446/ENSG00000130203/ENSG00000111206/ENSG00000134057/ENSG00000068001/ENSG00000106211/ENSG00000114737/ENSG00000170027/ENSG00000277363/ENSG00000101255/ENSG00000198369/ENSG00000167085/ENSG00000128342/ENSG00000165795/ENSG00000156535/ENSG00000110880/ENSG00000018408/ENSG00000166851…	39	ENSG00000167851/ENSG00000116741/ENSG00000137642/ENSG00000129757/ENSG00000179820/ENSG00000111276/ENSG00000184545/ENSG00000128594/ENSG00000101665/ENSG00000120129/ENSG00000118503/ENSG00000147894/ENSG00000179094/ENSG00000143507/ENSG00000148498/ENSG00000162545/ENSG00000005249/ENSG00000129355/ENSG00000153823/ENSG00000146674/ENSG00000113448/ENSG00000158856/ENSG00000135549/ENSG00000019991/ENSG00000092820…
BP	GO:0097028	dendritic cell differentiation	14/1682	40/14621	8.57e-05	0.00519171	ENSG00000164935/ENSG00000106565/ENSG00000156127/ENSG00000183087/ENSG00000100867/ENSG00000002933/ENSG00000254087/ENSG00000168961/ENSG00000095970/ENSG00000163513/ENSG00000196415/ENSG00000105329/ENSG00000142185/ENSG00000168214	DCSTAMP/TMEM176B/BATF/GAS6/DHRS2/TMEM176A/LYN/LGALS9/TREM2/TGFBR2/PRTN3/TGFB1/TRPM2/RBPJ	14	10	ENSG00000164935/ENSG00000106565/ENSG00000156127/ENSG00000183087/ENSG00000002933/ENSG00000168961/ENSG00000095970/ENSG00000196415/ENSG00000142185/ENSG00000168214	4	ENSG00000100867/ENSG00000254087/ENSG00000163513/ENSG00000105329
BP	GO:0042542	response to hydrogen peroxide	30/1682	127/14621	8.6e-05	0.00519171	ENSG00000181019/ENSG00000188536/ENSG00000206172/ENSG00000244734/ENSG00000136810/ENSG00000127528/ENSG00000113721/ENSG00000170962/ENSG00000183010/ENSG00000138061/ENSG00000120129/ENSG00000277258/ENSG00000165672/ENSG00000118503/ENSG00000170312/ENSG00000265972/ENSG00000119508/ENSG00000087258/ENSG00000019991/ENSG00000136244/ENSG00000143878/ENSG00000177425/ENSG00000188906/ENSG00000150907/ENSG00000120694…	NQO1/HBA2/HBA1/HBB/TXN/KLF2/PDGFRB/PDGFD/PYCR1/CYP1B1/DUSP1/PCGF2/PRDX3/TNFAIP3/CDK1/TXNIP/NR4A3/GNAO1/HGF/IL6/RHOB/PAWR/LRRK2/FOXO1/HSPH1/PCNA/TRPM2/IL18BP/AREG/STAT1	30	12	ENSG00000181019/ENSG00000136810/ENSG00000183010/ENSG00000138061/ENSG00000277258/ENSG00000165672/ENSG00000170312/ENSG00000136244/ENSG00000132646/ENSG00000142185/ENSG00000137496/ENSG00000115415	18	ENSG00000188536/ENSG00000206172/ENSG00000244734/ENSG00000127528/ENSG00000113721/ENSG00000170962/ENSG00000120129/ENSG00000118503/ENSG00000265972/ENSG00000119508/ENSG00000087258/ENSG00000019991/ENSG00000143878/ENSG00000177425/ENSG00000188906/ENSG00000150907/ENSG00000120694/ENSG00000109321
BP	GO:0071887	leukocyte apoptotic process	25/1682	98/14621	8.79e-05	0.00520095	ENSG00000157514/ENSG00000105205/ENSG00000167207/ENSG00000134460/ENSG00000119457/ENSG00000183087/ENSG00000196684/ENSG00000178999/ENSG00000185950/ENSG00000120217/ENSG00000131981/ENSG00000180871/ENSG00000049130/ENSG00000119508/ENSG00000100644/ENSG00000271503/ENSG00000188389/ENSG00000136244/ENSG00000254087/ENSG00000171611/ENSG00000168961/ENSG00000081189/ENSG00000101197/ENSG00000117560/ENSG00000153094	TSC22D3/CLC/NOD2/IL2RA/SLC46A2/GAS6/HSH2D/AURKB/IRS2/CD274/LGALS3/CXCR2/KITLG/NR4A3/HIF1A/CCL5/PDCD1/IL6/LYN/PTCRA/LGALS9/MEF2C/BIRC7/FASLG/BCL2L11	25	11	ENSG00000105205/ENSG00000134460/ENSG00000183087/ENSG00000178999/ENSG00000120217/ENSG00000131981/ENSG00000049130/ENSG00000188389/ENSG00000136244/ENSG00000168961/ENSG00000101197	14	ENSG00000157514/ENSG00000167207/ENSG00000119457/ENSG00000196684/ENSG00000185950/ENSG00000180871/ENSG00000119508/ENSG00000100644/ENSG00000271503/ENSG00000254087/ENSG00000171611/ENSG00000081189/ENSG00000117560/ENSG00000153094
BP	GO:0032103	positive regulation of response to external stimulus	51/1682	260/14621	8.8e-05	0.00520095	ENSG00000175445/ENSG00000163737/ENSG00000163221/ENSG00000170323/ENSG00000184371/ENSG00000126262/ENSG00000112715/ENSG00000150782/ENSG00000198959/ENSG00000111012/ENSG00000106366/ENSG00000198121/ENSG00000153162/ENSG00000113721/ENSG00000170962/ENSG00000099985/ENSG00000167207/ENSG00000109272/ENSG00000108702/ENSG00000085871/ENSG00000117525/ENSG00000165197/ENSG00000068001/ENSG00000106211/ENSG00000111199…	LPL/PF4/S100A12/FABP4/CSF1/FFAR2/VEGFA/IL18/TGM2/CYP27B1/SERPINE1/LPAR1/BMP6/PDGFRB/PDGFD/OSM/NOD2/PF4V1/CCL1/MGST2/F3/VEGFD/HYAL2/HSPB1/TRPV4/GAS6/PDE2A/NFKBIA/UNC13B/FGFR1/CXCR2/RIPOR2/CCL3/CCL5/IL6/ACOD1/PTGS2/SCARF1/LGALS9/IL17RB/PTGER4/NLRP12/PDCD4/TGFB1/LTA/CCL23/S100A8/CCR2/CNR1/HAVCR2/IL17RC	51	27	ENSG00000175445/ENSG00000170323/ENSG00000184371/ENSG00000150782/ENSG00000198959/ENSG00000111012/ENSG00000106366/ENSG00000198121/ENSG00000108702/ENSG00000085871/ENSG00000117525/ENSG00000165197/ENSG00000068001/ENSG00000106211/ENSG00000111199/ENSG00000183087/ENSG00000198722/ENSG00000077782/ENSG00000277632/ENSG00000136244/ENSG00000074660/ENSG00000168961/ENSG00000056736/ENSG00000226979/ENSG00000274736…	24	ENSG00000163737/ENSG00000163221/ENSG00000126262/ENSG00000112715/ENSG00000153162/ENSG00000113721/ENSG00000170962/ENSG00000099985/ENSG00000167207/ENSG00000109272/ENSG00000186642/ENSG00000100906/ENSG00000180871/ENSG00000111913/ENSG00000271503/ENSG00000102794/ENSG00000073756/ENSG00000171522/ENSG00000142405/ENSG00000150593/ENSG00000105329/ENSG00000143546/ENSG00000121807/ENSG00000118432
BP	GO:0019731	antibacterial humoral response	12/1682	31/14621	8.93e-05	0.00522112	ENSG00000124635/ENSG00000273802/ENSG00000180596/ENSG00000184678/ENSG00000197903/ENSG00000159674/ENSG00000277224/ENSG00000133661/ENSG00000204592/ENSG00000274290/ENSG00000132465/ENSG00000239839	HIST1H2BJ/HIST1H2BG/HIST1H2BC/HIST2H2BE/HIST1H2BK/SPON2/HIST1H2BF/SFTPD/HLA-E/HIST1H2BE/JCHAIN/DEFA3	12	0		12	ENSG00000124635/ENSG00000273802/ENSG00000180596/ENSG00000184678/ENSG00000197903/ENSG00000159674/ENSG00000277224/ENSG00000133661/ENSG00000204592/ENSG00000274290/ENSG00000132465/ENSG00000239839
BP	GO:0009070	serine family amino acid biosynthetic process	8/1682	15/14621	9.2e-05	0.00527189	ENSG00000135069/ENSG00000160200/ENSG00000146733/ENSG00000100031/ENSG00000092621/ENSG00000100714/ENSG00000179918/ENSG00000182199	PSAT1/CBS/PSPH/GGT1/PHGDH/MTHFD1/SEPHS2/SHMT2	8	8	ENSG00000135069/ENSG00000160200/ENSG00000146733/ENSG00000100031/ENSG00000092621/ENSG00000100714/ENSG00000179918/ENSG00000182199	0
BP	GO:0051782	negative regulation of cell division	8/1682	15/14621	9.2e-05	0.00527189	ENSG00000066279/ENSG00000129173/ENSG00000178999/ENSG00000265972/ENSG00000185920/ENSG00000164066/ENSG00000091651/ENSG00000165891	ASPM/E2F8/AURKB/TXNIP/PTCH1/INTU/ORC6/E2F7	8	6	ENSG00000066279/ENSG00000129173/ENSG00000178999/ENSG00000164066/ENSG00000091651/ENSG00000165891	2	ENSG00000265972/ENSG00000185920
BP	GO:0002573	myeloid leukocyte differentiation	39/1682	183/14621	9.48e-05	0.00537639	ENSG00000164935/ENSG00000163737/ENSG00000159189/ENSG00000184371/ENSG00000112715/ENSG00000122378/ENSG00000197046/ENSG00000245848/ENSG00000162367/ENSG00000145675/ENSG00000155090/ENSG00000156127/ENSG00000170345/ENSG00000187098/ENSG00000182718/ENSG00000155846/ENSG00000239672/ENSG00000100867/ENSG00000168036/ENSG00000149635/ENSG00000132170/ENSG00000107957/ENSG00000108342/ENSG00000049130/ENSG00000277632…	DCSTAMP/PF4/C1QC/CSF1/VEGFA/PRXL2A/SIGLEC15/CEBPA/TAL1/PIK3R1/KLF10/BATF/FOS/MITF/ANXA2/PPARGC1B/NME1/DHRS2/CTNNB1/OCSTAMP/PPARG/SH3PXD2A/CSF3/KITLG/CCL3/LIF/JUNB/LYN/CD109/SNX10/MEF2C/TGFBR2/PRTN3/TGFB1/ID2/CD4/RBPJ/EVI2B/SP3	39	22	ENSG00000164935/ENSG00000159189/ENSG00000184371/ENSG00000122378/ENSG00000197046/ENSG00000245848/ENSG00000156127/ENSG00000187098/ENSG00000182718/ENSG00000155846/ENSG00000239672/ENSG00000149635/ENSG00000132170/ENSG00000107957/ENSG00000049130/ENSG00000277632/ENSG00000128342/ENSG00000156535/ENSG00000086300/ENSG00000196415/ENSG00000010610/ENSG00000168214	17	ENSG00000163737/ENSG00000112715/ENSG00000162367/ENSG00000145675/ENSG00000155090/ENSG00000170345/ENSG00000100867/ENSG00000168036/ENSG00000108342/ENSG00000171223/ENSG00000254087/ENSG00000081189/ENSG00000163513/ENSG00000105329/ENSG00000115738/ENSG00000185862/ENSG00000172845
BP	GO:0044272	sulfur compound biosynthetic process	37/1682	172/14621	0.000115672	0.00649284	ENSG00000038427/ENSG00000099998/ENSG00000128965/ENSG00000160200/ENSG00000008394/ENSG00000099194/ENSG00000100031/ENSG00000156966/ENSG00000163106/ENSG00000180767/ENSG00000085871/ENSG00000133433/ENSG00000100714/ENSG00000006625/ENSG00000165996/ENSG00000101444/ENSG00000149084/ENSG00000131238/ENSG00000164181/ENSG00000001084/ENSG00000004799/ENSG00000145284/ENSG00000164951/ENSG00000117411/ENSG00000138801…	VCAN/GGT5/CHAC1/CBS/MGST1/SCD/GGT1/B3GNT7/HPGDS/CHST13/MGST2/GSTT2B/MTHFD1/GGCT/HACD1/AHCY/HSD17B12/PPT1/ELOVL7/GCLC/PDK4/SCD5/PDP1/B4GALT2/PAPSS1/AKR1A1/CHST7/CHST15/CHST12/DSE/GSTZ1/CHST3/CHST2/CSPG4/GSTM4/MGST3/GSTO1	37	26	ENSG00000099998/ENSG00000128965/ENSG00000160200/ENSG00000008394/ENSG00000099194/ENSG00000100031/ENSG00000163106/ENSG00000180767/ENSG00000085871/ENSG00000133433/ENSG00000100714/ENSG00000006625/ENSG00000165996/ENSG00000101444/ENSG00000149084/ENSG00000131238/ENSG00000001084/ENSG00000117411/ENSG00000138801/ENSG00000117448/ENSG00000100577/ENSG00000122863/ENSG00000173546/ENSG00000168765/ENSG00000143198…	11	ENSG00000038427/ENSG00000156966/ENSG00000164181/ENSG00000004799/ENSG00000145284/ENSG00000164951/ENSG00000147119/ENSG00000182022/ENSG00000136213/ENSG00000111817/ENSG00000175040
BP	GO:0046579	positive regulation of Ras protein signal transduction	15/1682	46/14621	0.000121765	0.00676648	ENSG00000184371/ENSG00000205336/ENSG00000040608/ENSG00000198121/ENSG00000113721/ENSG00000157680/ENSG00000158321/ENSG00000182162/ENSG00000181104/ENSG00000157168/ENSG00000058335/ENSG00000049130/ENSG00000017427/ENSG00000171777/ENSG00000078589	CSF1/ADGRG1/RTN4R/LPAR1/PDGFRB/DGKI/AUTS2/P2RY8/F2R/NRG1/RASGRF1/KITLG/IGF1/RASGRP4/P2RY10	15	7	ENSG00000184371/ENSG00000040608/ENSG00000198121/ENSG00000157680/ENSG00000058335/ENSG00000049130/ENSG00000017427	8	ENSG00000205336/ENSG00000113721/ENSG00000158321/ENSG00000182162/ENSG00000181104/ENSG00000157168/ENSG00000171777/ENSG00000078589
BP	GO:0010744	positive regulation of macrophage derived foam cell differentiation	7/1682	12/14621	0.000123373	0.00678797	ENSG00000175445/ENSG00000163737/ENSG00000184371/ENSG00000150782/ENSG00000038945/ENSG00000027075/ENSG00000179593	LPL/PF4/CSF1/IL18/MSR1/PRKCH/ALOX15B	7	5	ENSG00000175445/ENSG00000184371/ENSG00000150782/ENSG00000038945/ENSG00000179593	2	ENSG00000163737/ENSG00000027075
BP	GO:0043405	regulation of MAP kinase activity	59/1682	318/14621	0.000131511	0.00714955	ENSG00000163221/ENSG00000156265/ENSG00000154277/ENSG00000112715/ENSG00000138735/ENSG00000167851/ENSG00000121966/ENSG00000116741/ENSG00000137642/ENSG00000198121/ENSG00000113721/ENSG00000166068/ENSG00000170962/ENSG00000130203/ENSG00000167207/ENSG00000183856/ENSG00000171051/ENSG00000184545/ENSG00000068001/ENSG00000102755/ENSG00000181104/ENSG00000120129/ENSG00000095015/ENSG00000170312/ENSG00000171094…	S100A12/MAP3K7CL/UCHL1/VEGFA/PDE5A/CD300A/CXCR4/RGS2/SORL1/LPAR1/PDGFRB/SPRED1/PDGFD/APOE/NOD2/IQGAP3/FPR1/DUSP8/HYAL2/FLT1/F2R/DUSP1/MAP3K1/CDK1/ALK/NRG1/DUSP10/FGFR1/CD40/ERBB2/GADD45G/KITLG/TRIB3/SPRED2/HGF/CD24/LYN/PDGFA/MAP2K6/CD81/LAMTOR2/S1PR2/GADD45B/BIRC7/EPHA4/PDCD4/PROK2/TGFB1/IGF1/LRRK2/PIK3R6/MAP3K8/CSPG4/RPS27A/PTPRJ/EGF/DUSP6/GBA/MAPK8IP1	59	25	ENSG00000154277/ENSG00000198121/ENSG00000166068/ENSG00000130203/ENSG00000183856/ENSG00000068001/ENSG00000102755/ENSG00000170312/ENSG00000171094/ENSG00000077782/ENSG00000101017/ENSG00000130222/ENSG00000049130/ENSG00000101255/ENSG00000198369/ENSG00000197461/ENSG00000110651/ENSG00000116586/ENSG00000267534/ENSG00000101197/ENSG00000017427/ENSG00000276231/ENSG00000173546/ENSG00000139318/ENSG00000177628	34	ENSG00000163221/ENSG00000156265/ENSG00000112715/ENSG00000138735/ENSG00000167851/ENSG00000121966/ENSG00000116741/ENSG00000137642/ENSG00000113721/ENSG00000170962/ENSG00000167207/ENSG00000171051/ENSG00000184545/ENSG00000181104/ENSG00000120129/ENSG00000095015/ENSG00000157168/ENSG00000143507/ENSG00000141736/ENSG00000019991/ENSG00000272398/ENSG00000254087/ENSG00000108984/ENSG00000099860/ENSG00000116106…
BP	GO:0002449	lymphocyte mediated immunity	42/1682	205/14621	0.000132801	0.00714955	ENSG00000173372/ENSG00000173369/ENSG00000198574/ENSG00000159189/ENSG00000150782/ENSG00000117450/ENSG00000105205/ENSG00000073861/ENSG00000100453/ENSG00000134539/ENSG00000162711/ENSG00000205809/ENSG00000189430/ENSG00000101665/ENSG00000196352/ENSG00000156127/ENSG00000196230/ENSG00000101082/ENSG00000175857/ENSG00000111732/ENSG00000182326/ENSG00000166278/ENSG00000101017/ENSG00000120885/ENSG00000149131…	C1QA/C1QB/SH2D1B/C1QC/IL18/PRDX1/CLC/TBX21/GZMB/KLRD1/NLRP3/KLRC2/NCR1/SMAD7/CD55/BATF/TUBB/SLA2/GAPT/AICDA/C1S/C2/CD40/CLU/SERPING1/CD8A/KLRK1/MYO1G/IL6/FOXJ1/LGALS9/HLA-E/EXO1/ULBP2/CTSC/TGFB1/LTA/LYST/PIK3R6/TRPM4/HAVCR2/FOXP3	42	22	ENSG00000173372/ENSG00000173369/ENSG00000159189/ENSG00000150782/ENSG00000117450/ENSG00000105205/ENSG00000156127/ENSG00000196230/ENSG00000111732/ENSG00000182326/ENSG00000166278/ENSG00000101017/ENSG00000149131/ENSG00000136244/ENSG00000168961/ENSG00000174371/ENSG00000109861/ENSG00000226979/ENSG00000276231/ENSG00000130529/ENSG00000135077/ENSG00000049768	20	ENSG00000198574/ENSG00000073861/ENSG00000100453/ENSG00000134539/ENSG00000162711/ENSG00000205809/ENSG00000189430/ENSG00000101665/ENSG00000196352/ENSG00000101082/ENSG00000175857/ENSG00000120885/ENSG00000153563/ENSG00000213809/ENSG00000136286/ENSG00000129654/ENSG00000204592/ENSG00000131015/ENSG00000105329/ENSG00000143669
BP	GO:0050671	positive regulation of lymphocyte proliferation	29/1682	124/14621	0.000135091	0.00714955	ENSG00000150782/ENSG00000090659/ENSG00000158473/ENSG00000159958/ENSG00000127318/ENSG00000196352/ENSG00000134460/ENSG00000121594/ENSG00000185950/ENSG00000120217/ENSG00000134215/ENSG00000101017/ENSG00000197329/ENSG00000186827/ENSG00000197646/ENSG00000271503/ENSG00000136244/ENSG00000272398/ENSG00000168961/ENSG00000110651/ENSG00000204592/ENSG00000081189/ENSG00000163513/ENSG00000017427/ENSG00000121807…	IL18/CD209/CD1D/TNFRSF13C/IL22/CD55/IL2RA/CD80/IRS2/CD274/VAV3/CD40/PELI1/TNFRSF4/PDCD1LG2/CCL5/IL6/CD24/LGALS9/CD81/HLA-E/MEF2C/TGFBR2/IGF1/CCR2/CD4/HAVCR2/IL13/FOXP3	29	17	ENSG00000150782/ENSG00000090659/ENSG00000127318/ENSG00000134460/ENSG00000121594/ENSG00000120217/ENSG00000101017/ENSG00000186827/ENSG00000197646/ENSG00000136244/ENSG00000168961/ENSG00000110651/ENSG00000017427/ENSG00000010610/ENSG00000135077/ENSG00000169194/ENSG00000049768	12	ENSG00000158473/ENSG00000159958/ENSG00000196352/ENSG00000185950/ENSG00000134215/ENSG00000197329/ENSG00000271503/ENSG00000272398/ENSG00000204592/ENSG00000081189/ENSG00000163513/ENSG00000121807
BP	GO:0071901	negative regulation of protein serine/threonine kinase activity	29/1682	124/14621	0.000135091	0.00714955	ENSG00000154277/ENSG00000167851/ENSG00000116741/ENSG00000137642/ENSG00000129757/ENSG00000166068/ENSG00000245848/ENSG00000135446/ENSG00000130203/ENSG00000111276/ENSG00000184545/ENSG00000068001/ENSG00000106211/ENSG00000120129/ENSG00000118503/ENSG00000143507/ENSG00000005249/ENSG00000129355/ENSG00000170027/ENSG00000198369/ENSG00000135549/ENSG00000254087/ENSG00000150593/ENSG00000166851/ENSG00000149177…	UCHL1/CD300A/RGS2/SORL1/CDKN1C/SPRED1/CEBPA/CDK4/APOE/CDKN1B/DUSP8/HYAL2/HSPB1/DUSP1/TNFAIP3/DUSP10/PRKAR2B/CDKN2D/YWHAG/SPRED2/PKIB/LYN/PDCD4/PLK1/PTPRJ/LRP5/DUSP6/GBA/MAPK8IP1	29	13	ENSG00000154277/ENSG00000166068/ENSG00000245848/ENSG00000135446/ENSG00000130203/ENSG00000068001/ENSG00000106211/ENSG00000170027/ENSG00000198369/ENSG00000166851/ENSG00000162337/ENSG00000139318/ENSG00000177628	16	ENSG00000167851/ENSG00000116741/ENSG00000137642/ENSG00000129757/ENSG00000111276/ENSG00000184545/ENSG00000120129/ENSG00000118503/ENSG00000143507/ENSG00000005249/ENSG00000129355/ENSG00000135549/ENSG00000254087/ENSG00000150593/ENSG00000149177/ENSG00000121653
BP	GO:0006767	water-soluble vitamin metabolic process	22/1682	84/14621	0.000151023	0.00791428	ENSG00000135069/ENSG00000136010/ENSG00000007350/ENSG00000165457/ENSG00000065911/ENSG00000108439/ENSG00000185339/ENSG00000100714/ENSG00000166347/ENSG00000001084/ENSG00000132763/ENSG00000117448/ENSG00000120254/ENSG00000107611/ENSG00000117394/ENSG00000182199/ENSG00000139428/ENSG00000160209/ENSG00000059804/ENSG00000114054/ENSG00000148834/ENSG00000120509	PSAT1/ALDH1L2/TKTL1/FOLR2/MTHFD2/PNPO/TCN2/MTHFD1/CYB5A/GCLC/MMACHC/AKR1A1/MTHFD1L/CUBN/SLC2A1/SHMT2/MMAB/PDXK/SLC2A3/PCCB/GSTO1/PDZD11	22	18	ENSG00000135069/ENSG00000136010/ENSG00000165457/ENSG00000065911/ENSG00000108439/ENSG00000185339/ENSG00000100714/ENSG00000166347/ENSG00000001084/ENSG00000132763/ENSG00000117448/ENSG00000120254/ENSG00000182199/ENSG00000139428/ENSG00000160209/ENSG00000114054/ENSG00000148834/ENSG00000120509	4	ENSG00000007350/ENSG00000107611/ENSG00000117394/ENSG00000059804
BP	GO:0007204	positive regulation of cytosolic calcium ion concentration	47/1682	239/14621	0.000153546	0.00791428	ENSG00000198959/ENSG00000121966/ENSG00000198121/ENSG00000213694/ENSG00000173585/ENSG00000108702/ENSG00000171051/ENSG00000182162/ENSG00000196352/ENSG00000181104/ENSG00000111199/ENSG00000145362/ENSG00000162430/ENSG00000171132/ENSG00000092051/ENSG00000180871/ENSG00000113448/ENSG00000155962/ENSG00000277632/ENSG00000083454/ENSG00000101188/ENSG00000185825/ENSG00000165125/ENSG00000185989/ENSG00000091831…	TGM2/CXCR4/LPAR1/S1PR3/CCR9/CCL1/FPR1/P2RY8/CD55/F2R/TRPV4/ANK2/SELENON/PRKCE/JPH4/CXCR2/PDE4D/CLIC2/CCL3/P2RX5/NTSR1/BCAP31/TRPV6/RASA3/ESR1/ABL2/PTGER2/CD24/LYN/XCR1/FYN/SLC8A3/PTGDR/PTGER4/FASLG/GRIN1/PROK2/TGFB1/GIPR/CCR2/CD4/GNA13/TRPM4/TRPM2/P2RY10/GSTO1/IL13	47	19	ENSG00000198959/ENSG00000198121/ENSG00000108702/ENSG00000111199/ENSG00000145362/ENSG00000162430/ENSG00000092051/ENSG00000155962/ENSG00000277632/ENSG00000185825/ENSG00000165125/ENSG00000091831/ENSG00000143322/ENSG00000176884/ENSG00000010610/ENSG00000130529/ENSG00000142185/ENSG00000148834/ENSG00000169194	28	ENSG00000121966/ENSG00000213694/ENSG00000173585/ENSG00000171051/ENSG00000182162/ENSG00000196352/ENSG00000181104/ENSG00000171132/ENSG00000180871/ENSG00000113448/ENSG00000083454/ENSG00000101188/ENSG00000185989/ENSG00000125384/ENSG00000272398/ENSG00000254087/ENSG00000173578/ENSG00000010810/ENSG00000100678/ENSG00000168229/ENSG00000171522/ENSG00000117560/ENSG00000163421/ENSG00000105329/ENSG00000010310…
BP	GO:0140014	mitotic nuclear division	50/1682	259/14621	0.000154854	0.00791428	ENSG00000113721/ENSG00000127564/ENSG00000117399/ENSG00000121152/ENSG00000126787/ENSG00000146670/ENSG00000119408/ENSG00000142945/ENSG00000186185/ENSG00000156970/ENSG00000167513/ENSG00000090889/ENSG00000135476/ENSG00000122952/ENSG00000137807/ENSG00000204388/ENSG00000134057/ENSG00000111276/ENSG00000087586/ENSG00000169679/ENSG00000120129/ENSG00000131462/ENSG00000118193/ENSG00000178999/ENSG00000109805…	PDGFRB/PKMYT1/CDC20/NCAPH/DLGAP5/CDCA5/NEK6/KIF2C/KIF18B/BUB1B/CDT1/KIF4A/ESPL1/ZWINT/KIF23/HSPA1B/CCNB1/CDKN1B/AURKA/BUB1/DUSP1/TUBG1/KIF14/AURKB/NCAPG/CDC25C/PTTG1/KIFC1/CENPF/CDC6/NUSAP1/CHEK2/MYBL2/CDCA8/CENPE/KIF11/ANLN/CDC14B/DSCC1/CHMP1B/TTK/BIRC7/TGFB1/IGF1/NEK2/PLK1/EGF/NME6/LRP5/TRIP13	50	42	ENSG00000127564/ENSG00000117399/ENSG00000121152/ENSG00000126787/ENSG00000146670/ENSG00000119408/ENSG00000142945/ENSG00000186185/ENSG00000156970/ENSG00000167513/ENSG00000090889/ENSG00000135476/ENSG00000122952/ENSG00000137807/ENSG00000134057/ENSG00000087586/ENSG00000169679/ENSG00000131462/ENSG00000118193/ENSG00000178999/ENSG00000109805/ENSG00000158402/ENSG00000164611/ENSG00000237649/ENSG00000117724…	8	ENSG00000113721/ENSG00000204388/ENSG00000111276/ENSG00000120129/ENSG00000081377/ENSG00000255112/ENSG00000105329/ENSG00000138798
BP	GO:0072073	kidney epithelium development	27/1682	113/14621	0.000155238	0.00791428	ENSG00000112715/ENSG00000157483/ENSG00000166923/ENSG00000151490/ENSG00000196159/ENSG00000170873/ENSG00000124145/ENSG00000101665/ENSG00000168036/ENSG00000185920/ENSG00000077782/ENSG00000125812/ENSG00000180871/ENSG00000185630/ENSG00000261371/ENSG00000128342/ENSG00000172037/ENSG00000272398/ENSG00000275410/ENSG00000129654/ENSG00000081189/ENSG00000018408/ENSG00000116106/ENSG00000105329/ENSG00000166341…	VEGFA/MYO1E/GREM1/PTPRO/FAT4/MTSS1/SDC4/SMAD7/CTNNB1/PTCH1/FGFR1/GZF1/CXCR2/PBX1/PECAM1/LIF/LAMB2/CD24/HNF1B/FOXJ1/MEF2C/WWTR1/EPHA4/TGFB1/DCHS1/TACSTD2/STAT1	27	11	ENSG00000157483/ENSG00000166923/ENSG00000151490/ENSG00000124145/ENSG00000077782/ENSG00000128342/ENSG00000172037/ENSG00000275410/ENSG00000018408/ENSG00000184292/ENSG00000115415	16	ENSG00000112715/ENSG00000196159/ENSG00000170873/ENSG00000101665/ENSG00000168036/ENSG00000185920/ENSG00000125812/ENSG00000180871/ENSG00000185630/ENSG00000261371/ENSG00000272398/ENSG00000129654/ENSG00000081189/ENSG00000116106/ENSG00000105329/ENSG00000166341
BP	GO:0002920	regulation of humoral immune response	16/1682	52/14621	0.000158375	0.00800084	ENSG00000173372/ENSG00000173369/ENSG00000159189/ENSG00000175899/ENSG00000196352/ENSG00000182326/ENSG00000166278/ENSG00000120885/ENSG00000126759/ENSG00000149131/ENSG00000167085/ENSG00000085063/ENSG00000102794/ENSG00000129654/ENSG00000110651/ENSG00000226979	C1QA/C1QB/C1QC/A2M/CD55/C1S/C2/CLU/CFP/SERPING1/PHB/CD59/ACOD1/FOXJ1/CD81/LTA	16	11	ENSG00000173372/ENSG00000173369/ENSG00000159189/ENSG00000175899/ENSG00000182326/ENSG00000166278/ENSG00000149131/ENSG00000167085/ENSG00000085063/ENSG00000110651/ENSG00000226979	5	ENSG00000196352/ENSG00000120885/ENSG00000126759/ENSG00000102794/ENSG00000129654
BP	GO:0051924	regulation of calcium ion transport	40/1682	194/14621	0.000164677	0.00824425	ENSG00000143153/ENSG00000113721/ENSG00000166592/ENSG00000013016/ENSG00000160211/ENSG00000181104/ENSG00000133872/ENSG00000145362/ENSG00000184588/ENSG00000144681/ENSG00000168036/ENSG00000162430/ENSG00000171132/ENSG00000092051/ENSG00000131981/ENSG00000169313/ENSG00000113448/ENSG00000155962/ENSG00000277632/ENSG00000083454/ENSG00000101188/ENSG00000109501/ENSG00000271503/ENSG00000113739/ENSG00000087258…	ATP1B1/PDGFRB/RRAD/EHD3/G6PD/F2R/SARAF/ANK2/PDE4B/STAC/CTNNB1/SELENON/PRKCE/JPH4/LGALS3/P2RY12/PDE4D/CLIC2/CCL3/P2RX5/NTSR1/WFS1/CCL5/STC2/GNAO1/MYLK/LYN/PTGS2/PACSIN3/FYN/GRIN1/TGFB1/TRPV3/CBARP/CD4/CD84/CACNB4/EGF/GSTO1/IL13	40	18	ENSG00000143153/ENSG00000160211/ENSG00000145362/ENSG00000144681/ENSG00000162430/ENSG00000092051/ENSG00000131981/ENSG00000155962/ENSG00000277632/ENSG00000109501/ENSG00000113739/ENSG00000165912/ENSG00000176884/ENSG00000099625/ENSG00000010610/ENSG00000066294/ENSG00000148834/ENSG00000169194	22	ENSG00000113721/ENSG00000166592/ENSG00000013016/ENSG00000181104/ENSG00000133872/ENSG00000184588/ENSG00000168036/ENSG00000171132/ENSG00000169313/ENSG00000113448/ENSG00000083454/ENSG00000101188/ENSG00000271503/ENSG00000087258/ENSG00000065534/ENSG00000254087/ENSG00000073756/ENSG00000010810/ENSG00000105329/ENSG00000167723/ENSG00000182389/ENSG00000138798
BP	GO:0046394	carboxylic acid biosynthetic process	67/1682	377/14621	0.00018005	0.0087979	ENSG00000175445/ENSG00000038427/ENSG00000099998/ENSG00000135069/ENSG00000097021/ENSG00000162882/ENSG00000159228/ENSG00000160200/ENSG00000165140/ENSG00000146733/ENSG00000135929/ENSG00000008394/ENSG00000183010/ENSG00000099194/ENSG00000100031/ENSG00000105509/ENSG00000095303/ENSG00000141447/ENSG00000157870/ENSG00000108839/ENSG00000183549/ENSG00000134824/ENSG00000163106/ENSG00000170525/ENSG00000149485…	LPL/VCAN/GGT5/PSAT1/ACOT7/HAAO/CBR1/CBS/FBP1/PSPH/CYP27A1/MGST1/PYCR1/SCD/GGT1/HAS1/PTGS1/OSBPL1A/PRXL2B/ALOX12/ACSM5/FADS2/HPGDS/PFKFB3/FADS1/ACOX2/PHGDH/MGST2/MTHFD1/GPT2/PLA2G4A/GPD1/ASS1/HACD1/AHCY/SEPHS2/HSD17B12/PTGES/ELOVL7/BCAT2/PDK4/SCD5/TRIB3/AC098591.1/HIF1A/AKR1A1/PLOD3/MTHFD1L/PTGS2/OSBPL7/SHMT2/GOT1/CHST12/DSE/GPT/MECR/TGFB1/IGF1/MGLL/CSPG4/BCAT1/GOT2/ALOX15B/BPGM/RDH10/MGST3/EGF	67	50	ENSG00000175445/ENSG00000099998/ENSG00000135069/ENSG00000097021/ENSG00000162882/ENSG00000159228/ENSG00000160200/ENSG00000165140/ENSG00000146733/ENSG00000135929/ENSG00000008394/ENSG00000183010/ENSG00000099194/ENSG00000100031/ENSG00000141447/ENSG00000157870/ENSG00000183549/ENSG00000134824/ENSG00000163106/ENSG00000149485/ENSG00000168306/ENSG00000092621/ENSG00000085871/ENSG00000100714/ENSG00000166123…	17	ENSG00000038427/ENSG00000105509/ENSG00000095303/ENSG00000108839/ENSG00000170525/ENSG00000148344/ENSG00000164181/ENSG00000004799/ENSG00000145284/ENSG00000100644/ENSG00000073756/ENSG00000006025/ENSG00000136213/ENSG00000111817/ENSG00000105329/ENSG00000172331/ENSG00000138798
BP	GO:1903364	positive regulation of cellular protein catabolic process	30/1682	132/14621	0.000180113	0.0087979	ENSG00000245848/ENSG00000130203/ENSG00000137288/ENSG00000204388/ENSG00000087586/ENSG00000101665/ENSG00000153071/ENSG00000158717/ENSG00000118503/ENSG00000001084/ENSG00000101695/ENSG00000120885/ENSG00000101255/ENSG00000137710/ENSG00000185825/ENSG00000079999/ENSG00000092820/ENSG00000006025/ENSG00000145506/ENSG00000134758/ENSG00000110651/ENSG00000034677/ENSG00000109861/ENSG00000145632/ENSG00000188906…	CEBPA/APOE/UQCC2/HSPA1B/AURKA/SMAD7/DAB2/RNF166/TNFAIP3/GCLC/RNF125/CLU/TRIB3/RDX/BCAP31/KEAP1/EZR/OSBPL7/NKD2/RNF138/CD81/RNF19A/CTSC/PLK2/LRRK2/PYHIN1/PLK1/RNF144B/EGF/GBA	30	15	ENSG00000245848/ENSG00000130203/ENSG00000137288/ENSG00000087586/ENSG00000153071/ENSG00000001084/ENSG00000101255/ENSG00000137710/ENSG00000185825/ENSG00000079999/ENSG00000145506/ENSG00000110651/ENSG00000109861/ENSG00000166851/ENSG00000177628	15	ENSG00000204388/ENSG00000101665/ENSG00000158717/ENSG00000118503/ENSG00000101695/ENSG00000120885/ENSG00000092820/ENSG00000006025/ENSG00000134758/ENSG00000034677/ENSG00000145632/ENSG00000188906/ENSG00000163564/ENSG00000137393/ENSG00000138798
BP	GO:0070371	ERK1 and ERK2 cascade	52/1682	274/14621	0.000180486	0.0087979	ENSG00000100234/ENSG00000133048/ENSG00000113721/ENSG00000066056/ENSG00000166068/ENSG00000170962/ENSG00000167207/ENSG00000183856/ENSG00000144476/ENSG00000148053/ENSG00000181374/ENSG00000108702/ENSG00000170955/ENSG00000102755/ENSG00000181104/ENSG00000111199/ENSG00000120129/ENSG00000183087/ENSG00000152518/ENSG00000171094/ENSG00000183578/ENSG00000092445/ENSG00000143507/ENSG00000162545/ENSG00000077782…	TIMP3/CHI3L1/PDGFRB/TIE1/SPRED1/PDGFD/NOD2/IQGAP3/ACKR3/NTRK2/CCL13/CCL1/CAVIN3/FLT1/F2R/TRPV4/DUSP1/GAS6/ZFP36L2/ALK/TNFAIP8L3/TYRO3/DUSP10/CAMK2N1/FGFR1/ERBB2/CCL3/PHB/CCL5/LIF/SLAMF1/NDRG2/EZR/CCL17/LYN/PDGFA/LGALS9/TREM2/PTGER4/EPHA4/NLRP12/TGFB1/IGF1/CCL23/CD4/HAVCR2/EGF/ITGB1BP1/DUSP6/NECAB2/GBP1/SLC9A3R1	52	32	ENSG00000100234/ENSG00000133048/ENSG00000066056/ENSG00000166068/ENSG00000183856/ENSG00000148053/ENSG00000181374/ENSG00000108702/ENSG00000170955/ENSG00000102755/ENSG00000111199/ENSG00000183087/ENSG00000171094/ENSG00000183578/ENSG00000092445/ENSG00000077782/ENSG00000277632/ENSG00000167085/ENSG00000128342/ENSG00000117090/ENSG00000165795/ENSG00000102970/ENSG00000197461/ENSG00000168961/ENSG00000095970…	20	ENSG00000113721/ENSG00000170962/ENSG00000167207/ENSG00000144476/ENSG00000181104/ENSG00000120129/ENSG00000152518/ENSG00000143507/ENSG00000162545/ENSG00000141736/ENSG00000271503/ENSG00000092820/ENSG00000254087/ENSG00000171522/ENSG00000116106/ENSG00000142405/ENSG00000105329/ENSG00000138798/ENSG00000103154/ENSG00000109062
BP	GO:0051251	positive regulation of lymphocyte activation	49/1682	254/14621	0.000182534	0.00882035	ENSG00000150782/ENSG00000090659/ENSG00000158473/ENSG00000073861/ENSG00000162711/ENSG00000167207/ENSG00000145675/ENSG00000159958/ENSG00000127318/ENSG00000100351/ENSG00000198821/ENSG00000196352/ENSG00000134460/ENSG00000121594/ENSG00000183087/ENSG00000185950/ENSG00000120217/ENSG00000134215/ENSG00000143507/ENSG00000101017/ENSG00000197329/ENSG00000186827/ENSG00000197646/ENSG00000136630/ENSG00000271503…	IL18/CD209/CD1D/TBX21/NLRP3/NOD2/PIK3R1/TNFRSF13C/IL22/GRAP2/CD247/CD55/IL2RA/CD80/GAS6/IRS2/CD274/VAV3/DUSP10/CD40/PELI1/TNFRSF4/PDCD1LG2/HLX/CCL5/KLRK1/PDCD1/IL6/CD24/LYN/LGALS9/FYN/CD81/HLA-E/MEF2C/TGFBR2/TGFB1/IGF1/PIK3R6/MAP3K8/HSPH1/CCR2/CD4/HAVCR2/LGALS1/YES1/CTLA4/IL13/FOXP3	49	23	ENSG00000150782/ENSG00000090659/ENSG00000127318/ENSG00000134460/ENSG00000121594/ENSG00000183087/ENSG00000120217/ENSG00000101017/ENSG00000186827/ENSG00000197646/ENSG00000136630/ENSG00000188389/ENSG00000136244/ENSG00000168961/ENSG00000110651/ENSG00000017427/ENSG00000276231/ENSG00000010610/ENSG00000135077/ENSG00000100097/ENSG00000163599/ENSG00000169194/ENSG00000049768	26	ENSG00000158473/ENSG00000073861/ENSG00000162711/ENSG00000167207/ENSG00000145675/ENSG00000159958/ENSG00000100351/ENSG00000198821/ENSG00000196352/ENSG00000185950/ENSG00000134215/ENSG00000143507/ENSG00000197329/ENSG00000271503/ENSG00000213809/ENSG00000272398/ENSG00000254087/ENSG00000010810/ENSG00000204592/ENSG00000081189/ENSG00000163513/ENSG00000105329/ENSG00000107968/ENSG00000120694/ENSG00000121807…
BP	GO:0002673	regulation of acute inflammatory response	20/1682	74/14621	0.000187477	0.0089649	ENSG00000173372/ENSG00000173369/ENSG00000159189/ENSG00000126262/ENSG00000175899/ENSG00000162711/ENSG00000099985/ENSG00000196352/ENSG00000182326/ENSG00000132170/ENSG00000166278/ENSG00000120885/ENSG00000126759/ENSG00000149131/ENSG00000167085/ENSG00000085063/ENSG00000136244/ENSG00000073756/ENSG00000110651/ENSG00000118432	C1QA/C1QB/C1QC/FFAR2/A2M/NLRP3/OSM/CD55/C1S/PPARG/C2/CLU/CFP/SERPING1/PHB/CD59/IL6/PTGS2/CD81/CNR1	20	12	ENSG00000173372/ENSG00000173369/ENSG00000159189/ENSG00000175899/ENSG00000182326/ENSG00000132170/ENSG00000166278/ENSG00000149131/ENSG00000167085/ENSG00000085063/ENSG00000136244/ENSG00000110651	8	ENSG00000126262/ENSG00000162711/ENSG00000099985/ENSG00000196352/ENSG00000120885/ENSG00000126759/ENSG00000073756/ENSG00000118432
BP	GO:0001101	response to acid chemical	54/1682	288/14621	0.000188752	0.0089649	ENSG00000181019/ENSG00000121769/ENSG00000126262/ENSG00000112715/ENSG00000142156/ENSG00000127528/ENSG00000041982/ENSG00000153162/ENSG00000113721/ENSG00000165457/ENSG00000066056/ENSG00000170962/ENSG00000107954/ENSG00000148180/ENSG00000135446/ENSG00000069702/ENSG00000148053/ENSG00000134057/ENSG00000163453/ENSG00000111276/ENSG00000186469/ENSG00000120129/ENSG00000176890/ENSG00000187134/ENSG00000239672…	NQO1/FABP3/FFAR2/VEGFA/COL6A1/KLF2/TNC/BMP6/PDGFRB/FOLR2/TIE1/PDGFD/NEURL1/GSN/CDK4/TGFBR3/NTRK2/CCNB1/IGFBP7/CDKN1B/GNG2/DUSP1/TYMS/AKR1C1/NME1/EGR1/RRAGD/PPARG/PRKCE/PTCH1/DGAT2/COL18A1/PTGES/CDKN2D/PID1/GCLC/PDK4/ABL2/PTGER2/LYN/PTGS2/FYN/LAMTOR2/PTGDR/PTGER4/GRIN1/GIPR/FOXO1/AKR1B1/PCNA/SLC6A4/YES1/MMP2/PTK7	54	23	ENSG00000181019/ENSG00000121769/ENSG00000142156/ENSG00000041982/ENSG00000165457/ENSG00000066056/ENSG00000148180/ENSG00000135446/ENSG00000148053/ENSG00000134057/ENSG00000176890/ENSG00000187134/ENSG00000239672/ENSG00000120738/ENSG00000025039/ENSG00000132170/ENSG00000001084/ENSG00000143322/ENSG00000116586/ENSG00000176884/ENSG00000085662/ENSG00000132646/ENSG00000087245	31	ENSG00000126262/ENSG00000112715/ENSG00000127528/ENSG00000153162/ENSG00000113721/ENSG00000170962/ENSG00000107954/ENSG00000069702/ENSG00000163453/ENSG00000111276/ENSG00000186469/ENSG00000120129/ENSG00000171132/ENSG00000185920/ENSG00000062282/ENSG00000182871/ENSG00000148344/ENSG00000129355/ENSG00000153823/ENSG00000004799/ENSG00000125384/ENSG00000254087/ENSG00000073756/ENSG00000010810/ENSG00000168229…
BP	GO:0042110	T cell activation	74/1682	427/14621	0.000190627	0.00897726	ENSG00000150782/ENSG00000090659/ENSG00000138735/ENSG00000167851/ENSG00000105205/ENSG00000158473/ENSG00000073861/ENSG00000162711/ENSG00000148180/ENSG00000198435/ENSG00000167207/ENSG00000124145/ENSG00000145675/ENSG00000173585/ENSG00000159958/ENSG00000127318/ENSG00000100351/ENSG00000198821/ENSG00000101665/ENSG00000196352/ENSG00000156127/ENSG00000134460/ENSG00000119457/ENSG00000121594/ENSG00000101082…	IL18/CD209/PDE5A/CD300A/CLC/CD1D/TBX21/NLRP3/GSN/NRARP/NOD2/SDC4/PIK3R1/CCR9/TNFRSF13C/IL22/GRAP2/CD247/SMAD7/CD55/BATF/IL2RA/SLC46A2/CD80/SLA2/HSH2D/ZFP36L2/EGR1/CTNNB1/CD274/TXK/LGALS3/DUSP10/PELI1/ERBB2/TNFRSF4/RIPOR2/FUT7/PDCD1LG2/BLK/CD8A/TNFRSF18/HLX/CCL5/KLRK1/PDCD1/IL6/CD24/LYN/TNFAIP8L2/SFTPD/FOXJ1/LGALS9/JMJD6/FYN/HLA-E/PTGER4/TGFBR2/PAWR/TGFB1/IGF1/PIK3R6/MAP3K8/HSPH1/CCR2/CD4/HAVCR2/L…	74	28	ENSG00000150782/ENSG00000090659/ENSG00000105205/ENSG00000148180/ENSG00000124145/ENSG00000127318/ENSG00000156127/ENSG00000134460/ENSG00000121594/ENSG00000120738/ENSG00000120217/ENSG00000131981/ENSG00000186827/ENSG00000180549/ENSG00000197646/ENSG00000186891/ENSG00000136630/ENSG00000188389/ENSG00000136244/ENSG00000163154/ENSG00000168961/ENSG00000017427/ENSG00000276231/ENSG00000010610/ENSG00000135077…	46	ENSG00000138735/ENSG00000167851/ENSG00000158473/ENSG00000073861/ENSG00000162711/ENSG00000198435/ENSG00000167207/ENSG00000145675/ENSG00000173585/ENSG00000159958/ENSG00000100351/ENSG00000198821/ENSG00000101665/ENSG00000196352/ENSG00000119457/ENSG00000101082/ENSG00000196684/ENSG00000152518/ENSG00000168036/ENSG00000074966/ENSG00000143507/ENSG00000197329/ENSG00000141736/ENSG00000111913/ENSG00000136573…
BP	GO:0016053	organic acid biosynthetic process	67/1682	378/14621	0.000194843	0.0090987	ENSG00000175445/ENSG00000038427/ENSG00000099998/ENSG00000135069/ENSG00000097021/ENSG00000162882/ENSG00000159228/ENSG00000160200/ENSG00000165140/ENSG00000146733/ENSG00000135929/ENSG00000008394/ENSG00000183010/ENSG00000099194/ENSG00000100031/ENSG00000105509/ENSG00000095303/ENSG00000141447/ENSG00000157870/ENSG00000108839/ENSG00000183549/ENSG00000134824/ENSG00000163106/ENSG00000170525/ENSG00000149485…	LPL/VCAN/GGT5/PSAT1/ACOT7/HAAO/CBR1/CBS/FBP1/PSPH/CYP27A1/MGST1/PYCR1/SCD/GGT1/HAS1/PTGS1/OSBPL1A/PRXL2B/ALOX12/ACSM5/FADS2/HPGDS/PFKFB3/FADS1/ACOX2/PHGDH/MGST2/MTHFD1/GPT2/PLA2G4A/GPD1/ASS1/HACD1/AHCY/SEPHS2/HSD17B12/PTGES/ELOVL7/BCAT2/PDK4/SCD5/TRIB3/AC098591.1/HIF1A/AKR1A1/PLOD3/MTHFD1L/PTGS2/OSBPL7/SHMT2/GOT1/CHST12/DSE/GPT/MECR/TGFB1/IGF1/MGLL/CSPG4/BCAT1/GOT2/ALOX15B/BPGM/RDH10/MGST3/EGF	67	50	ENSG00000175445/ENSG00000099998/ENSG00000135069/ENSG00000097021/ENSG00000162882/ENSG00000159228/ENSG00000160200/ENSG00000165140/ENSG00000146733/ENSG00000135929/ENSG00000008394/ENSG00000183010/ENSG00000099194/ENSG00000100031/ENSG00000141447/ENSG00000157870/ENSG00000183549/ENSG00000134824/ENSG00000163106/ENSG00000149485/ENSG00000168306/ENSG00000092621/ENSG00000085871/ENSG00000100714/ENSG00000166123…	17	ENSG00000038427/ENSG00000105509/ENSG00000095303/ENSG00000108839/ENSG00000170525/ENSG00000148344/ENSG00000164181/ENSG00000004799/ENSG00000145284/ENSG00000100644/ENSG00000073756/ENSG00000006025/ENSG00000136213/ENSG00000111817/ENSG00000105329/ENSG00000172331/ENSG00000138798
BP	GO:0030449	regulation of complement activation	13/1682	38/14621	0.000198892	0.00921036	ENSG00000173372/ENSG00000173369/ENSG00000159189/ENSG00000175899/ENSG00000196352/ENSG00000182326/ENSG00000166278/ENSG00000120885/ENSG00000126759/ENSG00000149131/ENSG00000167085/ENSG00000085063/ENSG00000110651	C1QA/C1QB/C1QC/A2M/CD55/C1S/C2/CLU/CFP/SERPING1/PHB/CD59/CD81	13	10	ENSG00000173372/ENSG00000173369/ENSG00000159189/ENSG00000175899/ENSG00000182326/ENSG00000166278/ENSG00000149131/ENSG00000167085/ENSG00000085063/ENSG00000110651	3	ENSG00000196352/ENSG00000120885/ENSG00000126759
BP	GO:0050777	negative regulation of immune response	29/1682	127/14621	0.000210164	0.00960558	ENSG00000175899/ENSG00000262406/ENSG00000167851/ENSG00000073861/ENSG00000162711/ENSG00000167207/ENSG00000101665/ENSG00000196352/ENSG00000134460/ENSG00000118503/ENSG00000132170/ENSG00000092445/ENSG00000131981/ENSG00000143507/ENSG00000149131/ENSG00000085063/ENSG00000136630/ENSG00000254087/ENSG00000102794/ENSG00000129654/ENSG00000168961/ENSG00000204592/ENSG00000142405/ENSG00000105329/ENSG00000121807…	A2M/MMP12/CD300A/TBX21/NLRP3/NOD2/SMAD7/CD55/IL2RA/TNFAIP3/PPARG/TYRO3/LGALS3/DUSP10/SERPING1/CD59/HLX/LYN/ACOD1/FOXJ1/LGALS9/HLA-E/NLRP12/TGFB1/CCR2/CD84/HAVCR2/CTLA4/FOXP3	29	14	ENSG00000175899/ENSG00000262406/ENSG00000134460/ENSG00000132170/ENSG00000092445/ENSG00000131981/ENSG00000149131/ENSG00000085063/ENSG00000136630/ENSG00000168961/ENSG00000066294/ENSG00000135077/ENSG00000163599/ENSG00000049768	15	ENSG00000167851/ENSG00000073861/ENSG00000162711/ENSG00000167207/ENSG00000101665/ENSG00000196352/ENSG00000118503/ENSG00000143507/ENSG00000254087/ENSG00000102794/ENSG00000129654/ENSG00000204592/ENSG00000142405/ENSG00000105329/ENSG00000121807
BP	GO:0040017	positive regulation of locomotion	79/1682	464/14621	0.000210884	0.00960558	ENSG00000163737/ENSG00000184371/ENSG00000050820/ENSG00000112715/ENSG00000133067/ENSG00000106366/ENSG00000198121/ENSG00000113721/ENSG00000170962/ENSG00000005884/ENSG00000150760/ENSG00000109272/ENSG00000124216/ENSG00000145675/ENSG00000144476/ENSG00000179820/ENSG00000127831/ENSG00000108702/ENSG00000117525/ENSG00000102359/ENSG00000177469/ENSG00000165197/ENSG00000106211/ENSG00000102755/ENSG00000181104…	PF4/CSF1/BCAR1/VEGFA/LGR6/SERPINE1/LPAR1/PDGFRB/PDGFD/ITGA3/DOCK1/PF4V1/SNAI1/PIK3R1/ACKR3/MYADM/VIL1/CCL1/F3/SRPX2/CAVIN1/VEGFD/HSPB1/FLT1/F2R/TRPV4/DAB2/GAS6/ENPP2/IRS2/PRKCE/CD274/LGALS3/COL18A1/FGFR1/CD40/CXCR2/RIPOR2/SEMA3F/KITLG/CCL3/RDX/ZNF703/DMTN/HIF1A/RRAS2/TNFRSF18/CCL5/HGF/IL6/SCARB1/MYLK/MYO1C/LYN/PTGS2/PDGFA/FAM83H/SELP/ITGA4/SEMA4B/LGALS9/RHOB/PHPT1/ATP8A1/SUN2/GTSE1/TGFBR2/PLK2/TG…	79	37	ENSG00000184371/ENSG00000050820/ENSG00000106366/ENSG00000198121/ENSG00000005884/ENSG00000150760/ENSG00000108702/ENSG00000117525/ENSG00000102359/ENSG00000177469/ENSG00000165197/ENSG00000106211/ENSG00000102755/ENSG00000111199/ENSG00000153071/ENSG00000183087/ENSG00000136960/ENSG00000120217/ENSG00000131981/ENSG00000077782/ENSG00000101017/ENSG00000049130/ENSG00000277632/ENSG00000137710/ENSG00000186891…	42	ENSG00000163737/ENSG00000112715/ENSG00000133067/ENSG00000113721/ENSG00000170962/ENSG00000109272/ENSG00000124216/ENSG00000145675/ENSG00000144476/ENSG00000179820/ENSG00000127831/ENSG00000181104/ENSG00000185950/ENSG00000171132/ENSG00000182871/ENSG00000180871/ENSG00000111913/ENSG00000001617/ENSG00000183779/ENSG00000158856/ENSG00000100644/ENSG00000133818/ENSG00000271503/ENSG00000019991/ENSG00000065534…
BP	GO:0010742	macrophage derived foam cell differentiation	11/1682	29/14621	0.000216979	0.00972381	ENSG00000175445/ENSG00000163737/ENSG00000184371/ENSG00000150782/ENSG00000038945/ENSG00000100906/ENSG00000132170/ENSG00000027075/ENSG00000105329/ENSG00000179593/ENSG00000115415	LPL/PF4/CSF1/IL18/MSR1/NFKBIA/PPARG/PRKCH/TGFB1/ALOX15B/STAT1	11	7	ENSG00000175445/ENSG00000184371/ENSG00000150782/ENSG00000038945/ENSG00000132170/ENSG00000179593/ENSG00000115415	4	ENSG00000163737/ENSG00000100906/ENSG00000027075/ENSG00000105329
BP	GO:0090077	foam cell differentiation	11/1682	29/14621	0.000216979	0.00972381	ENSG00000175445/ENSG00000163737/ENSG00000184371/ENSG00000150782/ENSG00000038945/ENSG00000100906/ENSG00000132170/ENSG00000027075/ENSG00000105329/ENSG00000179593/ENSG00000115415	LPL/PF4/CSF1/IL18/MSR1/NFKBIA/PPARG/PRKCH/TGFB1/ALOX15B/STAT1	11	7	ENSG00000175445/ENSG00000184371/ENSG00000150782/ENSG00000038945/ENSG00000132170/ENSG00000179593/ENSG00000115415	4	ENSG00000163737/ENSG00000100906/ENSG00000027075/ENSG00000105329
BP	GO:0007088	regulation of mitotic nuclear division	33/1682	152/14621	0.000220552	0.00980486	ENSG00000113721/ENSG00000127564/ENSG00000126787/ENSG00000146670/ENSG00000119408/ENSG00000156970/ENSG00000167513/ENSG00000135476/ENSG00000204388/ENSG00000134057/ENSG00000111276/ENSG00000087586/ENSG00000169679/ENSG00000120129/ENSG00000158402/ENSG00000164611/ENSG00000117724/ENSG00000094804/ENSG00000137804/ENSG00000138778/ENSG00000138160/ENSG00000011426/ENSG00000081377/ENSG00000255112/ENSG00000112742…	PDGFRB/PKMYT1/DLGAP5/CDCA5/NEK6/BUB1B/CDT1/ESPL1/HSPA1B/CCNB1/CDKN1B/AURKA/BUB1/DUSP1/CDC25C/PTTG1/CENPF/CDC6/NUSAP1/CENPE/KIF11/ANLN/CDC14B/CHMP1B/TTK/TGFB1/IGF1/NEK2/PLK1/EGF/NME6/LRP5/TRIP13	33	25	ENSG00000127564/ENSG00000126787/ENSG00000146670/ENSG00000119408/ENSG00000156970/ENSG00000167513/ENSG00000135476/ENSG00000134057/ENSG00000087586/ENSG00000169679/ENSG00000158402/ENSG00000164611/ENSG00000117724/ENSG00000094804/ENSG00000137804/ENSG00000138778/ENSG00000138160/ENSG00000011426/ENSG00000112742/ENSG00000017427/ENSG00000117650/ENSG00000166851/ENSG00000172113/ENSG00000162337/ENSG00000071539	8	ENSG00000113721/ENSG00000204388/ENSG00000111276/ENSG00000120129/ENSG00000081377/ENSG00000255112/ENSG00000105329/ENSG00000138798
BP	GO:0043409	negative regulation of MAPK cascade	32/1682	146/14621	0.000227285	0.00998437	ENSG00000100234/ENSG00000154277/ENSG00000167851/ENSG00000116741/ENSG00000137642/ENSG00000166068/ENSG00000130203/ENSG00000111206/ENSG00000184545/ENSG00000068001/ENSG00000120129/ENSG00000179094/ENSG00000143507/ENSG00000162545/ENSG00000198369/ENSG00000167085/ENSG00000128342/ENSG00000165795/ENSG00000092820/ENSG00000254087/ENSG00000142405/ENSG00000150593/ENSG00000150907/ENSG00000120694/ENSG00000149177…	TIMP3/UCHL1/CD300A/RGS2/SORL1/SPRED1/APOE/FOXM1/DUSP8/HYAL2/DUSP1/PER1/DUSP10/CAMK2N1/SPRED2/PHB/LIF/NDRG2/EZR/LYN/NLRP12/PDCD4/FOXO1/HSPH1/PTPRJ/PBK/ITGB1BP1/DUSP6/GBA/MAPK8IP1/GBP1/SLC9A3R1	32	15	ENSG00000100234/ENSG00000154277/ENSG00000166068/ENSG00000130203/ENSG00000111206/ENSG00000068001/ENSG00000198369/ENSG00000167085/ENSG00000128342/ENSG00000165795/ENSG00000168078/ENSG00000119185/ENSG00000139318/ENSG00000177628/ENSG00000117228	17	ENSG00000167851/ENSG00000116741/ENSG00000137642/ENSG00000184545/ENSG00000120129/ENSG00000179094/ENSG00000143507/ENSG00000162545/ENSG00000092820/ENSG00000254087/ENSG00000142405/ENSG00000150593/ENSG00000150907/ENSG00000120694/ENSG00000149177/ENSG00000121653/ENSG00000109062
BP	GO:1902105	regulation of leukocyte differentiation	47/1682	243/14621	0.000229877	0.00998437	ENSG00000164935/ENSG00000163737/ENSG00000159189/ENSG00000184371/ENSG00000150782/ENSG00000122378/ENSG00000197046/ENSG00000073861/ENSG00000162711/ENSG00000198435/ENSG00000162367/ENSG00000145675/ENSG00000155090/ENSG00000127318/ENSG00000106565/ENSG00000101665/ENSG00000170345/ENSG00000187098/ENSG00000134460/ENSG00000119457/ENSG00000121594/ENSG00000183087/ENSG00000155846/ENSG00000239672/ENSG00000152518…	DCSTAMP/PF4/C1QC/CSF1/IL18/PRXL2A/SIGLEC15/TBX21/NLRP3/NRARP/TAL1/PIK3R1/KLF10/IL22/TMEM176B/SMAD7/FOS/MITF/IL2RA/SLC46A2/CD80/GAS6/PPARGC1B/NME1/ZFP36L2/CTNNB1/OCSTAMP/HMGB3/DUSP10/ERBB2/TMEM176A/KITLG/CCL3/TNFRSF18/HLX/LIF/LYN/FOXJ1/LGALS9/TGFBR2/TGFB1/PIK3R6/ID2/CD4/EVI2B/CTLA4/FOXP3	47	27	ENSG00000164935/ENSG00000159189/ENSG00000184371/ENSG00000150782/ENSG00000122378/ENSG00000197046/ENSG00000127318/ENSG00000106565/ENSG00000187098/ENSG00000134460/ENSG00000121594/ENSG00000183087/ENSG00000155846/ENSG00000239672/ENSG00000149635/ENSG00000029993/ENSG00000002933/ENSG00000049130/ENSG00000277632/ENSG00000186891/ENSG00000136630/ENSG00000128342/ENSG00000168961/ENSG00000276231/ENSG00000010610…	20	ENSG00000163737/ENSG00000073861/ENSG00000162711/ENSG00000198435/ENSG00000162367/ENSG00000145675/ENSG00000155090/ENSG00000101665/ENSG00000170345/ENSG00000119457/ENSG00000152518/ENSG00000168036/ENSG00000143507/ENSG00000141736/ENSG00000254087/ENSG00000129654/ENSG00000163513/ENSG00000105329/ENSG00000115738/ENSG00000185862
BP	GO:0050867	positive regulation of cell activation	55/1682	297/14621	0.00022998	0.00998437	ENSG00000150782/ENSG00000090659/ENSG00000158473/ENSG00000113721/ENSG00000073861/ENSG00000162711/ENSG00000167207/ENSG00000145675/ENSG00000159958/ENSG00000127318/ENSG00000100351/ENSG00000198821/ENSG00000196352/ENSG00000134460/ENSG00000121594/ENSG00000183087/ENSG00000185950/ENSG00000120217/ENSG00000134215/ENSG00000143507/ENSG00000101017/ENSG00000197329/ENSG00000186827/ENSG00000197646/ENSG00000119508…	IL18/CD209/CD1D/PDGFRB/TBX21/NLRP3/NOD2/PIK3R1/TNFRSF13C/IL22/GRAP2/CD247/CD55/IL2RA/CD80/GAS6/IRS2/CD274/VAV3/DUSP10/CD40/PELI1/TNFRSF4/PDCD1LG2/NR4A3/DMTN/HLX/CCL5/KLRK1/PDCD1/IL6/CD24/LYN/SELP/LGALS9/FYN/CD81/HLA-E/MEF2C/TGFBR2/TGFB1/IGF1/LRRK2/PIK3R6/MAP3K8/TTBK1/HSPH1/CCR2/CD4/HAVCR2/LGALS1/YES1/CTLA4/IL13/FOXP3	55	24	ENSG00000150782/ENSG00000090659/ENSG00000127318/ENSG00000134460/ENSG00000121594/ENSG00000183087/ENSG00000120217/ENSG00000101017/ENSG00000186827/ENSG00000197646/ENSG00000136630/ENSG00000188389/ENSG00000136244/ENSG00000168961/ENSG00000110651/ENSG00000017427/ENSG00000276231/ENSG00000146216/ENSG00000010610/ENSG00000135077/ENSG00000100097/ENSG00000163599/ENSG00000169194/ENSG00000049768	31	ENSG00000158473/ENSG00000113721/ENSG00000073861/ENSG00000162711/ENSG00000167207/ENSG00000145675/ENSG00000159958/ENSG00000100351/ENSG00000198821/ENSG00000196352/ENSG00000185950/ENSG00000134215/ENSG00000143507/ENSG00000197329/ENSG00000119508/ENSG00000158856/ENSG00000271503/ENSG00000213809/ENSG00000272398/ENSG00000254087/ENSG00000174175/ENSG00000010810/ENSG00000204592/ENSG00000081189/ENSG00000163513…
BP	GO:0048660	regulation of smooth muscle cell proliferation	27/1682	116/14621	0.000246122	0.0106023	ENSG00000150782/ENSG00000198959/ENSG00000113721/ENSG00000170962/ENSG00000105835/ENSG00000111276/ENSG00000116604/ENSG00000118503/ENSG00000168036/ENSG00000132170/ENSG00000093010/ENSG00000146674/ENSG00000119508/ENSG00000271503/ENSG00000165795/ENSG00000136244/ENSG00000073756/ENSG00000106018/ENSG00000081189/ENSG00000163513/ENSG00000150593/ENSG00000017427/ENSG00000085662/ENSG00000115738/ENSG00000087245…	IL18/TGM2/PDGFRB/PDGFD/NAMPT/CDKN1B/MEF2D/TNFAIP3/CTNNB1/PPARG/COMT/IGFBP3/NR4A3/CCL5/NDRG2/IL6/PTGS2/VIPR2/MEF2C/TGFBR2/PDCD4/IGF1/AKR1B1/ID2/MMP2/IL13/STAT1	27	11	ENSG00000150782/ENSG00000198959/ENSG00000132170/ENSG00000093010/ENSG00000165795/ENSG00000136244/ENSG00000017427/ENSG00000085662/ENSG00000087245/ENSG00000169194/ENSG00000115415	16	ENSG00000113721/ENSG00000170962/ENSG00000105835/ENSG00000111276/ENSG00000116604/ENSG00000118503/ENSG00000168036/ENSG00000146674/ENSG00000119508/ENSG00000271503/ENSG00000073756/ENSG00000106018/ENSG00000081189/ENSG00000163513/ENSG00000150593/ENSG00000115738
BP	GO:0051783	regulation of nuclear division	36/1682	172/14621	0.000251531	0.0106699	ENSG00000113721/ENSG00000127564/ENSG00000117399/ENSG00000126787/ENSG00000146670/ENSG00000119408/ENSG00000156970/ENSG00000167513/ENSG00000135476/ENSG00000204388/ENSG00000134057/ENSG00000111276/ENSG00000087586/ENSG00000169679/ENSG00000120129/ENSG00000158402/ENSG00000164611/ENSG00000117724/ENSG00000094804/ENSG00000137804/ENSG00000182621/ENSG00000138778/ENSG00000138160/ENSG00000011426/ENSG00000081377…	PDGFRB/PKMYT1/CDC20/DLGAP5/CDCA5/NEK6/BUB1B/CDT1/ESPL1/HSPA1B/CCNB1/CDKN1B/AURKA/BUB1/DUSP1/CDC25C/PTTG1/CENPF/CDC6/NUSAP1/PLCB1/CENPE/KIF11/ANLN/CDC14B/LIF/CHMP1B/TTK/TGFB1/IGF1/NEK2/PLK1/EGF/NME6/LRP5/TRIP13	36	27	ENSG00000127564/ENSG00000117399/ENSG00000126787/ENSG00000146670/ENSG00000119408/ENSG00000156970/ENSG00000167513/ENSG00000135476/ENSG00000134057/ENSG00000087586/ENSG00000169679/ENSG00000158402/ENSG00000164611/ENSG00000117724/ENSG00000094804/ENSG00000137804/ENSG00000138778/ENSG00000138160/ENSG00000011426/ENSG00000128342/ENSG00000112742/ENSG00000017427/ENSG00000117650/ENSG00000166851/ENSG00000172113…	9	ENSG00000113721/ENSG00000204388/ENSG00000111276/ENSG00000120129/ENSG00000182621/ENSG00000081377/ENSG00000255112/ENSG00000105329/ENSG00000138798
BP	GO:0071219	cellular response to molecule of bacterial origin	36/1682	172/14621	0.000251531	0.0106699	ENSG00000150782/ENSG00000106366/ENSG00000153162/ENSG00000239998/ENSG00000162711/ENSG00000135446/ENSG00000128016/ENSG00000167207/ENSG00000196352/ENSG00000159674/ENSG00000121594/ENSG00000118503/ENSG00000184588/ENSG00000100906/ENSG00000111732/ENSG00000171132/ENSG00000168329/ENSG00000120217/ENSG00000101017/ENSG00000108342/ENSG00000113448/ENSG00000277632/ENSG00000197646/ENSG00000028137/ENSG00000271503…	IL18/SERPINE1/BMP6/LILRA2/NLRP3/CDK4/ZFP36/NOD2/CD55/SPON2/CD80/TNFAIP3/PDE4B/NFKBIA/AICDA/PRKCE/CX3CR1/CD274/CD40/CSF3/PDE4D/CCL3/PDCD1LG2/TNFRSF1B/CCL5/KLRK1/IL6/SCARB1/LYN/ACOD1/TREM2/MEF2C/PDCD4/TGFB1/HAVCR2/DEFA3	36	13	ENSG00000150782/ENSG00000106366/ENSG00000135446/ENSG00000121594/ENSG00000111732/ENSG00000120217/ENSG00000101017/ENSG00000277632/ENSG00000197646/ENSG00000136244/ENSG00000073060/ENSG00000095970/ENSG00000135077	23	ENSG00000153162/ENSG00000239998/ENSG00000162711/ENSG00000128016/ENSG00000167207/ENSG00000196352/ENSG00000159674/ENSG00000118503/ENSG00000184588/ENSG00000100906/ENSG00000171132/ENSG00000168329/ENSG00000108342/ENSG00000113448/ENSG00000028137/ENSG00000271503/ENSG00000213809/ENSG00000254087/ENSG00000102794/ENSG00000081189/ENSG00000150593/ENSG00000105329/ENSG00000239839
BP	GO:0072009	nephron epithelium development	22/1682	87/14621	0.00026098	0.0109869	ENSG00000112715/ENSG00000157483/ENSG00000166923/ENSG00000151490/ENSG00000196159/ENSG00000170873/ENSG00000168036/ENSG00000185920/ENSG00000125812/ENSG00000185630/ENSG00000261371/ENSG00000128342/ENSG00000172037/ENSG00000272398/ENSG00000275410/ENSG00000129654/ENSG00000081189/ENSG00000018408/ENSG00000105329/ENSG00000166341/ENSG00000184292/ENSG00000115415	VEGFA/MYO1E/GREM1/PTPRO/FAT4/MTSS1/CTNNB1/PTCH1/GZF1/PBX1/PECAM1/LIF/LAMB2/CD24/HNF1B/FOXJ1/MEF2C/WWTR1/TGFB1/DCHS1/TACSTD2/STAT1	22	9	ENSG00000157483/ENSG00000166923/ENSG00000151490/ENSG00000128342/ENSG00000172037/ENSG00000275410/ENSG00000018408/ENSG00000184292/ENSG00000115415	13	ENSG00000112715/ENSG00000196159/ENSG00000170873/ENSG00000168036/ENSG00000185920/ENSG00000125812/ENSG00000185630/ENSG00000261371/ENSG00000272398/ENSG00000129654/ENSG00000081189/ENSG00000105329/ENSG00000166341
BP	GO:0022408	negative regulation of cell-cell adhesion	31/1682	141/14621	0.000266715	0.0109992	ENSG00000138735/ENSG00000167851/ENSG00000073861/ENSG00000198435/ENSG00000108839/ENSG00000124145/ENSG00000179820/ENSG00000101665/ENSG00000111199/ENSG00000134460/ENSG00000130707/ENSG00000121594/ENSG00000120217/ENSG00000131981/ENSG00000197329/ENSG00000141736/ENSG00000111913/ENSG00000137710/ENSG00000197646/ENSG00000183779/ENSG00000136630/ENSG00000163154/ENSG00000133661/ENSG00000129654/ENSG00000168961…	PDE5A/CD300A/TBX21/NRARP/ALOX12/SDC4/MYADM/SMAD7/TRPV4/IL2RA/ASS1/CD80/CD274/LGALS3/PELI1/ERBB2/RIPOR2/RDX/PDCD1LG2/ZNF703/HLX/TNFAIP8L2/SFTPD/FOXJ1/LGALS9/PAWR/TGFB1/HAVCR2/DLG5/CTLA4/FOXP3	31	15	ENSG00000124145/ENSG00000111199/ENSG00000134460/ENSG00000130707/ENSG00000121594/ENSG00000120217/ENSG00000131981/ENSG00000137710/ENSG00000197646/ENSG00000136630/ENSG00000163154/ENSG00000168961/ENSG00000135077/ENSG00000163599/ENSG00000049768	16	ENSG00000138735/ENSG00000167851/ENSG00000073861/ENSG00000198435/ENSG00000108839/ENSG00000179820/ENSG00000101665/ENSG00000197329/ENSG00000141736/ENSG00000111913/ENSG00000183779/ENSG00000133661/ENSG00000129654/ENSG00000177425/ENSG00000105329/ENSG00000151208
BP	GO:0035850	epithelial cell differentiation involved in kidney development	13/1682	39/14621	0.000267211	0.0109992	ENSG00000157483/ENSG00000166923/ENSG00000151490/ENSG00000196159/ENSG00000170873/ENSG00000168036/ENSG00000128342/ENSG00000172037/ENSG00000272398/ENSG00000129654/ENSG00000081189/ENSG00000018408/ENSG00000115415	MYO1E/GREM1/PTPRO/FAT4/MTSS1/CTNNB1/LIF/LAMB2/CD24/FOXJ1/MEF2C/WWTR1/STAT1	13	7	ENSG00000157483/ENSG00000166923/ENSG00000151490/ENSG00000128342/ENSG00000172037/ENSG00000018408/ENSG00000115415	6	ENSG00000196159/ENSG00000170873/ENSG00000168036/ENSG00000272398/ENSG00000129654/ENSG00000081189
BP	GO:2000257	regulation of protein activation cascade	13/1682	39/14621	0.000267211	0.0109992	ENSG00000173372/ENSG00000173369/ENSG00000159189/ENSG00000175899/ENSG00000196352/ENSG00000182326/ENSG00000166278/ENSG00000120885/ENSG00000126759/ENSG00000149131/ENSG00000167085/ENSG00000085063/ENSG00000110651	C1QA/C1QB/C1QC/A2M/CD55/C1S/C2/CLU/CFP/SERPING1/PHB/CD59/CD81	13	10	ENSG00000173372/ENSG00000173369/ENSG00000159189/ENSG00000175899/ENSG00000182326/ENSG00000166278/ENSG00000149131/ENSG00000167085/ENSG00000085063/ENSG00000110651	3	ENSG00000196352/ENSG00000120885/ENSG00000126759
BP	GO:0046456	icosanoid biosynthetic process	14/1682	44/14621	0.000272568	0.0111372	ENSG00000099998/ENSG00000159228/ENSG00000008394/ENSG00000100031/ENSG00000095303/ENSG00000157870/ENSG00000108839/ENSG00000163106/ENSG00000149485/ENSG00000085871/ENSG00000116711/ENSG00000148344/ENSG00000073756/ENSG00000143198	GGT5/CBR1/MGST1/GGT1/PTGS1/PRXL2B/ALOX12/HPGDS/FADS1/MGST2/PLA2G4A/PTGES/PTGS2/MGST3	14	10	ENSG00000099998/ENSG00000159228/ENSG00000008394/ENSG00000100031/ENSG00000157870/ENSG00000163106/ENSG00000149485/ENSG00000085871/ENSG00000116711/ENSG00000143198	4	ENSG00000095303/ENSG00000108839/ENSG00000148344/ENSG00000073756
BP	GO:0009110	vitamin biosynthetic process	9/1682	21/14621	0.000278441	0.0112941	ENSG00000135069/ENSG00000111012/ENSG00000100979/ENSG00000124216/ENSG00000108439/ENSG00000132763/ENSG00000117448/ENSG00000139428/ENSG00000160209	PSAT1/CYP27B1/PLTP/SNAI1/PNPO/MMACHC/AKR1A1/MMAB/PDXK	9	8	ENSG00000135069/ENSG00000111012/ENSG00000100979/ENSG00000108439/ENSG00000132763/ENSG00000117448/ENSG00000139428/ENSG00000160209	1	ENSG00000124216
BP	GO:0046683	response to organophosphorus	27/1682	117/14621	0.000285509	0.0114969	ENSG00000198121/ENSG00000180509/ENSG00000167588/ENSG00000170345/ENSG00000120129/ENSG00000125740/ENSG00000176890/ENSG00000186642/ENSG00000079337/ENSG00000187134/ENSG00000155846/ENSG00000054356/ENSG00000239672/ENSG00000179094/ENSG00000169313/ENSG00000083454/ENSG00000158856/ENSG00000092820/ENSG00000171223/ENSG00000073756/ENSG00000100678/ENSG00000130522/ENSG00000108576/ENSG00000130529/ENSG00000109321…	LPAR1/KCNE1/GPD1/FOS/DUSP1/FOSB/TYMS/PDE2A/RAPGEF3/AKR1C1/PPARGC1B/PTPRN/NME1/PER1/P2RY12/P2RX5/DMTN/EZR/JUNB/PTGS2/SLC8A3/JUND/SLC6A4/TRPM4/AREG/BSG/STAT1	27	11	ENSG00000198121/ENSG00000180509/ENSG00000167588/ENSG00000176890/ENSG00000079337/ENSG00000187134/ENSG00000155846/ENSG00000239672/ENSG00000130529/ENSG00000172270/ENSG00000115415	16	ENSG00000170345/ENSG00000120129/ENSG00000125740/ENSG00000186642/ENSG00000054356/ENSG00000179094/ENSG00000169313/ENSG00000083454/ENSG00000158856/ENSG00000092820/ENSG00000171223/ENSG00000073756/ENSG00000100678/ENSG00000130522/ENSG00000108576/ENSG00000109321
BP	GO:0001525	angiogenesis	76/1682	447/14621	0.000288265	0.0115244	ENSG00000163737/ENSG00000205336/ENSG00000112715/ENSG00000133048/ENSG00000150782/ENSG00000171812/ENSG00000106366/ENSG00000127528/ENSG00000128165/ENSG00000113721/ENSG00000166923/ENSG00000133639/ENSG00000066056/ENSG00000143995/ENSG00000166068/ENSG00000143369/ENSG00000198435/ENSG00000138061/ENSG00000162367/ENSG00000144476/ENSG00000117525/ENSG00000102359/ENSG00000165197/ENSG00000123358/ENSG00000106211…	PF4/ADGRG1/VEGFA/CHI3L1/IL18/COL8A2/SERPINE1/KLF2/ADM2/PDGFRB/GREM1/BTG1/TIE1/MEIS1/SPRED1/ECM1/NRARP/CYP1B1/TAL1/ACKR3/F3/SRPX2/VEGFD/NR4A1/HSPB1/FLT1/ANXA2/RAPGEF3/E2F8/TNFAIP3/ARHGAP24/CTNNB1/ENPP2/PPARG/CX3CR1/NOTCH4/VAV3/COL18A1/FGFR1/CD40/ERBB2/CXCR2/EPAS1/HIF1A/SAT1/GATA6/HGF/IL6/PTGS2/PDGFA/JMJD6/RHOB/ADAM15/CEMIP2/EGLN1/HPSE/FASLG/CLIC4/TGFBR2/PROK2/PLK2/PIK3R6/GAB1/CCR2/CSPG4/WNT7A/GNA1…	76	35	ENSG00000133048/ENSG00000150782/ENSG00000171812/ENSG00000106366/ENSG00000128165/ENSG00000166923/ENSG00000066056/ENSG00000166068/ENSG00000143369/ENSG00000138061/ENSG00000117525/ENSG00000102359/ENSG00000165197/ENSG00000106211/ENSG00000102755/ENSG00000182718/ENSG00000079337/ENSG00000129173/ENSG00000136960/ENSG00000132170/ENSG00000077782/ENSG00000101017/ENSG00000116016/ENSG00000136244/ENSG00000197461…	41	ENSG00000163737/ENSG00000205336/ENSG00000112715/ENSG00000127528/ENSG00000113721/ENSG00000133639/ENSG00000143995/ENSG00000198435/ENSG00000162367/ENSG00000144476/ENSG00000123358/ENSG00000118503/ENSG00000138639/ENSG00000168036/ENSG00000168329/ENSG00000204301/ENSG00000134215/ENSG00000182871/ENSG00000141736/ENSG00000180871/ENSG00000100644/ENSG00000130066/ENSG00000141448/ENSG00000019991/ENSG00000073756…
BP	GO:0042098	T cell proliferation	35/1682	167/14621	0.000296422	0.0117658	ENSG00000150782/ENSG00000090659/ENSG00000138735/ENSG00000105205/ENSG00000158473/ENSG00000124145/ENSG00000159958/ENSG00000196352/ENSG00000134460/ENSG00000121594/ENSG00000168036/ENSG00000120217/ENSG00000131981/ENSG00000197329/ENSG00000141736/ENSG00000186827/ENSG00000197646/ENSG00000271503/ENSG00000136244/ENSG00000272398/ENSG00000133661/ENSG00000129654/ENSG00000168961/ENSG00000010810/ENSG00000204592…	IL18/CD209/PDE5A/CLC/CD1D/SDC4/TNFRSF13C/CD55/IL2RA/CD80/CTNNB1/CD274/LGALS3/PELI1/ERBB2/TNFRSF4/PDCD1LG2/CCL5/IL6/CD24/SFTPD/FOXJ1/LGALS9/FYN/HLA-E/TGFBR2/PAWR/TGFB1/IGF1/CCR2/CD4/HAVCR2/DLG5/CTLA4/FOXP3	35	17	ENSG00000150782/ENSG00000090659/ENSG00000105205/ENSG00000124145/ENSG00000134460/ENSG00000121594/ENSG00000120217/ENSG00000131981/ENSG00000186827/ENSG00000197646/ENSG00000136244/ENSG00000168961/ENSG00000017427/ENSG00000010610/ENSG00000135077/ENSG00000163599/ENSG00000049768	18	ENSG00000138735/ENSG00000158473/ENSG00000159958/ENSG00000196352/ENSG00000168036/ENSG00000197329/ENSG00000141736/ENSG00000271503/ENSG00000272398/ENSG00000133661/ENSG00000129654/ENSG00000010810/ENSG00000204592/ENSG00000163513/ENSG00000177425/ENSG00000105329/ENSG00000121807/ENSG00000151208
BP	GO:1903039	positive regulation of leukocyte cell-cell adhesion	41/1682	206/14621	0.000302553	0.0119227	ENSG00000150782/ENSG00000090659/ENSG00000158473/ENSG00000162711/ENSG00000167207/ENSG00000145675/ENSG00000159958/ENSG00000127318/ENSG00000100351/ENSG00000198821/ENSG00000196352/ENSG00000134460/ENSG00000121594/ENSG00000120217/ENSG00000143507/ENSG00000197646/ENSG00000119508/ENSG00000136630/ENSG00000271503/ENSG00000213809/ENSG00000188389/ENSG00000136244/ENSG00000272398/ENSG00000254087/ENSG00000115232…	IL18/CD209/CD1D/NLRP3/NOD2/PIK3R1/TNFRSF13C/IL22/GRAP2/CD247/CD55/IL2RA/CD80/CD274/DUSP10/PDCD1LG2/NR4A3/HLX/CCL5/KLRK1/PDCD1/IL6/CD24/LYN/ITGA4/LGALS9/FYN/HLA-E/TGFBR2/TGFB1/IGF1/PIK3R6/MAP3K8/HSPH1/CCR2/CD4/HAVCR2/LGALS1/YES1/CTLA4/FOXP3	41	18	ENSG00000150782/ENSG00000090659/ENSG00000127318/ENSG00000134460/ENSG00000121594/ENSG00000120217/ENSG00000197646/ENSG00000136630/ENSG00000188389/ENSG00000136244/ENSG00000168961/ENSG00000017427/ENSG00000276231/ENSG00000010610/ENSG00000135077/ENSG00000100097/ENSG00000163599/ENSG00000049768	23	ENSG00000158473/ENSG00000162711/ENSG00000167207/ENSG00000145675/ENSG00000159958/ENSG00000100351/ENSG00000198821/ENSG00000196352/ENSG00000143507/ENSG00000119508/ENSG00000271503/ENSG00000213809/ENSG00000272398/ENSG00000254087/ENSG00000115232/ENSG00000010810/ENSG00000204592/ENSG00000163513/ENSG00000105329/ENSG00000107968/ENSG00000120694/ENSG00000121807/ENSG00000176105
BP	GO:0071216	cellular response to biotic stimulus	39/1682	193/14621	0.000304664	0.0119227	ENSG00000150782/ENSG00000106366/ENSG00000153162/ENSG00000239998/ENSG00000162711/ENSG00000135446/ENSG00000128016/ENSG00000167207/ENSG00000196352/ENSG00000159674/ENSG00000121594/ENSG00000154920/ENSG00000118503/ENSG00000184588/ENSG00000100906/ENSG00000265972/ENSG00000111732/ENSG00000171132/ENSG00000168329/ENSG00000120217/ENSG00000101017/ENSG00000108342/ENSG00000113448/ENSG00000277632/ENSG00000197646…	IL18/SERPINE1/BMP6/LILRA2/NLRP3/CDK4/ZFP36/NOD2/CD55/SPON2/CD80/EME1/TNFAIP3/PDE4B/NFKBIA/TXNIP/AICDA/PRKCE/CX3CR1/CD274/CD40/CSF3/PDE4D/CCL3/PDCD1LG2/TNFRSF1B/WFS1/CCL5/KLRK1/IL6/SCARB1/LYN/ACOD1/TREM2/MEF2C/PDCD4/TGFB1/HAVCR2/DEFA3	39	15	ENSG00000150782/ENSG00000106366/ENSG00000135446/ENSG00000121594/ENSG00000154920/ENSG00000111732/ENSG00000120217/ENSG00000101017/ENSG00000277632/ENSG00000197646/ENSG00000109501/ENSG00000136244/ENSG00000073060/ENSG00000095970/ENSG00000135077	24	ENSG00000153162/ENSG00000239998/ENSG00000162711/ENSG00000128016/ENSG00000167207/ENSG00000196352/ENSG00000159674/ENSG00000118503/ENSG00000184588/ENSG00000100906/ENSG00000265972/ENSG00000171132/ENSG00000168329/ENSG00000108342/ENSG00000113448/ENSG00000028137/ENSG00000271503/ENSG00000213809/ENSG00000254087/ENSG00000102794/ENSG00000081189/ENSG00000150593/ENSG00000105329/ENSG00000239839
BP	GO:0016042	lipid catabolic process	51/1682	273/14621	0.000307622	0.011946	ENSG00000175445/ENSG00000121769/ENSG00000170323/ENSG00000196743/ENSG00000111012/ENSG00000107798/ENSG00000117594/ENSG00000164687/ENSG00000087076/ENSG00000204020/ENSG00000132793/ENSG00000166428/ENSG00000138061/ENSG00000135446/ENSG00000130203/ENSG00000127252/ENSG00000105223/ENSG00000133317/ENSG00000168306/ENSG00000085871/ENSG00000116711/ENSG00000134780/ENSG00000100344/ENSG00000138413/ENSG00000136960…	LPL/FABP3/FABP4/GM2A/CYP27B1/LIPA/HSD11B1/FABP5/HSD17B14/LIPN/LPIN3/PLD4/CYP1B1/CDK4/APOE/HRASLS/PLD3/LGALS12/ACOX2/MGST2/PLA2G4A/DAGLA/PNPLA3/IDH1/ENPP2/IRS2/PRKCE/PPT1/PCK2/CES3/RARRES3/PLCB1/ACAT2/SRD5A3/SCARB1/SCARF1/PLA2G15/HSD17B11/ALDH3A2/MECR/GLA/PLA1A/NCEH1/MGLL/CNR1/NEU3/EHHADH/ECHS1/PCCB/CPT2/GBA	51	41	ENSG00000175445/ENSG00000121769/ENSG00000170323/ENSG00000196743/ENSG00000111012/ENSG00000107798/ENSG00000117594/ENSG00000164687/ENSG00000087076/ENSG00000132793/ENSG00000138061/ENSG00000135446/ENSG00000130203/ENSG00000105223/ENSG00000168306/ENSG00000085871/ENSG00000116711/ENSG00000134780/ENSG00000100344/ENSG00000138413/ENSG00000136960/ENSG00000131238/ENSG00000100889/ENSG00000172828/ENSG00000120437…	10	ENSG00000204020/ENSG00000166428/ENSG00000127252/ENSG00000133317/ENSG00000185950/ENSG00000171132/ENSG00000133321/ENSG00000182621/ENSG00000198189/ENSG00000118432
BP	GO:0097305	response to alcohol	34/1682	161/14621	0.000309559	0.011946	ENSG00000181019/ENSG00000110092/ENSG00000127528/ENSG00000041982/ENSG00000148180/ENSG00000069702/ENSG00000100427/ENSG00000160211/ENSG00000186469/ENSG00000176890/ENSG00000170312/ENSG00000168036/ENSG00000132170/ENSG00000171132/ENSG00000185920/ENSG00000157193/ENSG00000108342/ENSG00000198785/ENSG00000277632/ENSG00000115233/ENSG00000170893/ENSG00000125384/ENSG00000006025/ENSG00000137563/ENSG00000010810…	NQO1/CCND1/KLF2/TNC/GSN/TGFBR3/MLC1/G6PD/GNG2/TYMS/CDK1/CTNNB1/PPARG/PRKCE/PTCH1/LRP8/CSF3/GRIN3A/CCL3/PSMD14/TRH/PTGER2/OSBPL7/GGH/FYN/PTGDR/PTGER4/TGFBR2/GRIN1/TGFB1/S100A8/CNR1/GOT2/IL13	34	16	ENSG00000181019/ENSG00000110092/ENSG00000041982/ENSG00000148180/ENSG00000160211/ENSG00000176890/ENSG00000170312/ENSG00000132170/ENSG00000157193/ENSG00000198785/ENSG00000277632/ENSG00000115233/ENSG00000137563/ENSG00000176884/ENSG00000125166/ENSG00000169194	18	ENSG00000127528/ENSG00000069702/ENSG00000100427/ENSG00000186469/ENSG00000168036/ENSG00000171132/ENSG00000185920/ENSG00000108342/ENSG00000170893/ENSG00000125384/ENSG00000006025/ENSG00000010810/ENSG00000168229/ENSG00000171522/ENSG00000163513/ENSG00000105329/ENSG00000143546/ENSG00000118432
BP	GO:1902969	mitotic DNA replication	6/1682	10/14621	0.000319725	0.0121919	ENSG00000093009/ENSG00000183765/ENSG00000077782/ENSG00000131153/ENSG00000101003/ENSG00000139618	CDC45/CHEK2/FGFR1/GINS2/GINS1/BRCA2	6	6	ENSG00000093009/ENSG00000183765/ENSG00000077782/ENSG00000131153/ENSG00000101003/ENSG00000139618	0
BP	GO:1902850	microtubule cytoskeleton organization involved in mitosis	29/1682	130/14621	0.000320319	0.0121919	ENSG00000117399/ENSG00000090889/ENSG00000135476/ENSG00000137807/ENSG00000204388/ENSG00000134057/ENSG00000087586/ENSG00000152253/ENSG00000164087/ENSG00000131462/ENSG00000178999/ENSG00000237649/ENSG00000137804/ENSG00000183765/ENSG00000101057/ENSG00000075702/ENSG00000138778/ENSG00000138160/ENSG00000117632/ENSG00000081377/ENSG00000255112/ENSG00000112742/ENSG00000100242/ENSG00000101197/ENSG00000145632…	CDC20/KIF4A/ESPL1/KIF23/HSPA1B/CCNB1/AURKA/SPC25/POC1A/TUBG1/AURKB/KIFC1/NUSAP1/CHEK2/MYBL2/WDR62/CENPE/KIF11/STMN1/CDC14B/CHMP1B/TTK/SUN2/BIRC7/PLK2/CENPA/NEK2/PLK1/TBCE	29	24	ENSG00000117399/ENSG00000090889/ENSG00000135476/ENSG00000137807/ENSG00000134057/ENSG00000087586/ENSG00000152253/ENSG00000164087/ENSG00000131462/ENSG00000178999/ENSG00000237649/ENSG00000137804/ENSG00000183765/ENSG00000101057/ENSG00000075702/ENSG00000138778/ENSG00000138160/ENSG00000117632/ENSG00000112742/ENSG00000101197/ENSG00000115163/ENSG00000117650/ENSG00000166851/ENSG00000284770	5	ENSG00000204388/ENSG00000081377/ENSG00000255112/ENSG00000100242/ENSG00000145632
BP	GO:0071236	cellular response to antibiotic	28/1682	124/14621	0.000326245	0.012333	ENSG00000181019/ENSG00000136810/ENSG00000127528/ENSG00000170962/ENSG00000183010/ENSG00000138061/ENSG00000213145/ENSG00000111276/ENSG00000116711/ENSG00000277258/ENSG00000184349/ENSG00000118503/ENSG00000170312/ENSG00000120738/ENSG00000171132/ENSG00000120885/ENSG00000119508/ENSG00000019991/ENSG00000136244/ENSG00000143878/ENSG00000081189/ENSG00000177425/ENSG00000188906/ENSG00000150907/ENSG00000120694…	NQO1/TXN/KLF2/PDGFD/PYCR1/CYP1B1/CRIP1/CDKN1B/PLA2G4A/PCGF2/EFNA5/TNFAIP3/CDK1/EGR1/PRKCE/CLU/NR4A3/HGF/IL6/RHOB/MEF2C/PAWR/LRRK2/FOXO1/HSPH1/PCNA/TRPM2/IL18BP	28	12	ENSG00000181019/ENSG00000136810/ENSG00000183010/ENSG00000138061/ENSG00000116711/ENSG00000277258/ENSG00000170312/ENSG00000120738/ENSG00000136244/ENSG00000132646/ENSG00000142185/ENSG00000137496	16	ENSG00000127528/ENSG00000170962/ENSG00000213145/ENSG00000111276/ENSG00000184349/ENSG00000118503/ENSG00000171132/ENSG00000120885/ENSG00000119508/ENSG00000019991/ENSG00000143878/ENSG00000081189/ENSG00000177425/ENSG00000188906/ENSG00000150907/ENSG00000120694
BP	GO:0007052	mitotic spindle organization	26/1682	112/14621	0.00033234	0.0123621	ENSG00000117399/ENSG00000090889/ENSG00000137807/ENSG00000204388/ENSG00000134057/ENSG00000087586/ENSG00000152253/ENSG00000164087/ENSG00000131462/ENSG00000178999/ENSG00000237649/ENSG00000183765/ENSG00000101057/ENSG00000075702/ENSG00000138778/ENSG00000138160/ENSG00000117632/ENSG00000081377/ENSG00000255112/ENSG00000112742/ENSG00000100242/ENSG00000101197/ENSG00000145632/ENSG00000117650/ENSG00000166851…	CDC20/KIF4A/KIF23/HSPA1B/CCNB1/AURKA/SPC25/POC1A/TUBG1/AURKB/KIFC1/CHEK2/MYBL2/WDR62/CENPE/KIF11/STMN1/CDC14B/CHMP1B/TTK/SUN2/BIRC7/PLK2/NEK2/PLK1/TBCE	26	21	ENSG00000117399/ENSG00000090889/ENSG00000137807/ENSG00000134057/ENSG00000087586/ENSG00000152253/ENSG00000164087/ENSG00000131462/ENSG00000178999/ENSG00000237649/ENSG00000183765/ENSG00000101057/ENSG00000075702/ENSG00000138778/ENSG00000138160/ENSG00000117632/ENSG00000112742/ENSG00000101197/ENSG00000117650/ENSG00000166851/ENSG00000284770	5	ENSG00000204388/ENSG00000081377/ENSG00000255112/ENSG00000100242/ENSG00000145632
BP	GO:0097530	granulocyte migration	26/1682	112/14621	0.00033234	0.0123621	ENSG00000163737/ENSG00000163221/ENSG00000184371/ENSG00000167851/ENSG00000119535/ENSG00000196639/ENSG00000109272/ENSG00000181374/ENSG00000108702/ENSG00000111199/ENSG00000184588/ENSG00000134215/ENSG00000131981/ENSG00000180871/ENSG00000111913/ENSG00000113448/ENSG00000261371/ENSG00000277632/ENSG00000271503/ENSG00000102970/ENSG00000121053/ENSG00000171522/ENSG00000196415/ENSG00000274736/ENSG00000143546…	PF4/S100A12/CSF1/CD300A/CSF3R/HRH1/PF4V1/CCL13/CCL1/TRPV4/PDE4B/VAV3/LGALS3/CXCR2/RIPOR2/PDE4D/PECAM1/CCL3/CCL5/CCL17/EPX/PTGER4/PRTN3/CCL23/S100A8/IL17RC	26	12	ENSG00000184371/ENSG00000196639/ENSG00000181374/ENSG00000108702/ENSG00000111199/ENSG00000131981/ENSG00000277632/ENSG00000102970/ENSG00000121053/ENSG00000196415/ENSG00000274736/ENSG00000163702	14	ENSG00000163737/ENSG00000163221/ENSG00000167851/ENSG00000119535/ENSG00000109272/ENSG00000184588/ENSG00000134215/ENSG00000180871/ENSG00000111913/ENSG00000113448/ENSG00000261371/ENSG00000271503/ENSG00000171522/ENSG00000143546
BP	GO:0001503	ossification	58/1682	322/14621	0.000333689	0.0123621	ENSG00000038427/ENSG00000184371/ENSG00000111012/ENSG00000161944/ENSG00000142156/ENSG00000041982/ENSG00000153162/ENSG00000137809/ENSG00000166923/ENSG00000174705/ENSG00000143369/ENSG00000196159/ENSG00000245848/ENSG00000124216/ENSG00000136929/ENSG00000155090/ENSG00000169184/ENSG00000166886/ENSG00000116604/ENSG00000155846/ENSG00000151014/ENSG00000168036/ENSG00000122862/ENSG00000185920/ENSG00000164066…	VCAN/CSF1/CYP27B1/ASGR2/COL6A1/TNC/BMP6/ITGA11/GREM1/SH3PXD2B/ECM1/FAT4/CEBPA/SNAI1/HEMGN/KLF10/MN1/NAB2/MEF2D/PPARGC1B/NOCT/CTNNB1/SRGN/PTCH1/INTU/IGFBP3/IARS/PBX1/CCL3/HIF1A/PHB/RRAS2/HGF/IL6/TOB1/JUNB/PTGS2/MEF2C/WWTR1/TPM4/DHRS3/PTGER4/RUNX3/TGFB1/JUND/IGF1/ID2/DCHS1/EGR2/TRPM4/SORT1/MRC2/RBPJ/MMP2/ID1/LRP5/AREG/SP3	58	26	ENSG00000184371/ENSG00000111012/ENSG00000142156/ENSG00000041982/ENSG00000137809/ENSG00000166923/ENSG00000174705/ENSG00000143369/ENSG00000245848/ENSG00000166886/ENSG00000155846/ENSG00000164066/ENSG00000196305/ENSG00000277632/ENSG00000167085/ENSG00000136244/ENSG00000018408/ENSG00000167460/ENSG00000017427/ENSG00000122877/ENSG00000130529/ENSG00000134243/ENSG00000011028/ENSG00000168214/ENSG00000087245…	32	ENSG00000038427/ENSG00000161944/ENSG00000153162/ENSG00000196159/ENSG00000124216/ENSG00000136929/ENSG00000155090/ENSG00000169184/ENSG00000116604/ENSG00000151014/ENSG00000168036/ENSG00000122862/ENSG00000185920/ENSG00000146674/ENSG00000185630/ENSG00000100644/ENSG00000133818/ENSG00000019991/ENSG00000141232/ENSG00000171223/ENSG00000073756/ENSG00000081189/ENSG00000162496/ENSG00000171522/ENSG00000020633…
BP	GO:0043410	positive regulation of MAPK cascade	81/1682	486/14621	0.000353655	0.0127955	ENSG00000163221/ENSG00000156265/ENSG00000112715/ENSG00000133048/ENSG00000138735/ENSG00000121966/ENSG00000198121/ENSG00000113721/ENSG00000066056/ENSG00000170962/ENSG00000099985/ENSG00000167207/ENSG00000183856/ENSG00000144476/ENSG00000148053/ENSG00000181374/ENSG00000108702/ENSG00000171051/ENSG00000170955/ENSG00000102755/ENSG00000181104/ENSG00000111199/ENSG00000183087/ENSG00000095015/ENSG00000170312…	S100A12/MAP3K7CL/VEGFA/CHI3L1/PDE5A/CXCR4/LPAR1/PDGFRB/TIE1/PDGFD/OSM/NOD2/IQGAP3/ACKR3/NTRK2/CCL13/CCL1/FPR1/CAVIN3/FLT1/F2R/TRPV4/GAS6/MAP3K1/CDK1/PELI2/ALK/CTNNB1/TNFAIP8L3/PRKCE/NRG1/TYRO3/BANK1/FGFR1/PLCB1/CD40/ERBB2/IGFBP3/TNFRSF4/GADD45G/KITLG/CCL3/TNFRSF1B/PHB/CCL5/LIF/SLAMF1/HGF/IL6/CCL17/CD24/PDGFA/MAP2K6/LGALS9/SORBS3/TREM2/CD81/LAMTOR2/S1PR2/GADD45B/BIRC7/NENF/IGFBP4/EPHA4/PROK2/TGFB1…	81	43	ENSG00000133048/ENSG00000198121/ENSG00000066056/ENSG00000183856/ENSG00000148053/ENSG00000181374/ENSG00000108702/ENSG00000170955/ENSG00000102755/ENSG00000111199/ENSG00000183087/ENSG00000170312/ENSG00000171094/ENSG00000183578/ENSG00000092445/ENSG00000077782/ENSG00000101017/ENSG00000186827/ENSG00000130222/ENSG00000049130/ENSG00000277632/ENSG00000167085/ENSG00000128342/ENSG00000117090/ENSG00000136244…	38	ENSG00000163221/ENSG00000156265/ENSG00000112715/ENSG00000138735/ENSG00000121966/ENSG00000113721/ENSG00000170962/ENSG00000099985/ENSG00000167207/ENSG00000144476/ENSG00000171051/ENSG00000181104/ENSG00000095015/ENSG00000139946/ENSG00000168036/ENSG00000171132/ENSG00000157168/ENSG00000153064/ENSG00000182621/ENSG00000141736/ENSG00000146674/ENSG00000028137/ENSG00000271503/ENSG00000019991/ENSG00000272398…
BP	GO:0001776	leukocyte homeostasis	21/1682	83/14621	0.000354036	0.0127955	ENSG00000157514/ENSG00000159958/ENSG00000157456/ENSG00000100714/ENSG00000134460/ENSG00000119457/ENSG00000118503/ENSG00000184588/ENSG00000175857/ENSG00000180871/ENSG00000049130/ENSG00000100644/ENSG00000136244/ENSG00000136603/ENSG00000254087/ENSG00000168961/ENSG00000081189/ENSG00000105329/ENSG00000121807/ENSG00000153094/ENSG00000049768	TSC22D3/TNFRSF13C/CCNB2/MTHFD1/IL2RA/SLC46A2/TNFAIP3/PDE4B/GAPT/CXCR2/KITLG/HIF1A/IL6/SKIL/LYN/LGALS9/MEF2C/TGFB1/CCR2/BCL2L11/FOXP3	21	7	ENSG00000157456/ENSG00000100714/ENSG00000134460/ENSG00000049130/ENSG00000136244/ENSG00000168961/ENSG00000049768	14	ENSG00000157514/ENSG00000159958/ENSG00000119457/ENSG00000118503/ENSG00000184588/ENSG00000175857/ENSG00000180871/ENSG00000100644/ENSG00000136603/ENSG00000254087/ENSG00000081189/ENSG00000105329/ENSG00000121807/ENSG00000153094
BP	GO:0071398	cellular response to fatty acid	14/1682	45/14621	0.00035424	0.0127955	ENSG00000126262/ENSG00000041982/ENSG00000135446/ENSG00000134057/ENSG00000186469/ENSG00000239672/ENSG00000132170/ENSG00000171132/ENSG00000062282/ENSG00000153823/ENSG00000004799/ENSG00000125384/ENSG00000168229/ENSG00000171522	FFAR2/TNC/CDK4/CCNB1/GNG2/NME1/PPARG/PRKCE/DGAT2/PID1/PDK4/PTGER2/PTGDR/PTGER4	14	5	ENSG00000041982/ENSG00000135446/ENSG00000134057/ENSG00000239672/ENSG00000132170	9	ENSG00000126262/ENSG00000186469/ENSG00000171132/ENSG00000062282/ENSG00000153823/ENSG00000004799/ENSG00000125384/ENSG00000168229/ENSG00000171522
BP	GO:0006636	unsaturated fatty acid biosynthetic process	13/1682	40/14621	0.000354598	0.0127955	ENSG00000159228/ENSG00000008394/ENSG00000099194/ENSG00000095303/ENSG00000157870/ENSG00000108839/ENSG00000134824/ENSG00000163106/ENSG00000149485/ENSG00000148344/ENSG00000145284/ENSG00000073756/ENSG00000179593	CBR1/MGST1/SCD/PTGS1/PRXL2B/ALOX12/FADS2/HPGDS/FADS1/PTGES/SCD5/PTGS2/ALOX15B	13	8	ENSG00000159228/ENSG00000008394/ENSG00000099194/ENSG00000157870/ENSG00000134824/ENSG00000163106/ENSG00000149485/ENSG00000179593	5	ENSG00000095303/ENSG00000108839/ENSG00000148344/ENSG00000145284/ENSG00000073756
BP	GO:0045785	positive regulation of cell adhesion	63/1682	358/14621	0.000364584	0.0130709	ENSG00000184371/ENSG00000205336/ENSG00000112715/ENSG00000150782/ENSG00000198959/ENSG00000090659/ENSG00000158473/ENSG00000162711/ENSG00000005884/ENSG00000150760/ENSG00000167207/ENSG00000124145/ENSG00000145675/ENSG00000179820/ENSG00000159958/ENSG00000127318/ENSG00000100351/ENSG00000198821/ENSG00000101665/ENSG00000196352/ENSG00000134460/ENSG00000121594/ENSG00000213465/ENSG00000171132/ENSG00000120217…	CSF1/ADGRG1/VEGFA/IL18/TGM2/CD209/CD1D/NLRP3/ITGA3/DOCK1/NOD2/SDC4/PIK3R1/MYADM/TNFRSF13C/IL22/GRAP2/CD247/SMAD7/CD55/IL2RA/CD80/ARL2/PRKCE/CD274/HSD17B12/VAV3/DUSP10/ERBB2/PDCD1LG2/NR4A3/DMTN/PLEKHA2/TNFRSF18/HLX/CCL5/KLRK1/PDCD1/IL6/CD24/LYN/FBLN2/ITGA4/LGALS9/NID1/FYN/HLA-E/TGFBR2/DENND6A/TGFB1/IGF1/PIK3R6/MAP3K8/HSPH1/CCR2/CD4/HAVCR2/PTPRJ/LGALS1/ITGB1BP1/YES1/CTLA4/FOXP3	63	27	ENSG00000184371/ENSG00000150782/ENSG00000198959/ENSG00000090659/ENSG00000005884/ENSG00000150760/ENSG00000124145/ENSG00000127318/ENSG00000134460/ENSG00000121594/ENSG00000213465/ENSG00000120217/ENSG00000149084/ENSG00000197646/ENSG00000186891/ENSG00000136630/ENSG00000188389/ENSG00000136244/ENSG00000168961/ENSG00000017427/ENSG00000276231/ENSG00000010610/ENSG00000135077/ENSG00000100097/ENSG00000119185…	36	ENSG00000205336/ENSG00000112715/ENSG00000158473/ENSG00000162711/ENSG00000167207/ENSG00000145675/ENSG00000179820/ENSG00000159958/ENSG00000100351/ENSG00000198821/ENSG00000101665/ENSG00000196352/ENSG00000171132/ENSG00000134215/ENSG00000143507/ENSG00000141736/ENSG00000119508/ENSG00000158856/ENSG00000169499/ENSG00000271503/ENSG00000213809/ENSG00000272398/ENSG00000254087/ENSG00000163520/ENSG00000115232…
BP	GO:0036336	dendritic cell migration	10/1682	26/14621	0.000368176	0.0131151	ENSG00000121966/ENSG00000183087/ENSG00000163464/ENSG00000180871/ENSG00000271503/ENSG00000168961/ENSG00000142405/ENSG00000121807/ENSG00000130529/ENSG00000142185	CXCR4/GAS6/CXCR1/CXCR2/CCL5/LGALS9/NLRP12/CCR2/TRPM4/TRPM2	10	4	ENSG00000183087/ENSG00000168961/ENSG00000130529/ENSG00000142185	6	ENSG00000121966/ENSG00000163464/ENSG00000180871/ENSG00000271503/ENSG00000142405/ENSG00000121807
BP	GO:0000302	response to reactive oxygen species	41/1682	208/14621	0.000373243	0.0132109	ENSG00000181019/ENSG00000188536/ENSG00000206172/ENSG00000198431/ENSG00000244734/ENSG00000117450/ENSG00000136810/ENSG00000127528/ENSG00000113721/ENSG00000170962/ENSG00000183010/ENSG00000138061/ENSG00000130203/ENSG00000068001/ENSG00000197763/ENSG00000170345/ENSG00000120129/ENSG00000277258/ENSG00000155846/ENSG00000054356/ENSG00000165672/ENSG00000118503/ENSG00000170312/ENSG00000265972/ENSG00000119508…	NQO1/HBA2/HBA1/TXNRD1/HBB/PRDX1/TXN/KLF2/PDGFRB/PDGFD/PYCR1/CYP1B1/APOE/HYAL2/TXNRD3/FOS/DUSP1/PCGF2/PPARGC1B/PTPRN/PRDX3/TNFAIP3/CDK1/TXNIP/NR4A3/GNAO1/HGF/IL6/NME8/RHOB/MPV17/EGLN1/PAWR/LRRK2/FOXO1/HSPH1/PCNA/TRPM2/IL18BP/AREG/STAT1	41	19	ENSG00000181019/ENSG00000198431/ENSG00000117450/ENSG00000136810/ENSG00000183010/ENSG00000138061/ENSG00000130203/ENSG00000068001/ENSG00000197763/ENSG00000277258/ENSG00000155846/ENSG00000165672/ENSG00000170312/ENSG00000136244/ENSG00000115204/ENSG00000132646/ENSG00000142185/ENSG00000137496/ENSG00000115415	22	ENSG00000188536/ENSG00000206172/ENSG00000244734/ENSG00000127528/ENSG00000113721/ENSG00000170962/ENSG00000170345/ENSG00000120129/ENSG00000054356/ENSG00000118503/ENSG00000265972/ENSG00000119508/ENSG00000087258/ENSG00000019991/ENSG00000086288/ENSG00000143878/ENSG00000135766/ENSG00000177425/ENSG00000188906/ENSG00000150907/ENSG00000120694/ENSG00000109321
BP	GO:0048659	smooth muscle cell proliferation	27/1682	119/14621	0.000381345	0.0134122	ENSG00000150782/ENSG00000198959/ENSG00000113721/ENSG00000170962/ENSG00000105835/ENSG00000111276/ENSG00000116604/ENSG00000118503/ENSG00000168036/ENSG00000132170/ENSG00000093010/ENSG00000146674/ENSG00000119508/ENSG00000271503/ENSG00000165795/ENSG00000136244/ENSG00000073756/ENSG00000106018/ENSG00000081189/ENSG00000163513/ENSG00000150593/ENSG00000017427/ENSG00000085662/ENSG00000115738/ENSG00000087245…	IL18/TGM2/PDGFRB/PDGFD/NAMPT/CDKN1B/MEF2D/TNFAIP3/CTNNB1/PPARG/COMT/IGFBP3/NR4A3/CCL5/NDRG2/IL6/PTGS2/VIPR2/MEF2C/TGFBR2/PDCD4/IGF1/AKR1B1/ID2/MMP2/IL13/STAT1	27	11	ENSG00000150782/ENSG00000198959/ENSG00000132170/ENSG00000093010/ENSG00000165795/ENSG00000136244/ENSG00000017427/ENSG00000085662/ENSG00000087245/ENSG00000169194/ENSG00000115415	16	ENSG00000113721/ENSG00000170962/ENSG00000105835/ENSG00000111276/ENSG00000116604/ENSG00000118503/ENSG00000168036/ENSG00000146674/ENSG00000119508/ENSG00000271503/ENSG00000073756/ENSG00000106018/ENSG00000081189/ENSG00000163513/ENSG00000150593/ENSG00000115738
BP	GO:0051348	negative regulation of transferase activity	51/1682	276/14621	0.000402368	0.0140626	ENSG00000170323/ENSG00000154277/ENSG00000040608/ENSG00000167851/ENSG00000116741/ENSG00000137642/ENSG00000129757/ENSG00000166068/ENSG00000245848/ENSG00000135446/ENSG00000130203/ENSG00000128016/ENSG00000250479/ENSG00000111276/ENSG00000184545/ENSG00000068001/ENSG00000128594/ENSG00000101665/ENSG00000106211/ENSG00000114737/ENSG00000120129/ENSG00000165672/ENSG00000118503/ENSG00000100100/ENSG00000185950…	FABP4/UCHL1/RTN4R/CD300A/RGS2/SORL1/CDKN1C/SPRED1/CEBPA/CDK4/APOE/ZFP36/CHCHD10/CDKN1B/DUSP8/HYAL2/LRRC4/SMAD7/HSPB1/CISH/DUSP1/PRDX3/TNFAIP3/PIK3IP1/IRS2/PPARG/DUSP10/CAMK2N1/PRKAR2B/CDKN2D/YWHAG/SRCIN1/TRIB3/SPRED2/PKIB/PODN/LYN/GPRC5A/PHPT1/CORO1C/WWTR1/GADD45B/PDCD4/MIDN/PLK1/PTPRJ/ITGB1BP1/LRP5/DUSP6/GBA/MAPK8IP1	51	25	ENSG00000170323/ENSG00000154277/ENSG00000040608/ENSG00000166068/ENSG00000245848/ENSG00000135446/ENSG00000130203/ENSG00000250479/ENSG00000068001/ENSG00000106211/ENSG00000114737/ENSG00000165672/ENSG00000132170/ENSG00000170027/ENSG00000277363/ENSG00000101255/ENSG00000198369/ENSG00000054148/ENSG00000110880/ENSG00000018408/ENSG00000166851/ENSG00000119185/ENSG00000162337/ENSG00000139318/ENSG00000177628	26	ENSG00000167851/ENSG00000116741/ENSG00000137642/ENSG00000129757/ENSG00000128016/ENSG00000111276/ENSG00000184545/ENSG00000128594/ENSG00000101665/ENSG00000120129/ENSG00000118503/ENSG00000100100/ENSG00000185950/ENSG00000143507/ENSG00000162545/ENSG00000005249/ENSG00000129355/ENSG00000135549/ENSG00000174348/ENSG00000254087/ENSG00000013588/ENSG00000099860/ENSG00000150593/ENSG00000167470/ENSG00000149177…
BP	GO:0070227	lymphocyte apoptotic process	18/1682	67/14621	0.000418633	0.0145397	ENSG00000157514/ENSG00000105205/ENSG00000134460/ENSG00000119457/ENSG00000196684/ENSG00000178999/ENSG00000185950/ENSG00000120217/ENSG00000131981/ENSG00000100644/ENSG00000271503/ENSG00000188389/ENSG00000254087/ENSG00000171611/ENSG00000168961/ENSG00000101197/ENSG00000117560/ENSG00000153094	TSC22D3/CLC/IL2RA/SLC46A2/HSH2D/AURKB/IRS2/CD274/LGALS3/HIF1A/CCL5/PDCD1/LYN/PTCRA/LGALS9/BIRC7/FASLG/BCL2L11	18	8	ENSG00000105205/ENSG00000134460/ENSG00000178999/ENSG00000120217/ENSG00000131981/ENSG00000188389/ENSG00000168961/ENSG00000101197	10	ENSG00000157514/ENSG00000119457/ENSG00000196684/ENSG00000185950/ENSG00000100644/ENSG00000271503/ENSG00000254087/ENSG00000171611/ENSG00000117560/ENSG00000153094
BP	GO:0002407	dendritic cell chemotaxis	9/1682	22/14621	0.00042336	0.0146125	ENSG00000121966/ENSG00000183087/ENSG00000163464/ENSG00000180871/ENSG00000271503/ENSG00000168961/ENSG00000121807/ENSG00000130529/ENSG00000142185	CXCR4/GAS6/CXCR1/CXCR2/CCL5/LGALS9/CCR2/TRPM4/TRPM2	9	4	ENSG00000183087/ENSG00000168961/ENSG00000130529/ENSG00000142185	5	ENSG00000121966/ENSG00000163464/ENSG00000180871/ENSG00000271503/ENSG00000121807
BP	GO:0050869	negative regulation of B cell activation	11/1682	31/14621	0.000427138	0.0146519	ENSG00000167851/ENSG00000101082/ENSG00000118503/ENSG00000029993/ENSG00000153064/ENSG00000254087/ENSG00000129654/ENSG00000177425/ENSG00000115738/ENSG00000163599/ENSG00000049768	CD300A/SLA2/TNFAIP3/HMGB3/BANK1/LYN/FOXJ1/PAWR/ID2/CTLA4/FOXP3	11	3	ENSG00000029993/ENSG00000163599/ENSG00000049768	8	ENSG00000167851/ENSG00000101082/ENSG00000118503/ENSG00000153064/ENSG00000254087/ENSG00000129654/ENSG00000177425/ENSG00000115738
BP	GO:0070168	negative regulation of biomineral tissue development	7/1682	14/14621	0.000433711	0.0146791	ENSG00000166923/ENSG00000143369/ENSG00000183087/ENSG00000122862/ENSG00000277632/ENSG00000100644/ENSG00000130529	GREM1/ECM1/GAS6/SRGN/CCL3/HIF1A/TRPM4	7	5	ENSG00000166923/ENSG00000143369/ENSG00000183087/ENSG00000277632/ENSG00000130529	2	ENSG00000122862/ENSG00000100644
BP	GO:0051057	positive regulation of small GTPase mediated signal transduction	15/1682	51/14621	0.000435316	0.0146791	ENSG00000184371/ENSG00000205336/ENSG00000040608/ENSG00000198121/ENSG00000113721/ENSG00000157680/ENSG00000158321/ENSG00000182162/ENSG00000181104/ENSG00000157168/ENSG00000058335/ENSG00000049130/ENSG00000017427/ENSG00000171777/ENSG00000078589	CSF1/ADGRG1/RTN4R/LPAR1/PDGFRB/DGKI/AUTS2/P2RY8/F2R/NRG1/RASGRF1/KITLG/IGF1/RASGRP4/P2RY10	15	7	ENSG00000184371/ENSG00000040608/ENSG00000198121/ENSG00000157680/ENSG00000058335/ENSG00000049130/ENSG00000017427	8	ENSG00000205336/ENSG00000113721/ENSG00000158321/ENSG00000182162/ENSG00000181104/ENSG00000157168/ENSG00000171777/ENSG00000078589
BP	GO:2000060	positive regulation of ubiquitin-dependent protein catabolic process	22/1682	90/14621	0.000435855	0.0146791	ENSG00000245848/ENSG00000204388/ENSG00000087586/ENSG00000101665/ENSG00000153071/ENSG00000158717/ENSG00000001084/ENSG00000101695/ENSG00000120885/ENSG00000101255/ENSG00000185825/ENSG00000079999/ENSG00000145506/ENSG00000134758/ENSG00000034677/ENSG00000145632/ENSG00000188906/ENSG00000163564/ENSG00000166851/ENSG00000137393/ENSG00000138798/ENSG00000177628	CEBPA/HSPA1B/AURKA/SMAD7/DAB2/RNF166/GCLC/RNF125/CLU/TRIB3/BCAP31/KEAP1/NKD2/RNF138/RNF19A/PLK2/LRRK2/PYHIN1/PLK1/RNF144B/EGF/GBA	22	10	ENSG00000245848/ENSG00000087586/ENSG00000153071/ENSG00000001084/ENSG00000101255/ENSG00000185825/ENSG00000079999/ENSG00000145506/ENSG00000166851/ENSG00000177628	12	ENSG00000204388/ENSG00000101665/ENSG00000158717/ENSG00000101695/ENSG00000120885/ENSG00000134758/ENSG00000034677/ENSG00000145632/ENSG00000188906/ENSG00000163564/ENSG00000137393/ENSG00000138798
BP	GO:0033002	muscle cell proliferation	34/1682	164/14621	0.000442811	0.0147347	ENSG00000150782/ENSG00000198959/ENSG00000113721/ENSG00000143995/ENSG00000170962/ENSG00000105835/ENSG00000069702/ENSG00000134057/ENSG00000111276/ENSG00000116604/ENSG00000118503/ENSG00000170312/ENSG00000168036/ENSG00000132170/ENSG00000093010/ENSG00000077782/ENSG00000146674/ENSG00000119508/ENSG00000141448/ENSG00000271503/ENSG00000165795/ENSG00000136244/ENSG00000073756/ENSG00000106018/ENSG00000081189…	IL18/TGM2/PDGFRB/MEIS1/PDGFD/NAMPT/TGFBR3/CCNB1/CDKN1B/MEF2D/TNFAIP3/CDK1/CTNNB1/PPARG/COMT/FGFR1/IGFBP3/NR4A3/GATA6/CCL5/NDRG2/IL6/PTGS2/VIPR2/MEF2C/TGFBR2/PDCD4/IGF1/AKR1B1/ID2/RBPJ/MMP2/IL13/STAT1	34	15	ENSG00000150782/ENSG00000198959/ENSG00000134057/ENSG00000170312/ENSG00000132170/ENSG00000093010/ENSG00000077782/ENSG00000165795/ENSG00000136244/ENSG00000017427/ENSG00000085662/ENSG00000168214/ENSG00000087245/ENSG00000169194/ENSG00000115415	19	ENSG00000113721/ENSG00000143995/ENSG00000170962/ENSG00000105835/ENSG00000069702/ENSG00000111276/ENSG00000116604/ENSG00000118503/ENSG00000168036/ENSG00000146674/ENSG00000119508/ENSG00000141448/ENSG00000271503/ENSG00000073756/ENSG00000106018/ENSG00000081189/ENSG00000163513/ENSG00000150593/ENSG00000115738
BP	GO:0071222	cellular response to lipopolysaccharide	34/1682	164/14621	0.000442811	0.0147347	ENSG00000150782/ENSG00000106366/ENSG00000153162/ENSG00000239998/ENSG00000162711/ENSG00000135446/ENSG00000128016/ENSG00000196352/ENSG00000159674/ENSG00000121594/ENSG00000118503/ENSG00000184588/ENSG00000100906/ENSG00000111732/ENSG00000171132/ENSG00000168329/ENSG00000120217/ENSG00000101017/ENSG00000108342/ENSG00000113448/ENSG00000277632/ENSG00000197646/ENSG00000028137/ENSG00000271503/ENSG00000213809…	IL18/SERPINE1/BMP6/LILRA2/NLRP3/CDK4/ZFP36/CD55/SPON2/CD80/TNFAIP3/PDE4B/NFKBIA/AICDA/PRKCE/CX3CR1/CD274/CD40/CSF3/PDE4D/CCL3/PDCD1LG2/TNFRSF1B/CCL5/KLRK1/IL6/SCARB1/LYN/ACOD1/MEF2C/PDCD4/TGFB1/HAVCR2/DEFA3	34	12	ENSG00000150782/ENSG00000106366/ENSG00000135446/ENSG00000121594/ENSG00000111732/ENSG00000120217/ENSG00000101017/ENSG00000277632/ENSG00000197646/ENSG00000136244/ENSG00000073060/ENSG00000135077	22	ENSG00000153162/ENSG00000239998/ENSG00000162711/ENSG00000128016/ENSG00000196352/ENSG00000159674/ENSG00000118503/ENSG00000184588/ENSG00000100906/ENSG00000171132/ENSG00000168329/ENSG00000108342/ENSG00000113448/ENSG00000028137/ENSG00000271503/ENSG00000213809/ENSG00000254087/ENSG00000102794/ENSG00000081189/ENSG00000150593/ENSG00000105329/ENSG00000239839
BP	GO:0050864	regulation of B cell activation	26/1682	114/14621	0.000445473	0.0147351	ENSG00000167851/ENSG00000073861/ENSG00000167207/ENSG00000159958/ENSG00000127318/ENSG00000101082/ENSG00000118503/ENSG00000152518/ENSG00000185950/ENSG00000134215/ENSG00000029993/ENSG00000153064/ENSG00000101017/ENSG00000197329/ENSG00000186827/ENSG00000136244/ENSG00000254087/ENSG00000129654/ENSG00000110651/ENSG00000081189/ENSG00000177425/ENSG00000105329/ENSG00000115738/ENSG00000163599/ENSG00000169194…	CD300A/TBX21/NOD2/TNFRSF13C/IL22/SLA2/TNFAIP3/ZFP36L2/IRS2/VAV3/HMGB3/BANK1/CD40/PELI1/TNFRSF4/IL6/LYN/FOXJ1/CD81/MEF2C/PAWR/TGFB1/ID2/CTLA4/IL13/FOXP3	26	9	ENSG00000127318/ENSG00000029993/ENSG00000101017/ENSG00000186827/ENSG00000136244/ENSG00000110651/ENSG00000163599/ENSG00000169194/ENSG00000049768	17	ENSG00000167851/ENSG00000073861/ENSG00000167207/ENSG00000159958/ENSG00000101082/ENSG00000118503/ENSG00000152518/ENSG00000185950/ENSG00000134215/ENSG00000153064/ENSG00000197329/ENSG00000254087/ENSG00000129654/ENSG00000081189/ENSG00000177425/ENSG00000105329/ENSG00000115738
BP	GO:0051896	regulation of protein kinase B signaling	36/1682	177/14621	0.000448187	0.0147371	ENSG00000174307/ENSG00000133048/ENSG00000150782/ENSG00000136810/ENSG00000113721/ENSG00000145675/ENSG00000148053/ENSG00000117525/ENSG00000170955/ENSG00000068001/ENSG00000121594/ENSG00000183087/ENSG00000183578/ENSG00000185950/ENSG00000157168/ENSG00000153064/ENSG00000077782/ENSG00000141736/ENSG00000108342/ENSG00000049130/ENSG00000277632/ENSG00000101255/ENSG00000019991/ENSG00000091831/ENSG00000078304…	PHLDA3/CHI3L1/IL18/TXN/PDGFRB/PIK3R1/NTRK2/F3/CAVIN3/HYAL2/CD80/GAS6/TNFAIP8L3/IRS2/NRG1/BANK1/FGFR1/ERBB2/CSF3/KITLG/CCL3/TRIB3/HGF/ESR1/PPP2R5C/PDGFA/FYN/HPSE/TGFB1/GAB1/SFRP5/PTPRJ/EGF/ITGB1BP1/ITGB1/SLC9A3R1	36	18	ENSG00000174307/ENSG00000133048/ENSG00000150782/ENSG00000136810/ENSG00000148053/ENSG00000117525/ENSG00000170955/ENSG00000068001/ENSG00000121594/ENSG00000183087/ENSG00000183578/ENSG00000077782/ENSG00000049130/ENSG00000277632/ENSG00000101255/ENSG00000091831/ENSG00000197461/ENSG00000119185	18	ENSG00000113721/ENSG00000145675/ENSG00000185950/ENSG00000157168/ENSG00000153064/ENSG00000141736/ENSG00000108342/ENSG00000019991/ENSG00000078304/ENSG00000010810/ENSG00000173083/ENSG00000105329/ENSG00000109458/ENSG00000120057/ENSG00000149177/ENSG00000138798/ENSG00000150093/ENSG00000109062
BP	GO:1903706	regulation of hemopoiesis	73/1682	432/14621	0.000452417	0.0147834	ENSG00000164935/ENSG00000163737/ENSG00000278828/ENSG00000159189/ENSG00000184371/ENSG00000150782/ENSG00000159640/ENSG00000122378/ENSG00000119535/ENSG00000197046/ENSG00000162722/ENSG00000073861/ENSG00000143995/ENSG00000162711/ENSG00000198435/ENSG00000162367/ENSG00000128016/ENSG00000100804/ENSG00000145675/ENSG00000155090/ENSG00000204388/ENSG00000127318/ENSG00000106565/ENSG00000101665/ENSG00000170345…	DCSTAMP/PF4/HIST1H3H/C1QC/CSF1/IL18/ACE/PRXL2A/CSF3R/SIGLEC15/TRIM58/TBX21/MEIS1/NLRP3/NRARP/TAL1/ZFP36/PSMB5/PIK3R1/KLF10/HSPA1B/IL22/TMEM176B/SMAD7/FOS/MITF/IL2RA/SLC46A2/CD80/GAS6/HIST1H4H/PPARGC1B/NFE2/NME1/ZFP36L2/NFKBIA/CTNNB1/OCSTAMP/LGALS3/HMGB3/DUSP10/ERBB2/CSF3/TMEM176A/KITLG/CCL3/PSMD14/NR4A3/HIF1A/TNFRSF18/HLX/LIF/PSMA3/LYN/PSMB3/FOXJ1/LGALS9/MEF2C/TGFBR2/TGFB1/PIK3R6/PSMD1/ID2/KLF13/…	73	35	ENSG00000164935/ENSG00000159189/ENSG00000184371/ENSG00000150782/ENSG00000159640/ENSG00000122378/ENSG00000197046/ENSG00000100804/ENSG00000127318/ENSG00000106565/ENSG00000187098/ENSG00000134460/ENSG00000121594/ENSG00000183087/ENSG00000155846/ENSG00000239672/ENSG00000149635/ENSG00000131981/ENSG00000029993/ENSG00000002933/ENSG00000049130/ENSG00000277632/ENSG00000115233/ENSG00000186891/ENSG00000136630…	38	ENSG00000163737/ENSG00000278828/ENSG00000119535/ENSG00000162722/ENSG00000073861/ENSG00000143995/ENSG00000162711/ENSG00000198435/ENSG00000162367/ENSG00000128016/ENSG00000145675/ENSG00000155090/ENSG00000204388/ENSG00000101665/ENSG00000170345/ENSG00000119457/ENSG00000158406/ENSG00000123405/ENSG00000152518/ENSG00000100906/ENSG00000168036/ENSG00000143507/ENSG00000141736/ENSG00000108342/ENSG00000119508…
BP	GO:0032703	negative regulation of interleukin-2 production	8/1682	18/14621	0.000455197	0.0147834	ENSG00000073861/ENSG00000128016/ENSG00000118503/ENSG00000092820/ENSG00000133661/ENSG00000135077/ENSG00000049768/ENSG00000117228	TBX21/ZFP36/TNFAIP3/EZR/SFTPD/HAVCR2/FOXP3/GBP1	8	3	ENSG00000135077/ENSG00000049768/ENSG00000117228	5	ENSG00000073861/ENSG00000128016/ENSG00000118503/ENSG00000092820/ENSG00000133661
BP	GO:0071675	regulation of mononuclear cell migration	12/1682	36/14621	0.000457575	0.0147834	ENSG00000184371/ENSG00000106366/ENSG00000166923/ENSG00000170962/ENSG00000108702/ENSG00000111199/ENSG00000131981/ENSG00000182621/ENSG00000271503/ENSG00000254087/ENSG00000105329/ENSG00000121807	CSF1/SERPINE1/GREM1/PDGFD/CCL1/TRPV4/LGALS3/PLCB1/CCL5/LYN/TGFB1/CCR2	12	6	ENSG00000184371/ENSG00000106366/ENSG00000166923/ENSG00000108702/ENSG00000111199/ENSG00000131981	6	ENSG00000170962/ENSG00000182621/ENSG00000271503/ENSG00000254087/ENSG00000105329/ENSG00000121807
BP	GO:0032436	positive regulation of proteasomal ubiquitin-dependent protein catabolic process	20/1682	79/14621	0.000480623	0.0154383	ENSG00000245848/ENSG00000204388/ENSG00000087586/ENSG00000101665/ENSG00000153071/ENSG00000158717/ENSG00000001084/ENSG00000101695/ENSG00000120885/ENSG00000101255/ENSG00000185825/ENSG00000079999/ENSG00000145506/ENSG00000134758/ENSG00000034677/ENSG00000145632/ENSG00000188906/ENSG00000166851/ENSG00000137393/ENSG00000177628	CEBPA/HSPA1B/AURKA/SMAD7/DAB2/RNF166/GCLC/RNF125/CLU/TRIB3/BCAP31/KEAP1/NKD2/RNF138/RNF19A/PLK2/LRRK2/PLK1/RNF144B/GBA	20	10	ENSG00000245848/ENSG00000087586/ENSG00000153071/ENSG00000001084/ENSG00000101255/ENSG00000185825/ENSG00000079999/ENSG00000145506/ENSG00000166851/ENSG00000177628	10	ENSG00000204388/ENSG00000101665/ENSG00000158717/ENSG00000101695/ENSG00000120885/ENSG00000134758/ENSG00000034677/ENSG00000145632/ENSG00000188906/ENSG00000137393
BP	GO:0006816	calcium ion transport	61/1682	348/14621	0.000498081	0.0159071	ENSG00000055732/ENSG00000111012/ENSG00000143153/ENSG00000113721/ENSG00000140090/ENSG00000166592/ENSG00000013016/ENSG00000160211/ENSG00000171596/ENSG00000181104/ENSG00000111199/ENSG00000133872/ENSG00000007402/ENSG00000183087/ENSG00000186642/ENSG00000145362/ENSG00000184588/ENSG00000144681/ENSG00000168036/ENSG00000162430/ENSG00000171132/ENSG00000092051/ENSG00000131981/ENSG00000169313/ENSG00000070961…	MCOLN3/CYP27B1/ATP1B1/PDGFRB/SLC24A4/RRAD/EHD3/G6PD/NMUR1/F2R/TRPV4/SARAF/CACNA2D2/GAS6/PDE2A/ANK2/PDE4B/STAC/CTNNB1/SELENON/PRKCE/JPH4/LGALS3/P2RY12/ATP2B1/PDE4D/CLIC2/GRIN3A/CCL3/P2RX5/VDAC1/NTSR1/PHB/WFS1/CCL5/STC2/TRPV6/GNAO1/RASA3/MYLK/SLC3A2/LYN/PTGS2/PSEN2/PACSIN3/FYN/SLC8A3/FASLG/GRIN1/TGFB1/TRPV3/CBARP/CACNA2D3/CD4/TRPM4/CD84/CACNB4/TRPM2/EGF/GSTO1/IL13	61	30	ENSG00000055732/ENSG00000111012/ENSG00000143153/ENSG00000160211/ENSG00000111199/ENSG00000183087/ENSG00000145362/ENSG00000144681/ENSG00000162430/ENSG00000092051/ENSG00000131981/ENSG00000155962/ENSG00000198785/ENSG00000277632/ENSG00000213585/ENSG00000167085/ENSG00000109501/ENSG00000113739/ENSG00000165125/ENSG00000168003/ENSG00000143801/ENSG00000165912/ENSG00000176884/ENSG00000099625/ENSG00000010610…	31	ENSG00000113721/ENSG00000140090/ENSG00000166592/ENSG00000013016/ENSG00000171596/ENSG00000181104/ENSG00000133872/ENSG00000007402/ENSG00000186642/ENSG00000184588/ENSG00000168036/ENSG00000171132/ENSG00000169313/ENSG00000070961/ENSG00000113448/ENSG00000083454/ENSG00000101188/ENSG00000271503/ENSG00000087258/ENSG00000185989/ENSG00000065534/ENSG00000254087/ENSG00000073756/ENSG00000010810/ENSG00000100678…
BP	GO:0050870	positive regulation of T cell activation	39/1682	198/14621	0.000519926	0.016506	ENSG00000150782/ENSG00000090659/ENSG00000158473/ENSG00000162711/ENSG00000167207/ENSG00000145675/ENSG00000159958/ENSG00000127318/ENSG00000100351/ENSG00000198821/ENSG00000196352/ENSG00000134460/ENSG00000121594/ENSG00000120217/ENSG00000143507/ENSG00000197646/ENSG00000136630/ENSG00000271503/ENSG00000213809/ENSG00000188389/ENSG00000136244/ENSG00000272398/ENSG00000254087/ENSG00000168961/ENSG00000010810…	IL18/CD209/CD1D/NLRP3/NOD2/PIK3R1/TNFRSF13C/IL22/GRAP2/CD247/CD55/IL2RA/CD80/CD274/DUSP10/PDCD1LG2/HLX/CCL5/KLRK1/PDCD1/IL6/CD24/LYN/LGALS9/FYN/HLA-E/TGFBR2/TGFB1/IGF1/PIK3R6/MAP3K8/HSPH1/CCR2/CD4/HAVCR2/LGALS1/YES1/CTLA4/FOXP3	39	18	ENSG00000150782/ENSG00000090659/ENSG00000127318/ENSG00000134460/ENSG00000121594/ENSG00000120217/ENSG00000197646/ENSG00000136630/ENSG00000188389/ENSG00000136244/ENSG00000168961/ENSG00000017427/ENSG00000276231/ENSG00000010610/ENSG00000135077/ENSG00000100097/ENSG00000163599/ENSG00000049768	21	ENSG00000158473/ENSG00000162711/ENSG00000167207/ENSG00000145675/ENSG00000159958/ENSG00000100351/ENSG00000198821/ENSG00000196352/ENSG00000143507/ENSG00000271503/ENSG00000213809/ENSG00000272398/ENSG00000254087/ENSG00000010810/ENSG00000204592/ENSG00000163513/ENSG00000105329/ENSG00000107968/ENSG00000120694/ENSG00000121807/ENSG00000176105
BP	GO:0006875	cellular metal ion homeostasis	77/1682	463/14621	0.000522775	0.016506	ENSG00000198959/ENSG00000148346/ENSG00000143153/ENSG00000115194/ENSG00000121966/ENSG00000156113/ENSG00000198121/ENSG00000213694/ENSG00000122729/ENSG00000153162/ENSG00000140090/ENSG00000130203/ENSG00000087086/ENSG00000197993/ENSG00000181374/ENSG00000173585/ENSG00000123700/ENSG00000108702/ENSG00000171051/ENSG00000114573/ENSG00000182162/ENSG00000196352/ENSG00000181104/ENSG00000111199/ENSG00000145362…	TGM2/LCN2/ATP1B1/SLC30A3/CXCR4/KCNMA1/LPAR1/S1PR3/ACO1/BMP6/SLC24A4/APOE/FTL/KEL/CCL13/CCR9/KCNJ2/CCL1/FPR1/ATP6V1A/P2RY8/CD55/F2R/TRPV4/ANK2/SELENON/PRKCE/JPH4/CD40/CXCR2/ATP2B1/XK/PDE4D/CLIC2/SLC39A4/CCL3/ATOX1/P2RX5/HIF1A/NTSR1/BCAP31/WFS1/CCL5/STC2/TRPV6/RASA3/ESR1/ABL2/PTGER2/CD24/LYN/XCR1/LETM2/FYN/ALAS2/SLC8A3/PTGDR/EGLN1/PTGER4/FASLG/GRIN1/PROK2/TGFB1/CCL23/GIPR/S100A8/CCR2/SLC31A1/CD4/GN…	77	37	ENSG00000198959/ENSG00000143153/ENSG00000115194/ENSG00000156113/ENSG00000198121/ENSG00000122729/ENSG00000130203/ENSG00000087086/ENSG00000197993/ENSG00000181374/ENSG00000123700/ENSG00000108702/ENSG00000114573/ENSG00000111199/ENSG00000145362/ENSG00000162430/ENSG00000092051/ENSG00000101017/ENSG00000155962/ENSG00000147804/ENSG00000277632/ENSG00000177556/ENSG00000185825/ENSG00000109501/ENSG00000113739…	40	ENSG00000148346/ENSG00000121966/ENSG00000213694/ENSG00000153162/ENSG00000140090/ENSG00000173585/ENSG00000171051/ENSG00000182162/ENSG00000196352/ENSG00000181104/ENSG00000171132/ENSG00000180871/ENSG00000070961/ENSG00000047597/ENSG00000113448/ENSG00000083454/ENSG00000100644/ENSG00000101188/ENSG00000271503/ENSG00000185989/ENSG00000125384/ENSG00000272398/ENSG00000254087/ENSG00000173578/ENSG00000165046…
BP	GO:0031589	cell-substrate adhesion	52/1682	286/14621	0.000527619	0.0165648	ENSG00000184371/ENSG00000138080/ENSG00000112715/ENSG00000106366/ENSG00000137809/ENSG00000086289/ENSG00000166923/ENSG00000151490/ENSG00000005884/ENSG00000155719/ENSG00000150760/ENSG00000124145/ENSG00000145675/ENSG00000179820/ENSG00000183087/ENSG00000213465/ENSG00000118193/ENSG00000184349/ENSG00000124466/ENSG00000168036/ENSG00000171132/ENSG00000149084/ENSG00000092445/ENSG00000277363/ENSG00000135404…	CSF1/EMILIN1/VEGFA/SERPINE1/ITGA11/EPDR1/GREM1/PTPRO/ITGA3/OTOA/DOCK1/SDC4/PIK3R1/MYADM/GAS6/ARL2/KIF14/EFNA5/LYPD3/CTNNB1/PRKCE/HSD17B12/TYRO3/SRCIN1/CD63/PHLDB2/BCAM/DMTN/PLEKHA2/MYO1G/FBLN2/ITGA4/NID1/CORO1C/SORBS3/ADAM15/AKIP1/HPSE/PARVB/SNED1/TNFRSF12A/BCL2L11/PTPRJ/TACSTD2/LGALS1/ITGB1BP1/TRIP6/MUC4/ID1/ITGB1/ITGA2B/GBP1	52	31	ENSG00000184371/ENSG00000138080/ENSG00000106366/ENSG00000137809/ENSG00000086289/ENSG00000166923/ENSG00000151490/ENSG00000005884/ENSG00000155719/ENSG00000150760/ENSG00000124145/ENSG00000183087/ENSG00000213465/ENSG00000118193/ENSG00000149084/ENSG00000092445/ENSG00000277363/ENSG00000135404/ENSG00000187244/ENSG00000110880/ENSG00000120896/ENSG00000143537/ENSG00000166452/ENSG00000188677/ENSG00000006327…	21	ENSG00000112715/ENSG00000145675/ENSG00000179820/ENSG00000184349/ENSG00000124466/ENSG00000168036/ENSG00000171132/ENSG00000144824/ENSG00000158856/ENSG00000169499/ENSG00000136286/ENSG00000163520/ENSG00000115232/ENSG00000116962/ENSG00000173083/ENSG00000162804/ENSG00000153094/ENSG00000149177/ENSG00000125968/ENSG00000150093/ENSG00000005961
BP	GO:0016485	protein processing	43/1682	225/14621	0.000540118	0.0168119	ENSG00000173372/ENSG00000173369/ENSG00000159189/ENSG00000100450/ENSG00000175899/ENSG00000116133/ENSG00000128965/ENSG00000159640/ENSG00000106366/ENSG00000198363/ENSG00000007384/ENSG00000100453/ENSG00000148180/ENSG00000100031/ENSG00000101160/ENSG00000117525/ENSG00000196352/ENSG00000183087/ENSG00000188886/ENSG00000135678/ENSG00000182326/ENSG00000122862/ENSG00000166278/ENSG00000185920/ENSG00000120885…	C1QA/C1QB/C1QC/GZMH/A2M/DHCR24/CHAC1/ACE/SERPINE1/ASPH/RHBDF1/GZMB/GSN/GGT1/CTSZ/F3/CD55/GAS6/ASTL/CPM/C1S/SRGN/C2/PTCH1/CLU/CFP/SERPING1/PHB/CD59/CIDEB/SCG5/PSEN2/MIPEP/CPE/NKD2/CPA3/CD81/BIRC7/IL1R2/SNX12/LRRK2/PLGRKT/PSENEN	43	33	ENSG00000173372/ENSG00000173369/ENSG00000159189/ENSG00000175899/ENSG00000116133/ENSG00000128965/ENSG00000159640/ENSG00000106366/ENSG00000198363/ENSG00000007384/ENSG00000148180/ENSG00000100031/ENSG00000101160/ENSG00000117525/ENSG00000183087/ENSG00000135678/ENSG00000182326/ENSG00000166278/ENSG00000149131/ENSG00000167085/ENSG00000085063/ENSG00000166922/ENSG00000143801/ENSG00000027001/ENSG00000109472…	10	ENSG00000100450/ENSG00000100453/ENSG00000196352/ENSG00000188886/ENSG00000122862/ENSG00000185920/ENSG00000120885/ENSG00000126759/ENSG00000136305/ENSG00000188906
BP	GO:0045445	myoblast differentiation	19/1682	74/14621	0.000545441	0.0168119	ENSG00000150782/ENSG00000166091/ENSG00000166923/ENSG00000133639/ENSG00000100628/ENSG00000157168/ENSG00000182621/ENSG00000146674/ENSG00000111913/ENSG00000116016/ENSG00000102970/ENSG00000077009/ENSG00000081189/ENSG00000105329/ENSG00000017427/ENSG00000069011/ENSG00000168214/ENSG00000100097/ENSG00000006652	IL18/CMTM5/GREM1/BTG1/ASB2/NRG1/PLCB1/IGFBP3/RIPOR2/EPAS1/CCL17/NMRK2/MEF2C/TGFB1/IGF1/PITX1/RBPJ/LGALS1/IFRD1	19	10	ENSG00000150782/ENSG00000166923/ENSG00000100628/ENSG00000116016/ENSG00000102970/ENSG00000077009/ENSG00000017427/ENSG00000069011/ENSG00000168214/ENSG00000100097	9	ENSG00000166091/ENSG00000133639/ENSG00000157168/ENSG00000182621/ENSG00000146674/ENSG00000111913/ENSG00000081189/ENSG00000105329/ENSG00000006652
BP	GO:0030323	respiratory tube development	32/1682	153/14621	0.000547414	0.0168119	ENSG00000112715/ENSG00000133048/ENSG00000107798/ENSG00000117594/ENSG00000127528/ENSG00000041982/ENSG00000113721/ENSG00000103196/ENSG00000245848/ENSG00000005884/ENSG00000101160/ENSG00000168036/ENSG00000077782/ENSG00000116016/ENSG00000141448/ENSG00000128342/ENSG00000106397/ENSG00000112406/ENSG00000197461/ENSG00000133661/ENSG00000129654/ENSG00000070495/ENSG00000163513/ENSG00000106305/ENSG00000136205…	VEGFA/CHI3L1/LIPA/HSD11B1/KLF2/TNC/PDGFRB/CRISPLD2/CEBPA/ITGA3/CTSZ/CTNNB1/FGFR1/EPAS1/GATA6/LIF/PLOD3/HECA/PDGFA/SFTPD/FOXJ1/JMJD6/TGFBR2/AIMP2/TNS3/RDH10/RBPJ/DLG5/ID1/PTK7/IL13/SP3	32	17	ENSG00000133048/ENSG00000107798/ENSG00000117594/ENSG00000041982/ENSG00000245848/ENSG00000005884/ENSG00000101160/ENSG00000077782/ENSG00000116016/ENSG00000128342/ENSG00000106397/ENSG00000197461/ENSG00000106305/ENSG00000136205/ENSG00000121039/ENSG00000168214/ENSG00000169194	15	ENSG00000112715/ENSG00000127528/ENSG00000113721/ENSG00000103196/ENSG00000168036/ENSG00000141448/ENSG00000112406/ENSG00000133661/ENSG00000129654/ENSG00000070495/ENSG00000163513/ENSG00000151208/ENSG00000125968/ENSG00000112655/ENSG00000172845
BP	GO:0060135	maternal process involved in female pregnancy	15/1682	52/14621	0.00054759	0.0168119	ENSG00000111012/ENSG00000005884/ENSG00000165672/ENSG00000113739/ENSG00000128342/ENSG00000091831/ENSG00000171223/ENSG00000073756/ENSG00000168961/ENSG00000173320/ENSG00000085662/ENSG00000118432/ENSG00000187266/ENSG00000135077/ENSG00000172270	CYP27B1/ITGA3/PRDX3/STC2/LIF/ESR1/JUNB/PTGS2/LGALS9/STOX2/AKR1B1/CNR1/EPOR/HAVCR2/BSG	15	11	ENSG00000111012/ENSG00000005884/ENSG00000165672/ENSG00000113739/ENSG00000128342/ENSG00000091831/ENSG00000168961/ENSG00000173320/ENSG00000085662/ENSG00000135077/ENSG00000172270	4	ENSG00000171223/ENSG00000073756/ENSG00000118432/ENSG00000187266
BP	GO:0048872	homeostasis of number of cells	44/1682	232/14621	0.00055458	0.016933	ENSG00000184371/ENSG00000112715/ENSG00000157514/ENSG00000204420/ENSG00000107798/ENSG00000117450/ENSG00000127528/ENSG00000162722/ENSG00000091483/ENSG00000162367/ENSG00000069702/ENSG00000128016/ENSG00000160211/ENSG00000204388/ENSG00000159958/ENSG00000157456/ENSG00000100714/ENSG00000181104/ENSG00000134460/ENSG00000119457/ENSG00000118503/ENSG00000184588/ENSG00000175857/ENSG00000180871/ENSG00000049130…	CSF1/VEGFA/TSC22D3/MPIG6B/LIPA/PRDX1/KLF2/TRIM58/FH/TAL1/TGFBR3/ZFP36/G6PD/HSPA1B/TNFRSF13C/CCNB2/MTHFD1/F2R/IL2RA/SLC46A2/TNFAIP3/PDE4B/GAPT/CXCR2/KITLG/EPAS1/DMTN/HIF1A/IL6/SKIL/LYN/LGALS9/JMJD6/ALAS2/MEF2C/TGFB1/CCR2/ID2/KLF13/BCL2L11/BPGM/SP3/FOXP3/STAT1	44	14	ENSG00000184371/ENSG00000107798/ENSG00000117450/ENSG00000091483/ENSG00000160211/ENSG00000157456/ENSG00000100714/ENSG00000134460/ENSG00000049130/ENSG00000116016/ENSG00000136244/ENSG00000168961/ENSG00000049768/ENSG00000115415	30	ENSG00000112715/ENSG00000157514/ENSG00000204420/ENSG00000127528/ENSG00000162722/ENSG00000162367/ENSG00000069702/ENSG00000128016/ENSG00000204388/ENSG00000159958/ENSG00000181104/ENSG00000119457/ENSG00000118503/ENSG00000184588/ENSG00000175857/ENSG00000180871/ENSG00000158856/ENSG00000100644/ENSG00000136603/ENSG00000254087/ENSG00000070495/ENSG00000158578/ENSG00000081189/ENSG00000105329/ENSG00000121807…
BP	GO:0036230	granulocyte activation	80/1682	486/14621	0.000565262	0.0171648	ENSG00000133063/ENSG00000163221/ENSG00000125810/ENSG00000196743/ENSG00000133048/ENSG00000150782/ENSG00000148346/ENSG00000244734/ENSG00000173110/ENSG00000172794/ENSG00000167851/ENSG00000164687/ENSG00000103196/ENSG00000239998/ENSG00000008394/ENSG00000148180/ENSG00000108828/ENSG00000119801/ENSG00000101160/ENSG00000255587/ENSG00000147234/ENSG00000101856/ENSG00000160213/ENSG00000153395/ENSG00000087086…	CHIT1/S100A12/CD93/GM2A/CHI3L1/IL18/LCN2/HBB/HSPA6/RAB37/CD300A/FABP5/CRISPLD2/LILRA2/MGST1/GSN/VAT1/YPEL5/CTSZ/RAB44/FRMPD3/PGRMC1/CSTB/LPCAT1/FTL/HSPA1B/FPR1/CD55/ANXA2/TUBB/IDH1/PLAC8/CXCR1/CREG1/LGALS3/METTL7A/ITGAX/CXCR2/CD63/SLCO4C1/PECAM1/CCL3/PSMD14/CFP/TNFRSF1B/CD59/CCL5/CEACAM3/PRDX4/ADGRE5/QPCT/FCAR/EPX/GGH/ATP8A1/LAMTOR2/CYSTM1/VAMP2/HPSE/CTSC/CLEC4C/PRTN3/GLA/PSMD1/DYNLL1/S100A8/CCR2…	80	42	ENSG00000133063/ENSG00000196743/ENSG00000133048/ENSG00000150782/ENSG00000164687/ENSG00000008394/ENSG00000148180/ENSG00000108828/ENSG00000101160/ENSG00000160213/ENSG00000087086/ENSG00000182718/ENSG00000196230/ENSG00000138413/ENSG00000143162/ENSG00000131981/ENSG00000140678/ENSG00000135404/ENSG00000277632/ENSG00000115233/ENSG00000085063/ENSG00000123131/ENSG00000115828/ENSG00000121053/ENSG00000137563…	38	ENSG00000163221/ENSG00000125810/ENSG00000148346/ENSG00000244734/ENSG00000173110/ENSG00000172794/ENSG00000167851/ENSG00000103196/ENSG00000239998/ENSG00000119801/ENSG00000255587/ENSG00000147234/ENSG00000101856/ENSG00000153395/ENSG00000204388/ENSG00000171051/ENSG00000196352/ENSG00000145287/ENSG00000163464/ENSG00000185432/ENSG00000180871/ENSG00000173930/ENSG00000261371/ENSG00000126759/ENSG00000028137…
BP	GO:2000106	regulation of leukocyte apoptotic process	20/1682	80/14621	0.000572678	0.0172425	ENSG00000157514/ENSG00000167207/ENSG00000119457/ENSG00000183087/ENSG00000196684/ENSG00000178999/ENSG00000185950/ENSG00000120217/ENSG00000131981/ENSG00000180871/ENSG00000049130/ENSG00000119508/ENSG00000100644/ENSG00000271503/ENSG00000188389/ENSG00000254087/ENSG00000171611/ENSG00000168961/ENSG00000081189/ENSG00000101197	TSC22D3/NOD2/SLC46A2/GAS6/HSH2D/AURKB/IRS2/CD274/LGALS3/CXCR2/KITLG/NR4A3/HIF1A/CCL5/PDCD1/LYN/PTCRA/LGALS9/MEF2C/BIRC7	20	8	ENSG00000183087/ENSG00000178999/ENSG00000120217/ENSG00000131981/ENSG00000049130/ENSG00000188389/ENSG00000168961/ENSG00000101197	12	ENSG00000157514/ENSG00000167207/ENSG00000119457/ENSG00000196684/ENSG00000185950/ENSG00000180871/ENSG00000119508/ENSG00000100644/ENSG00000271503/ENSG00000254087/ENSG00000171611/ENSG00000081189
BP	GO:0002696	positive regulation of leukocyte activation	52/1682	287/14621	0.000574026	0.0172425	ENSG00000150782/ENSG00000090659/ENSG00000158473/ENSG00000073861/ENSG00000162711/ENSG00000167207/ENSG00000145675/ENSG00000159958/ENSG00000127318/ENSG00000100351/ENSG00000198821/ENSG00000196352/ENSG00000134460/ENSG00000121594/ENSG00000183087/ENSG00000185950/ENSG00000120217/ENSG00000134215/ENSG00000143507/ENSG00000101017/ENSG00000197329/ENSG00000186827/ENSG00000197646/ENSG00000119508/ENSG00000136630…	IL18/CD209/CD1D/TBX21/NLRP3/NOD2/PIK3R1/TNFRSF13C/IL22/GRAP2/CD247/CD55/IL2RA/CD80/GAS6/IRS2/CD274/VAV3/DUSP10/CD40/PELI1/TNFRSF4/PDCD1LG2/NR4A3/HLX/CCL5/KLRK1/PDCD1/IL6/CD24/LYN/LGALS9/FYN/CD81/HLA-E/MEF2C/TGFBR2/TGFB1/IGF1/LRRK2/PIK3R6/MAP3K8/TTBK1/HSPH1/CCR2/CD4/HAVCR2/LGALS1/YES1/CTLA4/IL13/FOXP3	52	24	ENSG00000150782/ENSG00000090659/ENSG00000127318/ENSG00000134460/ENSG00000121594/ENSG00000183087/ENSG00000120217/ENSG00000101017/ENSG00000186827/ENSG00000197646/ENSG00000136630/ENSG00000188389/ENSG00000136244/ENSG00000168961/ENSG00000110651/ENSG00000017427/ENSG00000276231/ENSG00000146216/ENSG00000010610/ENSG00000135077/ENSG00000100097/ENSG00000163599/ENSG00000169194/ENSG00000049768	28	ENSG00000158473/ENSG00000073861/ENSG00000162711/ENSG00000167207/ENSG00000145675/ENSG00000159958/ENSG00000100351/ENSG00000198821/ENSG00000196352/ENSG00000185950/ENSG00000134215/ENSG00000143507/ENSG00000197329/ENSG00000119508/ENSG00000271503/ENSG00000213809/ENSG00000272398/ENSG00000254087/ENSG00000010810/ENSG00000204592/ENSG00000081189/ENSG00000163513/ENSG00000105329/ENSG00000188906/ENSG00000107968…
BP	GO:0006631	fatty acid metabolic process	58/1682	329/14621	0.00058454	0.0174639	ENSG00000175445/ENSG00000099998/ENSG00000121769/ENSG00000097021/ENSG00000162390/ENSG00000159228/ENSG00000161544/ENSG00000132793/ENSG00000008394/ENSG00000099194/ENSG00000100031/ENSG00000138061/ENSG00000095303/ENSG00000157870/ENSG00000108839/ENSG00000183549/ENSG00000134824/ENSG00000163106/ENSG00000149485/ENSG00000168306/ENSG00000116711/ENSG00000134780/ENSG00000100344/ENSG00000187134/ENSG00000155846…	LPL/GGT5/FABP3/ACOT7/ACOT11/CBR1/CYGB/LPIN3/MGST1/SCD/GGT1/CYP1B1/PTGS1/PRXL2B/ALOX12/ACSM5/FADS2/HPGDS/FADS1/ACOX2/PLA2G4A/DAGLA/PNPLA3/AKR1C1/PPARGC1B/HACD1/IRS2/PPARG/HSD17B12/CYP4F11/PCK2/DGAT2/PRKAR2B/PTGES/ELOVL7/ACAT2/PDK4/SCD5/PDP1/ACOT1/TRIB3/NR4A3/AC098591.1/MSMO1/ACOD1/PTGS2/PLA2G15/CREM/ALDH3A2/MECR/MGLL/CNR1/ALOX15B/EHHADH/ECHS1/GPX4/PCCB/CPT2	58	43	ENSG00000175445/ENSG00000099998/ENSG00000121769/ENSG00000097021/ENSG00000162390/ENSG00000159228/ENSG00000161544/ENSG00000132793/ENSG00000008394/ENSG00000099194/ENSG00000100031/ENSG00000138061/ENSG00000157870/ENSG00000183549/ENSG00000134824/ENSG00000163106/ENSG00000149485/ENSG00000168306/ENSG00000116711/ENSG00000134780/ENSG00000100344/ENSG00000187134/ENSG00000155846/ENSG00000165996/ENSG00000132170…	15	ENSG00000095303/ENSG00000108839/ENSG00000185950/ENSG00000062282/ENSG00000005249/ENSG00000148344/ENSG00000164181/ENSG00000004799/ENSG00000145284/ENSG00000164951/ENSG00000119508/ENSG00000102794/ENSG00000073756/ENSG00000095794/ENSG00000118432
BP	GO:0009069	serine family amino acid metabolic process	12/1682	37/14621	0.000607079	0.0180403	ENSG00000135069/ENSG00000160200/ENSG00000146733/ENSG00000100031/ENSG00000100116/ENSG00000092621/ENSG00000100714/ENSG00000101444/ENSG00000179918/ENSG00000001084/ENSG00000182199/ENSG00000168710	PSAT1/CBS/PSPH/GGT1/GCAT/PHGDH/MTHFD1/AHCY/SEPHS2/GCLC/SHMT2/AHCYL1	12	12	ENSG00000135069/ENSG00000160200/ENSG00000146733/ENSG00000100031/ENSG00000100116/ENSG00000092621/ENSG00000100714/ENSG00000101444/ENSG00000179918/ENSG00000001084/ENSG00000182199/ENSG00000168710	0
BP	GO:0042113	B cell activation	41/1682	213/14621	0.000618431	0.0182799	ENSG00000167851/ENSG00000105369/ENSG00000073861/ENSG00000167207/ENSG00000163534/ENSG00000145675/ENSG00000159958/ENSG00000127318/ENSG00000156127/ENSG00000101082/ENSG00000118503/ENSG00000152518/ENSG00000175857/ENSG00000111732/ENSG00000185950/ENSG00000134215/ENSG00000029993/ENSG00000153064/ENSG00000101017/ENSG00000197329/ENSG00000186827/ENSG00000136244/ENSG00000254087/ENSG00000129654/ENSG00000115232…	CD300A/CD79A/TBX21/NOD2/FCRL1/PIK3R1/TNFRSF13C/IL22/BATF/SLA2/TNFAIP3/ZFP36L2/GAPT/AICDA/IRS2/VAV3/HMGB3/BANK1/CD40/PELI1/TNFRSF4/IL6/LYN/FOXJ1/ITGA4/CD81/EXO1/MEF2C/PAWR/TGFB1/PLCL2/ID2/TXLNA/RBPJ/LGALS1/LFNG/ITGB1/CTLA4/IL13/SP3/FOXP3	41	15	ENSG00000127318/ENSG00000156127/ENSG00000111732/ENSG00000029993/ENSG00000101017/ENSG00000186827/ENSG00000136244/ENSG00000110651/ENSG00000174371/ENSG00000084652/ENSG00000168214/ENSG00000100097/ENSG00000163599/ENSG00000169194/ENSG00000049768	26	ENSG00000167851/ENSG00000105369/ENSG00000073861/ENSG00000167207/ENSG00000163534/ENSG00000145675/ENSG00000159958/ENSG00000101082/ENSG00000118503/ENSG00000152518/ENSG00000175857/ENSG00000185950/ENSG00000134215/ENSG00000153064/ENSG00000197329/ENSG00000254087/ENSG00000129654/ENSG00000115232/ENSG00000081189/ENSG00000177425/ENSG00000105329/ENSG00000154822/ENSG00000115738/ENSG00000106003/ENSG00000150093…
BP	GO:0010743	regulation of macrophage derived foam cell differentiation	9/1682	23/14621	0.000624993	0.0183761	ENSG00000175445/ENSG00000163737/ENSG00000184371/ENSG00000150782/ENSG00000038945/ENSG00000100906/ENSG00000132170/ENSG00000027075/ENSG00000179593	LPL/PF4/CSF1/IL18/MSR1/NFKBIA/PPARG/PRKCH/ALOX15B	9	6	ENSG00000175445/ENSG00000184371/ENSG00000150782/ENSG00000038945/ENSG00000132170/ENSG00000179593	3	ENSG00000163737/ENSG00000100906/ENSG00000027075
BP	GO:0019852	L-ascorbic acid metabolic process	6/1682	11/14621	0.000634887	0.0184716	ENSG00000166347/ENSG00000001084/ENSG00000117448/ENSG00000117394/ENSG00000059804/ENSG00000148834	CYB5A/GCLC/AKR1A1/SLC2A1/SLC2A3/GSTO1	6	4	ENSG00000166347/ENSG00000001084/ENSG00000117448/ENSG00000148834	2	ENSG00000117394/ENSG00000059804
BP	GO:0032536	regulation of cell projection size	6/1682	11/14621	0.000634887	0.0184716	ENSG00000127831/ENSG00000197993/ENSG00000047597/ENSG00000092820/ENSG00000099834/ENSG00000154764	VIL1/KEL/XK/EZR/CDHR5/WNT7A	6	1	ENSG00000197993	5	ENSG00000127831/ENSG00000047597/ENSG00000092820/ENSG00000099834/ENSG00000154764
BP	GO:0019932	second-messenger-mediated signaling	50/1682	275/14621	0.000668392	0.0192546	ENSG00000163737/ENSG00000143153/ENSG00000121966/ENSG00000116741/ENSG00000198121/ENSG00000069482/ENSG00000128165/ENSG00000141404/ENSG00000196639/ENSG00000130203/ENSG00000171596/ENSG00000171051/ENSG00000186469/ENSG00000186642/ENSG00000101082/ENSG00000145362/ENSG00000079337/ENSG00000162430/ENSG00000157168/ENSG00000092051/ENSG00000159200/ENSG00000113448/ENSG00000155962/ENSG00000277632/ENSG00000083454…	PF4/ATP1B1/CXCR4/RGS2/LPAR1/GAL/ADM2/GNAL/HRH1/APOE/NMUR1/FPR1/GNG2/PDE2A/SLA2/ANK2/RAPGEF3/SELENON/NRG1/JPH4/RCAN1/PDE4D/CLIC2/CCL3/P2RX5/DMTN/BCAP31/SCT/PTGER2/DGKD/MCTP2/SELP/TREM2/PTGDR/PTGER4/GRIN1/PPP1R9A/IGF1/LRRK2/GIPR/GUCY1A1/CD4/GNA13/ADRB1/TRPM4/TRPM2/LMCD1/GSTO1/GBP1/SLC9A3R1	50	23	ENSG00000143153/ENSG00000198121/ENSG00000069482/ENSG00000128165/ENSG00000196639/ENSG00000130203/ENSG00000145362/ENSG00000079337/ENSG00000162430/ENSG00000092051/ENSG00000159200/ENSG00000155962/ENSG00000277632/ENSG00000185825/ENSG00000095970/ENSG00000176884/ENSG00000017427/ENSG00000010610/ENSG00000130529/ENSG00000142185/ENSG00000071282/ENSG00000148834/ENSG00000117228	27	ENSG00000163737/ENSG00000121966/ENSG00000116741/ENSG00000141404/ENSG00000171596/ENSG00000171051/ENSG00000186469/ENSG00000186642/ENSG00000101082/ENSG00000157168/ENSG00000113448/ENSG00000083454/ENSG00000158856/ENSG00000070031/ENSG00000125384/ENSG00000077044/ENSG00000140563/ENSG00000174175/ENSG00000168229/ENSG00000171522/ENSG00000158528/ENSG00000188906/ENSG00000010310/ENSG00000164116/ENSG00000120063…
BP	GO:0022409	positive regulation of cell-cell adhesion	44/1682	234/14621	0.000668729	0.0192546	ENSG00000150782/ENSG00000090659/ENSG00000158473/ENSG00000162711/ENSG00000167207/ENSG00000145675/ENSG00000159958/ENSG00000127318/ENSG00000100351/ENSG00000198821/ENSG00000101665/ENSG00000196352/ENSG00000134460/ENSG00000121594/ENSG00000120217/ENSG00000143507/ENSG00000197646/ENSG00000119508/ENSG00000158856/ENSG00000136630/ENSG00000271503/ENSG00000213809/ENSG00000188389/ENSG00000136244/ENSG00000272398…	IL18/CD209/CD1D/NLRP3/NOD2/PIK3R1/TNFRSF13C/IL22/GRAP2/CD247/SMAD7/CD55/IL2RA/CD80/CD274/DUSP10/PDCD1LG2/NR4A3/DMTN/HLX/CCL5/KLRK1/PDCD1/IL6/CD24/LYN/ITGA4/LGALS9/FYN/HLA-E/TGFBR2/DENND6A/TGFB1/IGF1/PIK3R6/MAP3K8/HSPH1/CCR2/CD4/HAVCR2/LGALS1/YES1/CTLA4/FOXP3	44	18	ENSG00000150782/ENSG00000090659/ENSG00000127318/ENSG00000134460/ENSG00000121594/ENSG00000120217/ENSG00000197646/ENSG00000136630/ENSG00000188389/ENSG00000136244/ENSG00000168961/ENSG00000017427/ENSG00000276231/ENSG00000010610/ENSG00000135077/ENSG00000100097/ENSG00000163599/ENSG00000049768	26	ENSG00000158473/ENSG00000162711/ENSG00000167207/ENSG00000145675/ENSG00000159958/ENSG00000100351/ENSG00000198821/ENSG00000101665/ENSG00000196352/ENSG00000143507/ENSG00000119508/ENSG00000158856/ENSG00000271503/ENSG00000213809/ENSG00000272398/ENSG00000254087/ENSG00000115232/ENSG00000010810/ENSG00000204592/ENSG00000163513/ENSG00000174839/ENSG00000105329/ENSG00000107968/ENSG00000120694/ENSG00000121807…
BP	GO:0010965	regulation of mitotic sister chromatid separation	15/1682	53/14621	0.000683648	0.0195584	ENSG00000126787/ENSG00000119408/ENSG00000156970/ENSG00000167513/ENSG00000135476/ENSG00000134057/ENSG00000169679/ENSG00000120129/ENSG00000164611/ENSG00000117724/ENSG00000094804/ENSG00000138778/ENSG00000112742/ENSG00000166851/ENSG00000071539	DLGAP5/NEK6/BUB1B/CDT1/ESPL1/CCNB1/BUB1/DUSP1/PTTG1/CENPF/CDC6/CENPE/TTK/PLK1/TRIP13	15	14	ENSG00000126787/ENSG00000119408/ENSG00000156970/ENSG00000167513/ENSG00000135476/ENSG00000134057/ENSG00000169679/ENSG00000164611/ENSG00000117724/ENSG00000094804/ENSG00000138778/ENSG00000112742/ENSG00000166851/ENSG00000071539	1	ENSG00000120129
BP	GO:0072511	divalent inorganic cation transport	67/1682	395/14621	0.000686323	0.0195584	ENSG00000055732/ENSG00000111012/ENSG00000143153/ENSG00000115194/ENSG00000136052/ENSG00000113721/ENSG00000140090/ENSG00000166592/ENSG00000013016/ENSG00000160211/ENSG00000171596/ENSG00000123700/ENSG00000185339/ENSG00000133195/ENSG00000181104/ENSG00000111199/ENSG00000133872/ENSG00000007402/ENSG00000183087/ENSG00000186642/ENSG00000145362/ENSG00000184588/ENSG00000144681/ENSG00000168036/ENSG00000162430…	MCOLN3/CYP27B1/ATP1B1/SLC30A3/SLC41A2/PDGFRB/SLC24A4/RRAD/EHD3/G6PD/NMUR1/KCNJ2/TCN2/SLC39A11/F2R/TRPV4/SARAF/CACNA2D2/GAS6/PDE2A/ANK2/PDE4B/STAC/CTNNB1/SELENON/PRKCE/JPH4/LGALS3/P2RY12/ATP2B1/PDE4D/CLIC2/GRIN3A/SLC39A4/CCL3/P2RX5/VDAC1/NTSR1/PHB/WFS1/CCL5/STC2/TRPV6/GNAO1/RASA3/MYLK/SLC3A2/LYN/PTGS2/PSEN2/PACSIN3/FYN/SLC8A3/FASLG/GRIN1/TGFB1/TRPV3/CBARP/CACNA2D3/CD4/TRPM4/CD84/CACNB4/TRPM2/EGF/G…	67	36	ENSG00000055732/ENSG00000111012/ENSG00000143153/ENSG00000115194/ENSG00000136052/ENSG00000160211/ENSG00000123700/ENSG00000185339/ENSG00000133195/ENSG00000111199/ENSG00000183087/ENSG00000145362/ENSG00000144681/ENSG00000162430/ENSG00000092051/ENSG00000131981/ENSG00000155962/ENSG00000198785/ENSG00000147804/ENSG00000277632/ENSG00000213585/ENSG00000167085/ENSG00000109501/ENSG00000113739/ENSG00000165125…	31	ENSG00000113721/ENSG00000140090/ENSG00000166592/ENSG00000013016/ENSG00000171596/ENSG00000181104/ENSG00000133872/ENSG00000007402/ENSG00000186642/ENSG00000184588/ENSG00000168036/ENSG00000171132/ENSG00000169313/ENSG00000070961/ENSG00000113448/ENSG00000083454/ENSG00000101188/ENSG00000271503/ENSG00000087258/ENSG00000185989/ENSG00000065534/ENSG00000254087/ENSG00000073756/ENSG00000010810/ENSG00000100678…
BP	GO:0051480	regulation of cytosolic calcium ion concentration	48/1682	262/14621	0.000713498	0.0200267	ENSG00000198959/ENSG00000121966/ENSG00000198121/ENSG00000213694/ENSG00000173585/ENSG00000108702/ENSG00000171051/ENSG00000182162/ENSG00000196352/ENSG00000181104/ENSG00000111199/ENSG00000145362/ENSG00000162430/ENSG00000171132/ENSG00000092051/ENSG00000180871/ENSG00000070961/ENSG00000113448/ENSG00000155962/ENSG00000277632/ENSG00000083454/ENSG00000101188/ENSG00000185825/ENSG00000165125/ENSG00000185989…	TGM2/CXCR4/LPAR1/S1PR3/CCR9/CCL1/FPR1/P2RY8/CD55/F2R/TRPV4/ANK2/SELENON/PRKCE/JPH4/CXCR2/ATP2B1/PDE4D/CLIC2/CCL3/P2RX5/NTSR1/BCAP31/TRPV6/RASA3/ESR1/ABL2/PTGER2/CD24/LYN/XCR1/FYN/SLC8A3/PTGDR/PTGER4/FASLG/GRIN1/PROK2/TGFB1/GIPR/CCR2/CD4/GNA13/TRPM4/TRPM2/P2RY10/GSTO1/IL13	48	19	ENSG00000198959/ENSG00000198121/ENSG00000108702/ENSG00000111199/ENSG00000145362/ENSG00000162430/ENSG00000092051/ENSG00000155962/ENSG00000277632/ENSG00000185825/ENSG00000165125/ENSG00000091831/ENSG00000143322/ENSG00000176884/ENSG00000010610/ENSG00000130529/ENSG00000142185/ENSG00000148834/ENSG00000169194	29	ENSG00000121966/ENSG00000213694/ENSG00000173585/ENSG00000171051/ENSG00000182162/ENSG00000196352/ENSG00000181104/ENSG00000171132/ENSG00000180871/ENSG00000070961/ENSG00000113448/ENSG00000083454/ENSG00000101188/ENSG00000185989/ENSG00000125384/ENSG00000272398/ENSG00000254087/ENSG00000173578/ENSG00000010810/ENSG00000100678/ENSG00000168229/ENSG00000171522/ENSG00000117560/ENSG00000163421/ENSG00000105329…
BP	GO:0030324	lung development	31/1682	149/14621	0.000727338	0.0200267	ENSG00000112715/ENSG00000133048/ENSG00000107798/ENSG00000117594/ENSG00000127528/ENSG00000041982/ENSG00000113721/ENSG00000103196/ENSG00000245848/ENSG00000005884/ENSG00000101160/ENSG00000168036/ENSG00000077782/ENSG00000116016/ENSG00000141448/ENSG00000128342/ENSG00000106397/ENSG00000197461/ENSG00000133661/ENSG00000129654/ENSG00000070495/ENSG00000163513/ENSG00000106305/ENSG00000136205/ENSG00000121039…	VEGFA/CHI3L1/LIPA/HSD11B1/KLF2/TNC/PDGFRB/CRISPLD2/CEBPA/ITGA3/CTSZ/CTNNB1/FGFR1/EPAS1/GATA6/LIF/PLOD3/PDGFA/SFTPD/FOXJ1/JMJD6/TGFBR2/AIMP2/TNS3/RDH10/RBPJ/DLG5/ID1/PTK7/IL13/SP3	31	17	ENSG00000133048/ENSG00000107798/ENSG00000117594/ENSG00000041982/ENSG00000245848/ENSG00000005884/ENSG00000101160/ENSG00000077782/ENSG00000116016/ENSG00000128342/ENSG00000106397/ENSG00000197461/ENSG00000106305/ENSG00000136205/ENSG00000121039/ENSG00000168214/ENSG00000169194	14	ENSG00000112715/ENSG00000127528/ENSG00000113721/ENSG00000103196/ENSG00000168036/ENSG00000141448/ENSG00000133661/ENSG00000129654/ENSG00000070495/ENSG00000163513/ENSG00000151208/ENSG00000125968/ENSG00000112655/ENSG00000172845
BP	GO:0010762	regulation of fibroblast migration	10/1682	28/14621	0.000733109	0.0200267	ENSG00000161544/ENSG00000105509/ENSG00000124145/ENSG00000068001/ENSG00000171132/ENSG00000158856/ENSG00000135362/ENSG00000110880/ENSG00000105329/ENSG00000119185	CYGB/HAS1/SDC4/HYAL2/PRKCE/DMTN/PRR5L/CORO1C/TGFB1/ITGB1BP1	10	5	ENSG00000161544/ENSG00000124145/ENSG00000068001/ENSG00000110880/ENSG00000119185	5	ENSG00000105509/ENSG00000171132/ENSG00000158856/ENSG00000135362/ENSG00000105329
BP	GO:0034383	low-density lipoprotein particle clearance	10/1682	28/14621	0.000733109	0.0200267	ENSG00000107798/ENSG00000182718/ENSG00000062282/ENSG00000172828/ENSG00000110047/ENSG00000073060/ENSG00000007944/ENSG00000042753/ENSG00000144959/ENSG00000119655	LIPA/ANXA2/DGAT2/CES3/EHD1/SCARB1/MYLIP/AP2S1/NCEH1/NPC2	10	7	ENSG00000107798/ENSG00000182718/ENSG00000172828/ENSG00000073060/ENSG00000042753/ENSG00000144959/ENSG00000119655	3	ENSG00000062282/ENSG00000110047/ENSG00000007944
BP	GO:0050650	chondroitin sulfate proteoglycan biosynthetic process	10/1682	28/14621	0.000733109	0.0200267	ENSG00000038427/ENSG00000109956/ENSG00000180767/ENSG00000170891/ENSG00000147119/ENSG00000182022/ENSG00000136213/ENSG00000111817/ENSG00000122863/ENSG00000173546	VCAN/B3GAT1/CHST13/CYTL1/CHST7/CHST15/CHST12/DSE/CHST3/CSPG4	10	4	ENSG00000180767/ENSG00000170891/ENSG00000122863/ENSG00000173546	6	ENSG00000038427/ENSG00000109956/ENSG00000147119/ENSG00000182022/ENSG00000136213/ENSG00000111817
BP	GO:0072677	eosinophil migration	10/1682	28/14621	0.000733109	0.0200267	ENSG00000167851/ENSG00000196639/ENSG00000181374/ENSG00000108702/ENSG00000131981/ENSG00000277632/ENSG00000271503/ENSG00000121053/ENSG00000171522/ENSG00000274736	CD300A/HRH1/CCL13/CCL1/LGALS3/CCL3/CCL5/EPX/PTGER4/CCL23	10	7	ENSG00000196639/ENSG00000181374/ENSG00000108702/ENSG00000131981/ENSG00000277632/ENSG00000121053/ENSG00000274736	3	ENSG00000167851/ENSG00000271503/ENSG00000171522
BP	GO:0030071	regulation of mitotic metaphase/anaphase transition	14/1682	48/14621	0.000735188	0.0200267	ENSG00000126787/ENSG00000119408/ENSG00000156970/ENSG00000167513/ENSG00000135476/ENSG00000134057/ENSG00000169679/ENSG00000120129/ENSG00000117724/ENSG00000094804/ENSG00000138778/ENSG00000112742/ENSG00000166851/ENSG00000071539	DLGAP5/NEK6/BUB1B/CDT1/ESPL1/CCNB1/BUB1/DUSP1/CENPF/CDC6/CENPE/TTK/PLK1/TRIP13	14	13	ENSG00000126787/ENSG00000119408/ENSG00000156970/ENSG00000167513/ENSG00000135476/ENSG00000134057/ENSG00000169679/ENSG00000117724/ENSG00000094804/ENSG00000138778/ENSG00000112742/ENSG00000166851/ENSG00000071539	1	ENSG00000120129
BP	GO:0061005	cell differentiation involved in kidney development	14/1682	48/14621	0.000735188	0.0200267	ENSG00000157483/ENSG00000166923/ENSG00000151490/ENSG00000196159/ENSG00000170873/ENSG00000168036/ENSG00000185920/ENSG00000128342/ENSG00000172037/ENSG00000272398/ENSG00000129654/ENSG00000081189/ENSG00000018408/ENSG00000115415	MYO1E/GREM1/PTPRO/FAT4/MTSS1/CTNNB1/PTCH1/LIF/LAMB2/CD24/FOXJ1/MEF2C/WWTR1/STAT1	14	7	ENSG00000157483/ENSG00000166923/ENSG00000151490/ENSG00000128342/ENSG00000172037/ENSG00000018408/ENSG00000115415	7	ENSG00000196159/ENSG00000170873/ENSG00000168036/ENSG00000185920/ENSG00000272398/ENSG00000129654/ENSG00000081189
BP	GO:1902099	regulation of metaphase/anaphase transition of cell cycle	14/1682	48/14621	0.000735188	0.0200267	ENSG00000126787/ENSG00000119408/ENSG00000156970/ENSG00000167513/ENSG00000135476/ENSG00000134057/ENSG00000169679/ENSG00000120129/ENSG00000117724/ENSG00000094804/ENSG00000138778/ENSG00000112742/ENSG00000166851/ENSG00000071539	DLGAP5/NEK6/BUB1B/CDT1/ESPL1/CCNB1/BUB1/DUSP1/CENPF/CDC6/CENPE/TTK/PLK1/TRIP13	14	13	ENSG00000126787/ENSG00000119408/ENSG00000156970/ENSG00000167513/ENSG00000135476/ENSG00000134057/ENSG00000169679/ENSG00000117724/ENSG00000094804/ENSG00000138778/ENSG00000112742/ENSG00000166851/ENSG00000071539	1	ENSG00000120129
BP	GO:0070542	response to fatty acid	18/1682	70/14621	0.00074128	0.0200941	ENSG00000121769/ENSG00000126262/ENSG00000041982/ENSG00000135446/ENSG00000069702/ENSG00000134057/ENSG00000186469/ENSG00000239672/ENSG00000132170/ENSG00000171132/ENSG00000062282/ENSG00000153823/ENSG00000004799/ENSG00000125384/ENSG00000073756/ENSG00000168229/ENSG00000171522/ENSG00000010310	FABP3/FFAR2/TNC/CDK4/TGFBR3/CCNB1/GNG2/NME1/PPARG/PRKCE/DGAT2/PID1/PDK4/PTGER2/PTGS2/PTGDR/PTGER4/GIPR	18	6	ENSG00000121769/ENSG00000041982/ENSG00000135446/ENSG00000134057/ENSG00000239672/ENSG00000132170	12	ENSG00000126262/ENSG00000069702/ENSG00000186469/ENSG00000171132/ENSG00000062282/ENSG00000153823/ENSG00000004799/ENSG00000125384/ENSG00000073756/ENSG00000168229/ENSG00000171522/ENSG00000010310
BP	GO:1901607	alpha-amino acid biosynthetic process	16/1682	59/14621	0.000768967	0.0207435	ENSG00000135069/ENSG00000160200/ENSG00000146733/ENSG00000183010/ENSG00000100031/ENSG00000092621/ENSG00000100714/ENSG00000130707/ENSG00000101444/ENSG00000179918/ENSG00000105552/ENSG00000106397/ENSG00000182199/ENSG00000120053/ENSG00000060982/ENSG00000125166	PSAT1/CBS/PSPH/PYCR1/GGT1/PHGDH/MTHFD1/ASS1/AHCY/SEPHS2/BCAT2/PLOD3/SHMT2/GOT1/BCAT1/GOT2	16	16	ENSG00000135069/ENSG00000160200/ENSG00000146733/ENSG00000183010/ENSG00000100031/ENSG00000092621/ENSG00000100714/ENSG00000130707/ENSG00000101444/ENSG00000179918/ENSG00000105552/ENSG00000106397/ENSG00000182199/ENSG00000120053/ENSG00000060982/ENSG00000125166	0
BP	GO:0045860	positive regulation of protein kinase activity	79/1682	484/14621	0.000787564	0.0211425	ENSG00000163221/ENSG00000156265/ENSG00000184371/ENSG00000110092/ENSG00000112715/ENSG00000133048/ENSG00000150782/ENSG00000159640/ENSG00000138735/ENSG00000167851/ENSG00000121966/ENSG00000136810/ENSG00000198121/ENSG00000113721/ENSG00000166923/ENSG00000170962/ENSG00000107954/ENSG00000167207/ENSG00000183856/ENSG00000124145/ENSG00000181634/ENSG00000134057/ENSG00000166886/ENSG00000171051/ENSG00000111276…	S100A12/MAP3K7CL/CSF1/CCND1/VEGFA/CHI3L1/IL18/ACE/PDE5A/CD300A/CXCR4/TXN/LPAR1/PDGFRB/GREM1/PDGFD/NEURL1/NOD2/IQGAP3/SDC4/TNFSF15/CCNB1/NAB2/FPR1/CDKN1B/FLT1/F2R/GAS6/KIF14/EFNA5/MAP3K1/CDK1/ALK/EGR1/NRG1/CDC6/LRP8/CAMK1/PRKAR2B/FGFR1/CD40/ERBB2/SRCIN1/GADD45G/CENPE/KITLG/CLU/CCNH/CCL5/MMD/HGF/CD24/PDGFA/MAP2K6/CKS1B/CD81/LAMTOR2/TCL1A/S1PR2/GADD45B/BIRC7/EPHA4/TGFBR2/PPP1R9A/PROK2/TGFB1/IGF1/LRR…	79	41	ENSG00000184371/ENSG00000110092/ENSG00000133048/ENSG00000150782/ENSG00000159640/ENSG00000136810/ENSG00000198121/ENSG00000166923/ENSG00000183856/ENSG00000124145/ENSG00000181634/ENSG00000134057/ENSG00000166886/ENSG00000102755/ENSG00000183087/ENSG00000118193/ENSG00000170312/ENSG00000171094/ENSG00000120738/ENSG00000094804/ENSG00000157193/ENSG00000134072/ENSG00000077782/ENSG00000101017/ENSG00000277363…	38	ENSG00000163221/ENSG00000156265/ENSG00000112715/ENSG00000138735/ENSG00000167851/ENSG00000121966/ENSG00000113721/ENSG00000170962/ENSG00000107954/ENSG00000167207/ENSG00000171051/ENSG00000111276/ENSG00000181104/ENSG00000184349/ENSG00000095015/ENSG00000157168/ENSG00000005249/ENSG00000141736/ENSG00000120885/ENSG00000134480/ENSG00000271503/ENSG00000108960/ENSG00000019991/ENSG00000272398/ENSG00000108984…
BP	GO:0051302	regulation of cell division	29/1682	137/14621	0.000795424	0.0212508	ENSG00000112715/ENSG00000112984/ENSG00000170962/ENSG00000099985/ENSG00000066279/ENSG00000186185/ENSG00000162367/ENSG00000137807/ENSG00000165197/ENSG00000087586/ENSG00000129173/ENSG00000118193/ENSG00000178999/ENSG00000265972/ENSG00000171132/ENSG00000185920/ENSG00000094804/ENSG00000122966/ENSG00000164066/ENSG00000197461/ENSG00000131242/ENSG00000091651/ENSG00000183742/ENSG00000139618/ENSG00000105329…	VEGFA/KIF20A/PDGFD/OSM/ASPM/KIF18B/TAL1/KIF23/VEGFD/AURKA/E2F8/KIF14/AURKB/TXNIP/PRKCE/PTCH1/CDC6/CIT/INTU/PDGFA/RAB11FIP4/ORC6/MACC1/BRCA2/TGFB1/PLK1/EVI2B/ITGB1BP1/E2F7	29	19	ENSG00000112984/ENSG00000066279/ENSG00000186185/ENSG00000137807/ENSG00000165197/ENSG00000087586/ENSG00000129173/ENSG00000118193/ENSG00000178999/ENSG00000094804/ENSG00000122966/ENSG00000164066/ENSG00000197461/ENSG00000091651/ENSG00000183742/ENSG00000139618/ENSG00000166851/ENSG00000119185/ENSG00000165891	10	ENSG00000112715/ENSG00000170962/ENSG00000099985/ENSG00000162367/ENSG00000265972/ENSG00000171132/ENSG00000185920/ENSG00000131242/ENSG00000105329/ENSG00000185862
BP	GO:0070301	cellular response to hydrogen peroxide	20/1682	82/14621	0.000803337	0.0212578	ENSG00000181019/ENSG00000136810/ENSG00000127528/ENSG00000170962/ENSG00000183010/ENSG00000138061/ENSG00000277258/ENSG00000118503/ENSG00000170312/ENSG00000119508/ENSG00000019991/ENSG00000136244/ENSG00000143878/ENSG00000177425/ENSG00000188906/ENSG00000150907/ENSG00000120694/ENSG00000132646/ENSG00000142185/ENSG00000137496	NQO1/TXN/KLF2/PDGFD/PYCR1/CYP1B1/PCGF2/TNFAIP3/CDK1/NR4A3/HGF/IL6/RHOB/PAWR/LRRK2/FOXO1/HSPH1/PCNA/TRPM2/IL18BP	20	10	ENSG00000181019/ENSG00000136810/ENSG00000183010/ENSG00000138061/ENSG00000277258/ENSG00000170312/ENSG00000136244/ENSG00000132646/ENSG00000142185/ENSG00000137496	10	ENSG00000127528/ENSG00000170962/ENSG00000118503/ENSG00000119508/ENSG00000019991/ENSG00000143878/ENSG00000177425/ENSG00000188906/ENSG00000150907/ENSG00000120694
BP	GO:1901570	fatty acid derivative biosynthetic process	20/1682	82/14621	0.000803337	0.0212578	ENSG00000099998/ENSG00000159228/ENSG00000008394/ENSG00000099194/ENSG00000100031/ENSG00000095303/ENSG00000157870/ENSG00000108839/ENSG00000163106/ENSG00000149485/ENSG00000085871/ENSG00000116711/ENSG00000165996/ENSG00000149084/ENSG00000131238/ENSG00000148344/ENSG00000164181/ENSG00000145284/ENSG00000073756/ENSG00000143198	GGT5/CBR1/MGST1/SCD/GGT1/PTGS1/PRXL2B/ALOX12/HPGDS/FADS1/MGST2/PLA2G4A/HACD1/HSD17B12/PPT1/PTGES/ELOVL7/SCD5/PTGS2/MGST3	20	14	ENSG00000099998/ENSG00000159228/ENSG00000008394/ENSG00000099194/ENSG00000100031/ENSG00000157870/ENSG00000163106/ENSG00000149485/ENSG00000085871/ENSG00000116711/ENSG00000165996/ENSG00000149084/ENSG00000131238/ENSG00000143198	6	ENSG00000095303/ENSG00000108839/ENSG00000148344/ENSG00000164181/ENSG00000145284/ENSG00000073756
BP	GO:0043648	dicarboxylic acid metabolic process	22/1682	94/14621	0.000822638	0.0216654	ENSG00000136010/ENSG00000065833/ENSG00000162882/ENSG00000103485/ENSG00000165457/ENSG00000091483/ENSG00000100031/ENSG00000065911/ENSG00000203797/ENSG00000014641/ENSG00000100714/ENSG00000166123/ENSG00000130707/ENSG00000138413/ENSG00000084110/ENSG00000100889/ENSG00000001084/ENSG00000120254/ENSG00000159423/ENSG00000182199/ENSG00000120053/ENSG00000125166	ALDH1L2/ME1/HAAO/QPRT/FOLR2/FH/GGT1/MTHFD2/DDO/MDH1/MTHFD1/GPT2/ASS1/IDH1/HAL/PCK2/GCLC/MTHFD1L/ALDH4A1/SHMT2/GOT1/GOT2	22	21	ENSG00000136010/ENSG00000065833/ENSG00000162882/ENSG00000103485/ENSG00000165457/ENSG00000091483/ENSG00000100031/ENSG00000065911/ENSG00000203797/ENSG00000014641/ENSG00000100714/ENSG00000166123/ENSG00000130707/ENSG00000138413/ENSG00000100889/ENSG00000001084/ENSG00000120254/ENSG00000159423/ENSG00000182199/ENSG00000120053/ENSG00000125166	1	ENSG00000084110
BP	GO:0033673	negative regulation of kinase activity	46/1682	250/14621	0.000828589	0.0217192	ENSG00000170323/ENSG00000154277/ENSG00000040608/ENSG00000167851/ENSG00000116741/ENSG00000137642/ENSG00000129757/ENSG00000166068/ENSG00000245848/ENSG00000135446/ENSG00000130203/ENSG00000111276/ENSG00000184545/ENSG00000068001/ENSG00000128594/ENSG00000106211/ENSG00000114737/ENSG00000120129/ENSG00000165672/ENSG00000118503/ENSG00000100100/ENSG00000185950/ENSG00000143507/ENSG00000162545/ENSG00000005249…	FABP4/UCHL1/RTN4R/CD300A/RGS2/SORL1/CDKN1C/SPRED1/CEBPA/CDK4/APOE/CDKN1B/DUSP8/HYAL2/LRRC4/HSPB1/CISH/DUSP1/PRDX3/TNFAIP3/PIK3IP1/IRS2/DUSP10/CAMK2N1/PRKAR2B/CDKN2D/YWHAG/SRCIN1/TRIB3/SPRED2/PKIB/PODN/LYN/GPRC5A/CORO1C/WWTR1/GADD45B/PDCD4/MIDN/PLK1/PTPRJ/ITGB1BP1/LRP5/DUSP6/GBA/MAPK8IP1	46	22	ENSG00000170323/ENSG00000154277/ENSG00000040608/ENSG00000166068/ENSG00000245848/ENSG00000135446/ENSG00000130203/ENSG00000068001/ENSG00000106211/ENSG00000114737/ENSG00000165672/ENSG00000170027/ENSG00000277363/ENSG00000101255/ENSG00000198369/ENSG00000110880/ENSG00000018408/ENSG00000166851/ENSG00000119185/ENSG00000162337/ENSG00000139318/ENSG00000177628	24	ENSG00000167851/ENSG00000116741/ENSG00000137642/ENSG00000129757/ENSG00000111276/ENSG00000184545/ENSG00000128594/ENSG00000120129/ENSG00000118503/ENSG00000100100/ENSG00000185950/ENSG00000143507/ENSG00000162545/ENSG00000005249/ENSG00000129355/ENSG00000135549/ENSG00000174348/ENSG00000254087/ENSG00000013588/ENSG00000099860/ENSG00000150593/ENSG00000167470/ENSG00000149177/ENSG00000121653
BP	GO:0045732	positive regulation of protein catabolic process	39/1682	203/14621	0.00086084	0.0224586	ENSG00000137642/ENSG00000245848/ENSG00000130203/ENSG00000137288/ENSG00000153395/ENSG00000204388/ENSG00000111276/ENSG00000087586/ENSG00000101665/ENSG00000153071/ENSG00000158717/ENSG00000118503/ENSG00000143476/ENSG00000001084/ENSG00000101695/ENSG00000120885/ENSG00000101255/ENSG00000137710/ENSG00000028137/ENSG00000185825/ENSG00000079999/ENSG00000092820/ENSG00000165912/ENSG00000006025/ENSG00000145506…	SORL1/CEBPA/APOE/UQCC2/LPCAT1/HSPA1B/CDKN1B/AURKA/SMAD7/DAB2/RNF166/TNFAIP3/DTL/GCLC/RNF125/CLU/TRIB3/RDX/TNFRSF1B/BCAP31/KEAP1/EZR/PACSIN3/OSBPL7/NKD2/RILP/RNF138/CD81/RNF19A/MYLIP/CTSC/PLK2/LRRK2/PYHIN1/FOXO1/PLK1/RNF144B/EGF/GBA	39	18	ENSG00000245848/ENSG00000130203/ENSG00000137288/ENSG00000087586/ENSG00000153071/ENSG00000143476/ENSG00000001084/ENSG00000101255/ENSG00000137710/ENSG00000185825/ENSG00000079999/ENSG00000165912/ENSG00000145506/ENSG00000167705/ENSG00000110651/ENSG00000109861/ENSG00000166851/ENSG00000177628	21	ENSG00000137642/ENSG00000153395/ENSG00000204388/ENSG00000111276/ENSG00000101665/ENSG00000158717/ENSG00000118503/ENSG00000101695/ENSG00000120885/ENSG00000028137/ENSG00000092820/ENSG00000006025/ENSG00000134758/ENSG00000034677/ENSG00000007944/ENSG00000145632/ENSG00000188906/ENSG00000163564/ENSG00000150907/ENSG00000137393/ENSG00000138798
BP	GO:0050708	regulation of protein secretion	63/1682	370/14621	0.000884391	0.0229652	ENSG00000175445/ENSG00000126262/ENSG00000262406/ENSG00000122223/ENSG00000007384/ENSG00000153162/ENSG00000162711/ENSG00000003147/ENSG00000167207/ENSG00000137288/ENSG00000068001/ENSG00000181104/ENSG00000111199/ENSG00000007402/ENSG00000183087/ENSG00000079337/ENSG00000213465/ENSG00000184349/ENSG00000205846/ENSG00000122862/ENSG00000185950/ENSG00000198722/ENSG00000171132/ENSG00000120217/ENSG00000100889…	LPL/FFAR2/MMP12/CD244/RHBDF1/BMP6/NLRP3/ICA1/NOD2/UQCC2/HYAL2/F2R/TRPV4/CACNA2D2/GAS6/RAPGEF3/ARL2/EFNA5/CLEC6A/SRGN/IRS2/UNC13B/PRKCE/CD274/PCK2/BANK1/CD40/SRCIN1/TNFRSF4/CCL3/TRH/BLK/HIF1A/CCL5/MYH10/IL6/EZR/LYN/SLC2A1/LGALS9/PHPT1/IL17RB/HLA-E/PTGER4/NLRP12/TGFB1/IL1R2/IGF1/LRRK2/GIPR/DYNLL1/CNR1/SYT4/MIDN/ALOX15B/TRPM4/RAB11FIP5/HAVCR2/IL17RC/LRP5/IL13/FOXP3/GBP1	63	34	ENSG00000175445/ENSG00000262406/ENSG00000007384/ENSG00000003147/ENSG00000137288/ENSG00000068001/ENSG00000111199/ENSG00000183087/ENSG00000079337/ENSG00000213465/ENSG00000205846/ENSG00000198722/ENSG00000120217/ENSG00000100889/ENSG00000101017/ENSG00000277363/ENSG00000186827/ENSG00000277632/ENSG00000133026/ENSG00000136244/ENSG00000168961/ENSG00000054148/ENSG00000056736/ENSG00000115590/ENSG00000017427…	29	ENSG00000126262/ENSG00000122223/ENSG00000153162/ENSG00000162711/ENSG00000167207/ENSG00000181104/ENSG00000007402/ENSG00000184349/ENSG00000122862/ENSG00000185950/ENSG00000171132/ENSG00000153064/ENSG00000170893/ENSG00000136573/ENSG00000100644/ENSG00000271503/ENSG00000092820/ENSG00000254087/ENSG00000117394/ENSG00000204592/ENSG00000171522/ENSG00000142405/ENSG00000105329/ENSG00000188906/ENSG00000010310…
BP	GO:0002262	myeloid cell homeostasis	29/1682	138/14621	0.000898663	0.0232273	ENSG00000112715/ENSG00000204420/ENSG00000117450/ENSG00000127528/ENSG00000162722/ENSG00000162367/ENSG00000069702/ENSG00000128016/ENSG00000160211/ENSG00000204388/ENSG00000100714/ENSG00000184588/ENSG00000180871/ENSG00000049130/ENSG00000116016/ENSG00000158856/ENSG00000100644/ENSG00000136244/ENSG00000254087/ENSG00000070495/ENSG00000158578/ENSG00000121807/ENSG00000115738/ENSG00000169926/ENSG00000153094…	VEGFA/MPIG6B/PRDX1/KLF2/TRIM58/TAL1/TGFBR3/ZFP36/G6PD/HSPA1B/MTHFD1/PDE4B/CXCR2/KITLG/EPAS1/DMTN/HIF1A/IL6/LYN/JMJD6/ALAS2/CCR2/ID2/KLF13/BCL2L11/BPGM/SP3/FOXP3/STAT1	29	8	ENSG00000117450/ENSG00000160211/ENSG00000100714/ENSG00000049130/ENSG00000116016/ENSG00000136244/ENSG00000049768/ENSG00000115415	21	ENSG00000112715/ENSG00000204420/ENSG00000127528/ENSG00000162722/ENSG00000162367/ENSG00000069702/ENSG00000128016/ENSG00000204388/ENSG00000184588/ENSG00000180871/ENSG00000158856/ENSG00000100644/ENSG00000254087/ENSG00000070495/ENSG00000158578/ENSG00000121807/ENSG00000115738/ENSG00000169926/ENSG00000153094/ENSG00000172331/ENSG00000172845
BP	GO:0070838	divalent metal ion transport	66/1682	392/14621	0.000915132	0.0234801	ENSG00000055732/ENSG00000111012/ENSG00000143153/ENSG00000115194/ENSG00000136052/ENSG00000113721/ENSG00000140090/ENSG00000166592/ENSG00000013016/ENSG00000160211/ENSG00000171596/ENSG00000123700/ENSG00000133195/ENSG00000181104/ENSG00000111199/ENSG00000133872/ENSG00000007402/ENSG00000183087/ENSG00000186642/ENSG00000145362/ENSG00000184588/ENSG00000144681/ENSG00000168036/ENSG00000162430/ENSG00000171132…	MCOLN3/CYP27B1/ATP1B1/SLC30A3/SLC41A2/PDGFRB/SLC24A4/RRAD/EHD3/G6PD/NMUR1/KCNJ2/SLC39A11/F2R/TRPV4/SARAF/CACNA2D2/GAS6/PDE2A/ANK2/PDE4B/STAC/CTNNB1/SELENON/PRKCE/JPH4/LGALS3/P2RY12/ATP2B1/PDE4D/CLIC2/GRIN3A/SLC39A4/CCL3/P2RX5/VDAC1/NTSR1/PHB/WFS1/CCL5/STC2/TRPV6/GNAO1/RASA3/MYLK/SLC3A2/LYN/PTGS2/PSEN2/PACSIN3/FYN/SLC8A3/FASLG/GRIN1/TGFB1/TRPV3/CBARP/CACNA2D3/CD4/TRPM4/CD84/CACNB4/TRPM2/EGF/GSTO1/…	66	35	ENSG00000055732/ENSG00000111012/ENSG00000143153/ENSG00000115194/ENSG00000136052/ENSG00000160211/ENSG00000123700/ENSG00000133195/ENSG00000111199/ENSG00000183087/ENSG00000145362/ENSG00000144681/ENSG00000162430/ENSG00000092051/ENSG00000131981/ENSG00000155962/ENSG00000198785/ENSG00000147804/ENSG00000277632/ENSG00000213585/ENSG00000167085/ENSG00000109501/ENSG00000113739/ENSG00000165125/ENSG00000168003…	31	ENSG00000113721/ENSG00000140090/ENSG00000166592/ENSG00000013016/ENSG00000171596/ENSG00000181104/ENSG00000133872/ENSG00000007402/ENSG00000186642/ENSG00000184588/ENSG00000168036/ENSG00000171132/ENSG00000169313/ENSG00000070961/ENSG00000113448/ENSG00000083454/ENSG00000101188/ENSG00000271503/ENSG00000087258/ENSG00000185989/ENSG00000065534/ENSG00000254087/ENSG00000073756/ENSG00000010810/ENSG00000100678…
BP	GO:0001763	morphogenesis of a branching structure	33/1682	164/14621	0.000921118	0.0234801	ENSG00000184371/ENSG00000112715/ENSG00000198959/ENSG00000041982/ENSG00000166923/ENSG00000196159/ENSG00000198435/ENSG00000101160/ENSG00000114554/ENSG00000168036/ENSG00000204301/ENSG00000185920/ENSG00000077782/ENSG00000125812/ENSG00000185630/ENSG00000019991/ENSG00000091831/ENSG00000136541/ENSG00000275410/ENSG00000197461/ENSG00000169504/ENSG00000163513/ENSG00000105329/ENSG00000188906/ENSG00000166341…	CSF1/VEGFA/TGM2/TNC/GREM1/FAT4/NRARP/CTSZ/PLXNA1/CTNNB1/NOTCH4/PTCH1/FGFR1/GZF1/PBX1/HGF/ESR1/ERMN/HNF1B/PDGFA/CLIC4/TGFBR2/TGFB1/LRRK2/DCHS1/GNA13/RDH10/EGF/TACSTD2/DLG5/NTN4/LRP5/AREG	33	14	ENSG00000184371/ENSG00000198959/ENSG00000041982/ENSG00000166923/ENSG00000101160/ENSG00000114554/ENSG00000077782/ENSG00000091831/ENSG00000275410/ENSG00000197461/ENSG00000169504/ENSG00000121039/ENSG00000184292/ENSG00000162337	19	ENSG00000112715/ENSG00000196159/ENSG00000198435/ENSG00000168036/ENSG00000204301/ENSG00000185920/ENSG00000125812/ENSG00000185630/ENSG00000019991/ENSG00000136541/ENSG00000163513/ENSG00000105329/ENSG00000188906/ENSG00000166341/ENSG00000120063/ENSG00000138798/ENSG00000151208/ENSG00000074527/ENSG00000109321
BP	GO:0002685	regulation of leukocyte migration	33/1682	164/14621	0.000921118	0.0234801	ENSG00000163737/ENSG00000184371/ENSG00000112715/ENSG00000167851/ENSG00000106366/ENSG00000166923/ENSG00000170962/ENSG00000143369/ENSG00000109272/ENSG00000271447/ENSG00000108702/ENSG00000165197/ENSG00000111199/ENSG00000183087/ENSG00000131981/ENSG00000182621/ENSG00000180871/ENSG00000169313/ENSG00000111913/ENSG00000049130/ENSG00000277632/ENSG00000186891/ENSG00000271503/ENSG00000213809/ENSG00000136244…	PF4/CSF1/VEGFA/CD300A/SERPINE1/GREM1/PDGFD/ECM1/PF4V1/MMP28/CCL1/VEGFD/TRPV4/GAS6/LGALS3/PLCB1/CXCR2/P2RY12/RIPOR2/KITLG/CCL3/TNFRSF18/CCL5/KLRK1/IL6/LYN/SELP/ITGA4/LGALS9/PTGER4/TGFB1/CCR2/ITGA2B	33	14	ENSG00000184371/ENSG00000106366/ENSG00000166923/ENSG00000143369/ENSG00000108702/ENSG00000165197/ENSG00000111199/ENSG00000183087/ENSG00000131981/ENSG00000049130/ENSG00000277632/ENSG00000186891/ENSG00000136244/ENSG00000168961	19	ENSG00000163737/ENSG00000112715/ENSG00000167851/ENSG00000170962/ENSG00000109272/ENSG00000271447/ENSG00000182621/ENSG00000180871/ENSG00000169313/ENSG00000111913/ENSG00000271503/ENSG00000213809/ENSG00000254087/ENSG00000174175/ENSG00000115232/ENSG00000171522/ENSG00000105329/ENSG00000121807/ENSG00000005961
BP	GO:0014068	positive regulation of phosphatidylinositol 3-kinase signaling	16/1682	60/14621	0.000938372	0.0237024	ENSG00000150782/ENSG00000113721/ENSG00000170962/ENSG00000148053/ENSG00000102755/ENSG00000181104/ENSG00000157168/ENSG00000077782/ENSG00000108342/ENSG00000271503/ENSG00000019991/ENSG00000135362/ENSG00000197461/ENSG00000174175/ENSG00000010810/ENSG00000017427	IL18/PDGFRB/PDGFD/NTRK2/FLT1/F2R/NRG1/FGFR1/CSF3/CCL5/HGF/PRR5L/PDGFA/SELP/FYN/IGF1	16	6	ENSG00000150782/ENSG00000148053/ENSG00000102755/ENSG00000077782/ENSG00000197461/ENSG00000017427	10	ENSG00000113721/ENSG00000170962/ENSG00000181104/ENSG00000157168/ENSG00000108342/ENSG00000271503/ENSG00000019991/ENSG00000135362/ENSG00000174175/ENSG00000010810
BP	GO:0030279	negative regulation of ossification	16/1682	60/14621	0.000938372	0.0237024	ENSG00000166923/ENSG00000143369/ENSG00000151014/ENSG00000122862/ENSG00000185920/ENSG00000277632/ENSG00000100644/ENSG00000141232/ENSG00000081189/ENSG00000105329/ENSG00000115738/ENSG00000130529/ENSG00000168214/ENSG00000125968/ENSG00000162337/ENSG00000109321	GREM1/ECM1/NOCT/SRGN/PTCH1/CCL3/HIF1A/TOB1/MEF2C/TGFB1/ID2/TRPM4/RBPJ/ID1/LRP5/AREG	16	6	ENSG00000166923/ENSG00000143369/ENSG00000277632/ENSG00000130529/ENSG00000168214/ENSG00000162337	10	ENSG00000151014/ENSG00000122862/ENSG00000185920/ENSG00000100644/ENSG00000141232/ENSG00000081189/ENSG00000105329/ENSG00000115738/ENSG00000125968/ENSG00000109321
BP	GO:0034754	cellular hormone metabolic process	21/1682	89/14621	0.000956246	0.0239363	ENSG00000143320/ENSG00000087076/ENSG00000153162/ENSG00000138061/ENSG00000278535/ENSG00000187134/ENSG00000100867/ENSG00000120738/ENSG00000149084/ENSG00000165092/ENSG00000093010/ENSG00000062282/ENSG00000128039/ENSG00000073060/ENSG00000091831/ENSG00000198189/ENSG00000162496/ENSG00000161513/ENSG00000005379/ENSG00000085662/ENSG00000121039	CRABP2/HSD17B14/BMP6/CYP1B1/DHRS11/AKR1C1/DHRS2/EGR1/HSD17B12/ALDH1A1/COMT/DGAT2/SRD5A3/SCARB1/ESR1/HSD17B11/DHRS3/FDXR/TSPOAP1/AKR1B1/RDH10	21	15	ENSG00000143320/ENSG00000087076/ENSG00000138061/ENSG00000278535/ENSG00000187134/ENSG00000120738/ENSG00000149084/ENSG00000165092/ENSG00000093010/ENSG00000128039/ENSG00000073060/ENSG00000091831/ENSG00000161513/ENSG00000085662/ENSG00000121039	6	ENSG00000153162/ENSG00000100867/ENSG00000062282/ENSG00000198189/ENSG00000162496/ENSG00000005379
BP	GO:0045446	endothelial cell differentiation	21/1682	89/14621	0.000956246	0.0239363	ENSG00000184113/ENSG00000213694/ENSG00000153162/ENSG00000133639/ENSG00000179820/ENSG00000186642/ENSG00000079337/ENSG00000168036/ENSG00000157168/ENSG00000204301/ENSG00000182871/ENSG00000113448/ENSG00000137710/ENSG00000106397/ENSG00000092820/ENSG00000267534/ENSG00000169504/ENSG00000130396/ENSG00000154764/ENSG00000168214/ENSG00000125968	CLDN5/S1PR3/BMP6/BTG1/MYADM/PDE2A/RAPGEF3/CTNNB1/NRG1/NOTCH4/COL18A1/PDE4D/RDX/PLOD3/EZR/S1PR2/CLIC4/AFDN/WNT7A/RBPJ/ID1	21	7	ENSG00000079337/ENSG00000137710/ENSG00000106397/ENSG00000267534/ENSG00000169504/ENSG00000130396/ENSG00000168214	14	ENSG00000184113/ENSG00000213694/ENSG00000153162/ENSG00000133639/ENSG00000179820/ENSG00000186642/ENSG00000168036/ENSG00000157168/ENSG00000204301/ENSG00000182871/ENSG00000113448/ENSG00000092820/ENSG00000154764/ENSG00000125968
BP	GO:0042445	hormone metabolic process	34/1682	171/14621	0.000967727	0.0241151	ENSG00000143320/ENSG00000111012/ENSG00000159640/ENSG00000117594/ENSG00000069482/ENSG00000087076/ENSG00000153162/ENSG00000138061/ENSG00000101160/ENSG00000203797/ENSG00000278535/ENSG00000187134/ENSG00000100867/ENSG00000120738/ENSG00000149084/ENSG00000165092/ENSG00000093010/ENSG00000062282/ENSG00000077782/ENSG00000128039/ENSG00000170509/ENSG00000100644/ENSG00000113739/ENSG00000166922/ENSG00000073060…	CRABP2/CYP27B1/ACE/HSD11B1/GAL/HSD17B14/BMP6/CYP1B1/CTSZ/DDO/DHRS11/AKR1C1/DHRS2/EGR1/HSD17B12/ALDH1A1/COMT/DGAT2/FGFR1/SRD5A3/HSD17B13/HIF1A/STC2/SCG5/SCARB1/ESR1/CPE/CPA3/HSD17B11/DHRS3/FDXR/TSPOAP1/AKR1B1/RDH10	34	26	ENSG00000143320/ENSG00000111012/ENSG00000159640/ENSG00000117594/ENSG00000069482/ENSG00000087076/ENSG00000138061/ENSG00000101160/ENSG00000203797/ENSG00000278535/ENSG00000187134/ENSG00000120738/ENSG00000149084/ENSG00000165092/ENSG00000093010/ENSG00000077782/ENSG00000128039/ENSG00000113739/ENSG00000166922/ENSG00000073060/ENSG00000091831/ENSG00000109472/ENSG00000163751/ENSG00000161513/ENSG00000085662…	8	ENSG00000153162/ENSG00000100867/ENSG00000062282/ENSG00000170509/ENSG00000100644/ENSG00000198189/ENSG00000162496/ENSG00000005379
BP	GO:0070372	regulation of ERK1 and ERK2 cascade	47/1682	259/14621	0.00099477	0.0246783	ENSG00000100234/ENSG00000133048/ENSG00000113721/ENSG00000066056/ENSG00000166068/ENSG00000170962/ENSG00000167207/ENSG00000144476/ENSG00000148053/ENSG00000181374/ENSG00000108702/ENSG00000170955/ENSG00000102755/ENSG00000181104/ENSG00000111199/ENSG00000120129/ENSG00000183087/ENSG00000171094/ENSG00000183578/ENSG00000092445/ENSG00000143507/ENSG00000162545/ENSG00000077782/ENSG00000141736/ENSG00000277632…	TIMP3/CHI3L1/PDGFRB/TIE1/SPRED1/PDGFD/NOD2/ACKR3/NTRK2/CCL13/CCL1/CAVIN3/FLT1/F2R/TRPV4/DUSP1/GAS6/ALK/TNFAIP8L3/TYRO3/DUSP10/CAMK2N1/FGFR1/ERBB2/CCL3/PHB/CCL5/LIF/SLAMF1/NDRG2/EZR/CCL17/LYN/PDGFA/LGALS9/TREM2/EPHA4/NLRP12/TGFB1/CCL23/CD4/HAVCR2/ITGB1BP1/DUSP6/NECAB2/GBP1/SLC9A3R1	47	30	ENSG00000100234/ENSG00000133048/ENSG00000066056/ENSG00000166068/ENSG00000148053/ENSG00000181374/ENSG00000108702/ENSG00000170955/ENSG00000102755/ENSG00000111199/ENSG00000183087/ENSG00000171094/ENSG00000183578/ENSG00000092445/ENSG00000077782/ENSG00000277632/ENSG00000167085/ENSG00000128342/ENSG00000117090/ENSG00000165795/ENSG00000102970/ENSG00000197461/ENSG00000168961/ENSG00000095970/ENSG00000274736…	17	ENSG00000113721/ENSG00000170962/ENSG00000167207/ENSG00000144476/ENSG00000181104/ENSG00000120129/ENSG00000143507/ENSG00000162545/ENSG00000141736/ENSG00000271503/ENSG00000092820/ENSG00000254087/ENSG00000116106/ENSG00000142405/ENSG00000105329/ENSG00000103154/ENSG00000109062
BP	GO:0002251	organ or tissue specific immune response	10/1682	29/14621	0.00100476	0.0248153	ENSG00000126262/ENSG00000124635/ENSG00000273802/ENSG00000180596/ENSG00000184678/ENSG00000197903/ENSG00000277224/ENSG00000136244/ENSG00000274290/ENSG00000239839	FFAR2/HIST1H2BJ/HIST1H2BG/HIST1H2BC/HIST2H2BE/HIST1H2BK/HIST1H2BF/IL6/HIST1H2BE/DEFA3	10	1	ENSG00000136244	9	ENSG00000126262/ENSG00000124635/ENSG00000273802/ENSG00000180596/ENSG00000184678/ENSG00000197903/ENSG00000277224/ENSG00000274290/ENSG00000239839
BP	GO:0007610	behavior	75/1682	459/14621	0.00102447	0.0250941	ENSG00000250722/ENSG00000196743/ENSG00000154277/ENSG00000255833/ENSG00000055732/ENSG00000184113/ENSG00000154146/ENSG00000069482/ENSG00000128165/ENSG00000157680/ENSG00000107282/ENSG00000143995/ENSG00000196639/ENSG00000148803/ENSG00000005884/ENSG00000100095/ENSG00000158321/ENSG00000130203/ENSG00000162367/ENSG00000163106/ENSG00000160213/ENSG00000124140/ENSG00000148053/ENSG00000196092/ENSG00000036672…	SELENOP/GM2A/UCHL1/TIFAB/MCOLN3/CLDN5/NRGN/GAL/ADM2/DGKI/APBA1/MEIS1/HRH1/FUOM/ITGA3/SEZ6L/AUTS2/APOE/TAL1/HPGDS/CSTB/SLC12A5/NTRK2/PAX5/USP2/SRPX2/DDO/FOS/ALK/AHCY/NR4A2/PRKCE/CX3CR1/NRG1/JPH4/COMT/PRKAR2B/RASGRF1/PLCB1/CCL3/B4GALT2/TRH/CLN6/NR4A3/ZFHX2/VDAC1/HIF1A/NTSR1/DNM1/WFS1/GNAO1/PTGS2/ADAM22/FYN/ATP8A1/SLC8A3/CREBRF/MEF2C/CNTNAP2/GNG8/EPHA4/GRIN1/PLK2/PAIP2/LRRK2/TTBK1/CNR1/ID2/SYT4/SLC6…	75	37	ENSG00000250722/ENSG00000196743/ENSG00000154277/ENSG00000255833/ENSG00000055732/ENSG00000069482/ENSG00000128165/ENSG00000157680/ENSG00000107282/ENSG00000196639/ENSG00000148803/ENSG00000005884/ENSG00000130203/ENSG00000163106/ENSG00000160213/ENSG00000124140/ENSG00000148053/ENSG00000036672/ENSG00000102359/ENSG00000203797/ENSG00000171094/ENSG00000101444/ENSG00000092051/ENSG00000093010/ENSG00000058335…	38	ENSG00000184113/ENSG00000154146/ENSG00000143995/ENSG00000100095/ENSG00000158321/ENSG00000162367/ENSG00000196092/ENSG00000170345/ENSG00000153234/ENSG00000171132/ENSG00000168329/ENSG00000157168/ENSG00000005249/ENSG00000182621/ENSG00000170893/ENSG00000119508/ENSG00000100644/ENSG00000101188/ENSG00000087258/ENSG00000073756/ENSG00000008277/ENSG00000010810/ENSG00000124406/ENSG00000100678/ENSG00000164463…
BP	GO:0061028	establishment of endothelial barrier	12/1682	39/14621	0.00103026	0.0250941	ENSG00000184113/ENSG00000213694/ENSG00000179820/ENSG00000186642/ENSG00000079337/ENSG00000168036/ENSG00000113448/ENSG00000137710/ENSG00000092820/ENSG00000267534/ENSG00000130396/ENSG00000154764	CLDN5/S1PR3/MYADM/PDE2A/RAPGEF3/CTNNB1/PDE4D/RDX/EZR/S1PR2/AFDN/WNT7A	12	4	ENSG00000079337/ENSG00000137710/ENSG00000267534/ENSG00000130396	8	ENSG00000184113/ENSG00000213694/ENSG00000179820/ENSG00000186642/ENSG00000168036/ENSG00000113448/ENSG00000092820/ENSG00000154764
BP	GO:0061844	antimicrobial humoral immune response mediated by antimicrobial peptide	12/1682	39/14621	0.00103026	0.0250941	ENSG00000163737/ENSG00000163221/ENSG00000124635/ENSG00000273802/ENSG00000180596/ENSG00000184678/ENSG00000197903/ENSG00000181374/ENSG00000115523/ENSG00000277224/ENSG00000274290/ENSG00000239839	PF4/S100A12/HIST1H2BJ/HIST1H2BG/HIST1H2BC/HIST2H2BE/HIST1H2BK/CCL13/GNLY/HIST1H2BF/HIST1H2BE/DEFA3	12	1	ENSG00000181374	11	ENSG00000163737/ENSG00000163221/ENSG00000124635/ENSG00000273802/ENSG00000180596/ENSG00000184678/ENSG00000197903/ENSG00000115523/ENSG00000277224/ENSG00000274290/ENSG00000239839
BP	GO:0002548	monocyte chemotaxis	15/1682	55/14621	0.00104314	0.0250941	ENSG00000163221/ENSG00000106366/ENSG00000166923/ENSG00000151490/ENSG00000181374/ENSG00000108702/ENSG00000102755/ENSG00000131981/ENSG00000277632/ENSG00000271503/ENSG00000136244/ENSG00000102970/ENSG00000254087/ENSG00000274736/ENSG00000121807	S100A12/SERPINE1/GREM1/PTPRO/CCL13/CCL1/FLT1/LGALS3/CCL3/CCL5/IL6/CCL17/LYN/CCL23/CCR2	15	11	ENSG00000106366/ENSG00000166923/ENSG00000151490/ENSG00000181374/ENSG00000108702/ENSG00000102755/ENSG00000131981/ENSG00000277632/ENSG00000136244/ENSG00000102970/ENSG00000274736	4	ENSG00000163221/ENSG00000271503/ENSG00000254087/ENSG00000121807
BP	GO:0032623	interleukin-2 production	15/1682	55/14621	0.00104314	0.0250941	ENSG00000150782/ENSG00000073861/ENSG00000128016/ENSG00000121594/ENSG00000118503/ENSG00000184588/ENSG00000113448/ENSG00000092820/ENSG00000133661/ENSG00000177425/ENSG00000121807/ENSG00000010610/ENSG00000135077/ENSG00000049768/ENSG00000117228	IL18/TBX21/ZFP36/CD80/TNFAIP3/PDE4B/PDE4D/EZR/SFTPD/PAWR/CCR2/CD4/HAVCR2/FOXP3/GBP1	15	6	ENSG00000150782/ENSG00000121594/ENSG00000010610/ENSG00000135077/ENSG00000049768/ENSG00000117228	9	ENSG00000073861/ENSG00000128016/ENSG00000118503/ENSG00000184588/ENSG00000113448/ENSG00000092820/ENSG00000133661/ENSG00000177425/ENSG00000121807
BP	GO:0051306	mitotic sister chromatid separation	15/1682	55/14621	0.00104314	0.0250941	ENSG00000126787/ENSG00000119408/ENSG00000156970/ENSG00000167513/ENSG00000135476/ENSG00000134057/ENSG00000169679/ENSG00000120129/ENSG00000164611/ENSG00000117724/ENSG00000094804/ENSG00000138778/ENSG00000112742/ENSG00000166851/ENSG00000071539	DLGAP5/NEK6/BUB1B/CDT1/ESPL1/CCNB1/BUB1/DUSP1/PTTG1/CENPF/CDC6/CENPE/TTK/PLK1/TRIP13	15	14	ENSG00000126787/ENSG00000119408/ENSG00000156970/ENSG00000167513/ENSG00000135476/ENSG00000134057/ENSG00000169679/ENSG00000164611/ENSG00000117724/ENSG00000094804/ENSG00000138778/ENSG00000112742/ENSG00000166851/ENSG00000071539	1	ENSG00000120129
BP	GO:0002227	innate immune response in mucosa	8/1682	20/14621	0.00106087	0.0254107	ENSG00000124635/ENSG00000273802/ENSG00000180596/ENSG00000184678/ENSG00000197903/ENSG00000277224/ENSG00000274290/ENSG00000239839	HIST1H2BJ/HIST1H2BG/HIST1H2BC/HIST2H2BE/HIST1H2BK/HIST1H2BF/HIST1H2BE/DEFA3	8	0		8	ENSG00000124635/ENSG00000273802/ENSG00000180596/ENSG00000184678/ENSG00000197903/ENSG00000277224/ENSG00000274290/ENSG00000239839
BP	GO:0050714	positive regulation of protein secretion	40/1682	212/14621	0.00107061	0.0255338	ENSG00000175445/ENSG00000126262/ENSG00000262406/ENSG00000122223/ENSG00000153162/ENSG00000162711/ENSG00000167207/ENSG00000068001/ENSG00000181104/ENSG00000111199/ENSG00000205846/ENSG00000185950/ENSG00000198722/ENSG00000171132/ENSG00000120217/ENSG00000100889/ENSG00000186827/ENSG00000277632/ENSG00000170893/ENSG00000136573/ENSG00000100644/ENSG00000133026/ENSG00000136244/ENSG00000092820/ENSG00000168961…	LPL/FFAR2/MMP12/CD244/BMP6/NLRP3/NOD2/HYAL2/F2R/TRPV4/CLEC6A/IRS2/UNC13B/PRKCE/CD274/PCK2/TNFRSF4/CCL3/TRH/BLK/HIF1A/MYH10/IL6/EZR/LGALS9/PHPT1/IL17RB/HLA-E/PTGER4/NLRP12/TGFB1/IGF1/LRRK2/GIPR/DYNLL1/ALOX15B/TRPM4/HAVCR2/IL17RC/IL13	40	22	ENSG00000175445/ENSG00000262406/ENSG00000068001/ENSG00000111199/ENSG00000205846/ENSG00000198722/ENSG00000120217/ENSG00000100889/ENSG00000186827/ENSG00000277632/ENSG00000133026/ENSG00000136244/ENSG00000168961/ENSG00000054148/ENSG00000056736/ENSG00000017427/ENSG00000088986/ENSG00000179593/ENSG00000130529/ENSG00000135077/ENSG00000163702/ENSG00000169194	18	ENSG00000126262/ENSG00000122223/ENSG00000153162/ENSG00000162711/ENSG00000167207/ENSG00000181104/ENSG00000185950/ENSG00000171132/ENSG00000170893/ENSG00000136573/ENSG00000100644/ENSG00000092820/ENSG00000204592/ENSG00000171522/ENSG00000142405/ENSG00000105329/ENSG00000188906/ENSG00000010310
BP	GO:0022900	electron transport chain	34/1682	172/14621	0.00107581	0.0255481	ENSG00000198431/ENSG00000065833/ENSG00000162882/ENSG00000198363/ENSG00000042286/ENSG00000134057/ENSG00000137806/ENSG00000092621/ENSG00000197763/ENSG00000167588/ENSG00000072682/ENSG00000119421/ENSG00000104687/ENSG00000170312/ENSG00000166347/ENSG00000165264/ENSG00000161281/ENSG00000119013/ENSG00000117448/ENSG00000159423/ENSG00000116701/ENSG00000185633/ENSG00000115159/ENSG00000184076/ENSG00000168275…	TXNRD1/ME1/HAAO/ASPH/AIFM2/CCNB1/NDUFAF1/PHGDH/TXNRD3/GPD1/P4HA2/NDUFA8/GSR/CDK1/CYB5A/NDUFB6/COX7A1/NDUFB3/AKR1A1/ALDH4A1/NCF2/NDUFA4L2/GPD2/UQCR10/COA6/GLRX/NDUFA1/DHRS3/COX6B1/UQCRQ/AKR1B1/NDUFA3/COX5B/COX5A	34	33	ENSG00000198431/ENSG00000065833/ENSG00000162882/ENSG00000198363/ENSG00000042286/ENSG00000134057/ENSG00000137806/ENSG00000092621/ENSG00000197763/ENSG00000167588/ENSG00000072682/ENSG00000119421/ENSG00000104687/ENSG00000170312/ENSG00000166347/ENSG00000165264/ENSG00000161281/ENSG00000119013/ENSG00000117448/ENSG00000159423/ENSG00000116701/ENSG00000185633/ENSG00000115159/ENSG00000184076/ENSG00000168275…	1	ENSG00000162496
BP	GO:0010035	response to inorganic substance	75/1682	460/14621	0.00108986	0.0257127	ENSG00000173372/ENSG00000181019/ENSG00000188536/ENSG00000170323/ENSG00000110092/ENSG00000206172/ENSG00000198431/ENSG00000244734/ENSG00000162882/ENSG00000115194/ENSG00000117450/ENSG00000136810/ENSG00000156113/ENSG00000127528/ENSG00000165140/ENSG00000122729/ENSG00000153162/ENSG00000113721/ENSG00000170962/ENSG00000245848/ENSG00000148180/ENSG00000183010/ENSG00000138061/ENSG00000135446/ENSG00000213145…	C1QA/NQO1/HBA2/FABP4/CCND1/HBA1/TXNRD1/HBB/HAAO/SLC30A3/PRDX1/TXN/KCNMA1/KLF2/FBP1/ACO1/BMP6/PDGFRB/PDGFD/CEBPA/GSN/PYCR1/CYP1B1/CDK4/CRIP1/G6PD/CCNB1/CDKN1B/TXNRD3/FOS/DUSP1/PCGF2/FOSB/RASGRP2/PRDX3/TNFAIP3/CDK1/CYB5A/TXNIP/PTCH1/COL18A1/PTGES/GCLC/NR4A3/DMTN/HIF1A/TRPV6/GNAO1/HGF/IL6/NSMCE3/JUNB/PTGS2/GGH/RHOB/MEF2C/EGLN1/CLIC4/PAWR/JUND/LRRK2/GIPR/FOXO1/S100A8/HSPH1/AKR1B1/ID2/PCNA/TRPM2/IL18B…	75	37	ENSG00000173372/ENSG00000181019/ENSG00000170323/ENSG00000110092/ENSG00000198431/ENSG00000162882/ENSG00000115194/ENSG00000117450/ENSG00000136810/ENSG00000156113/ENSG00000165140/ENSG00000122729/ENSG00000245848/ENSG00000148180/ENSG00000183010/ENSG00000138061/ENSG00000135446/ENSG00000160211/ENSG00000134057/ENSG00000197763/ENSG00000277258/ENSG00000165672/ENSG00000170312/ENSG00000166347/ENSG00000001084…	38	ENSG00000188536/ENSG00000206172/ENSG00000244734/ENSG00000127528/ENSG00000153162/ENSG00000113721/ENSG00000170962/ENSG00000213145/ENSG00000111276/ENSG00000170345/ENSG00000120129/ENSG00000125740/ENSG00000068831/ENSG00000118503/ENSG00000265972/ENSG00000185920/ENSG00000182871/ENSG00000148344/ENSG00000119508/ENSG00000158856/ENSG00000100644/ENSG00000087258/ENSG00000019991/ENSG00000185115/ENSG00000171223…
BP	GO:0061640	cytoskeleton-dependent cytokinesis	19/1682	78/14621	0.00109199	0.0257127	ENSG00000138180/ENSG00000100167/ENSG00000112984/ENSG00000090889/ENSG00000135476/ENSG00000137807/ENSG00000178999/ENSG00000137804/ENSG00000122966/ENSG00000117632/ENSG00000011426/ENSG00000133026/ENSG00000143878/ENSG00000139618/ENSG00000115163/ENSG00000099954/ENSG00000166851/ENSG00000178996/ENSG00000134278	CEP55/SEPT3/KIF20A/KIF4A/ESPL1/KIF23/AURKB/NUSAP1/CIT/STMN1/ANLN/MYH10/RHOB/BRCA2/CENPA/CECR2/PLK1/SNX18/SPIRE1	19	17	ENSG00000138180/ENSG00000100167/ENSG00000112984/ENSG00000090889/ENSG00000135476/ENSG00000137807/ENSG00000178999/ENSG00000137804/ENSG00000122966/ENSG00000117632/ENSG00000011426/ENSG00000133026/ENSG00000139618/ENSG00000115163/ENSG00000099954/ENSG00000166851/ENSG00000134278	2	ENSG00000143878/ENSG00000178996
BP	GO:0007050	cell cycle arrest	43/1682	233/14621	0.00113113	0.0265031	ENSG00000110092/ENSG00000116133/ENSG00000129757/ENSG00000135446/ENSG00000111206/ENSG00000178053/ENSG00000134057/ENSG00000111276/ENSG00000087586/ENSG00000149115/ENSG00000100526/ENSG00000120129/ENSG00000183087/ENSG00000129173/ENSG00000170312/ENSG00000158402/ENSG00000025039/ENSG00000138767/ENSG00000183765/ENSG00000129355/ENSG00000179271/ENSG00000152409/ENSG00000141448/ENSG00000081377/ENSG00000165490…	CCND1/DHCR24/CDKN1C/CDK4/FOXM1/MLF1/CCNB1/CDKN1B/AURKA/TNKS1BP1/CDKN3/DUSP1/GAS6/E2F8/CDK1/CDC25C/RRAGD/CNOT6L/CHEK2/CDKN2D/GADD45GIP1/JMY/GATA6/CDC14B/DDIAS/SKIL/HBP1/MAP2K6/LAMTOR2/GTSE1/PRR11/PLK2/TGFB1/CGRRF1/ID2/PCNA/TFDP2/PA2G4/RPS27A/EVI2B/SETMAR/RASSF1/E2F7	43	23	ENSG00000110092/ENSG00000116133/ENSG00000135446/ENSG00000111206/ENSG00000134057/ENSG00000087586/ENSG00000149115/ENSG00000100526/ENSG00000183087/ENSG00000129173/ENSG00000170312/ENSG00000158402/ENSG00000025039/ENSG00000183765/ENSG00000179271/ENSG00000165490/ENSG00000116586/ENSG00000075218/ENSG00000068489/ENSG00000132646/ENSG00000170515/ENSG00000170364/ENSG00000165891	20	ENSG00000129757/ENSG00000178053/ENSG00000111276/ENSG00000120129/ENSG00000138767/ENSG00000129355/ENSG00000152409/ENSG00000141448/ENSG00000081377/ENSG00000136603/ENSG00000105856/ENSG00000108984/ENSG00000145632/ENSG00000105329/ENSG00000100532/ENSG00000115738/ENSG00000114126/ENSG00000143947/ENSG00000185862/ENSG00000068028
BP	GO:0030502	negative regulation of bone mineralization	6/1682	12/14621	0.0011464	0.0265031	ENSG00000166923/ENSG00000143369/ENSG00000122862/ENSG00000277632/ENSG00000100644/ENSG00000130529	GREM1/ECM1/SRGN/CCL3/HIF1A/TRPM4	6	4	ENSG00000166923/ENSG00000143369/ENSG00000277632/ENSG00000130529	2	ENSG00000122862/ENSG00000100644
BP	GO:0072182	regulation of nephron tubule epithelial cell differentiation	6/1682	12/14621	0.0011464	0.0265031	ENSG00000196159/ENSG00000168036/ENSG00000128342/ENSG00000272398/ENSG00000018408/ENSG00000115415	FAT4/CTNNB1/LIF/CD24/WWTR1/STAT1	6	3	ENSG00000128342/ENSG00000018408/ENSG00000115415	3	ENSG00000196159/ENSG00000168036/ENSG00000272398
BP	GO:0030856	regulation of epithelial cell differentiation	26/1682	121/14621	0.00115004	0.0265031	ENSG00000110092/ENSG00000111012/ENSG00000184113/ENSG00000106366/ENSG00000213694/ENSG00000153162/ENSG00000133639/ENSG00000196159/ENSG00000128016/ENSG00000111276/ENSG00000168036/ENSG00000204301/ENSG00000185920/ENSG00000079999/ENSG00000128342/ENSG00000272398/ENSG00000156535/ENSG00000027075/ENSG00000116990/ENSG00000129654/ENSG00000018408/ENSG00000267534/ENSG00000179593/ENSG00000125968/ENSG00000169194…	CCND1/CYP27B1/CLDN5/SERPINE1/S1PR3/BMP6/BTG1/FAT4/ZFP36/CDKN1B/CTNNB1/NOTCH4/PTCH1/KEAP1/LIF/CD24/CD109/PRKCH/MYCL/FOXJ1/WWTR1/S1PR2/ALOX15B/ID1/IL13/STAT1	26	11	ENSG00000110092/ENSG00000111012/ENSG00000106366/ENSG00000079999/ENSG00000128342/ENSG00000156535/ENSG00000018408/ENSG00000267534/ENSG00000179593/ENSG00000169194/ENSG00000115415	15	ENSG00000184113/ENSG00000213694/ENSG00000153162/ENSG00000133639/ENSG00000196159/ENSG00000128016/ENSG00000111276/ENSG00000168036/ENSG00000204301/ENSG00000185920/ENSG00000272398/ENSG00000027075/ENSG00000116990/ENSG00000129654/ENSG00000125968
BP	GO:0061138	morphogenesis of a branching epithelium	31/1682	153/14621	0.00115154	0.0265031	ENSG00000184371/ENSG00000112715/ENSG00000198959/ENSG00000041982/ENSG00000166923/ENSG00000196159/ENSG00000198435/ENSG00000101160/ENSG00000114554/ENSG00000168036/ENSG00000204301/ENSG00000185920/ENSG00000077782/ENSG00000125812/ENSG00000185630/ENSG00000019991/ENSG00000091831/ENSG00000275410/ENSG00000197461/ENSG00000169504/ENSG00000163513/ENSG00000105329/ENSG00000166341/ENSG00000120063/ENSG00000121039…	CSF1/VEGFA/TGM2/TNC/GREM1/FAT4/NRARP/CTSZ/PLXNA1/CTNNB1/NOTCH4/PTCH1/FGFR1/GZF1/PBX1/HGF/ESR1/HNF1B/PDGFA/CLIC4/TGFBR2/TGFB1/DCHS1/GNA13/RDH10/EGF/TACSTD2/DLG5/NTN4/LRP5/AREG	31	14	ENSG00000184371/ENSG00000198959/ENSG00000041982/ENSG00000166923/ENSG00000101160/ENSG00000114554/ENSG00000077782/ENSG00000091831/ENSG00000275410/ENSG00000197461/ENSG00000169504/ENSG00000121039/ENSG00000184292/ENSG00000162337	17	ENSG00000112715/ENSG00000196159/ENSG00000198435/ENSG00000168036/ENSG00000204301/ENSG00000185920/ENSG00000125812/ENSG00000185630/ENSG00000019991/ENSG00000163513/ENSG00000105329/ENSG00000166341/ENSG00000120063/ENSG00000138798/ENSG00000151208/ENSG00000074527/ENSG00000109321
BP	GO:0090068	positive regulation of cell cycle process	45/1682	247/14621	0.00115832	0.0265031	ENSG00000110092/ENSG00000113721/ENSG00000126787/ENSG00000146670/ENSG00000135446/ENSG00000167513/ENSG00000135476/ENSG00000137807/ENSG00000134057/ENSG00000111276/ENSG00000087586/ENSG00000149115/ENSG00000164087/ENSG00000129173/ENSG00000118193/ENSG00000093009/ENSG00000170312/ENSG00000178999/ENSG00000164045/ENSG00000143476/ENSG00000158402/ENSG00000171132/ENSG00000138767/ENSG00000094804/ENSG00000137804…	CCND1/PDGFRB/DLGAP5/CDCA5/CDK4/CDT1/ESPL1/KIF23/CCNB1/CDKN1B/AURKA/TNKS1BP1/POC1A/E2F8/KIF14/CDC45/CDK1/AURKB/CDC25A/DTL/CDC25C/PRKCE/CNOT6L/CDC6/NUSAP1/CIT/CHEK2/FGFR1/PLCB1/PBX1/RDX/GATA6/RAB11FIP4/SMARCD3/GTSE1/PLK2/TGFB1/IGF1/ID2/PCNA/TFDP2/RPS27A/EGF/LRP5/E2F7	45	30	ENSG00000110092/ENSG00000126787/ENSG00000146670/ENSG00000135446/ENSG00000167513/ENSG00000135476/ENSG00000137807/ENSG00000134057/ENSG00000087586/ENSG00000149115/ENSG00000164087/ENSG00000129173/ENSG00000118193/ENSG00000093009/ENSG00000170312/ENSG00000178999/ENSG00000164045/ENSG00000143476/ENSG00000158402/ENSG00000094804/ENSG00000137804/ENSG00000122966/ENSG00000183765/ENSG00000077782/ENSG00000137710…	15	ENSG00000113721/ENSG00000111276/ENSG00000171132/ENSG00000138767/ENSG00000182621/ENSG00000185630/ENSG00000141448/ENSG00000131242/ENSG00000082014/ENSG00000145632/ENSG00000105329/ENSG00000115738/ENSG00000114126/ENSG00000143947/ENSG00000138798
BP	GO:1902532	negative regulation of intracellular signal transduction	75/1682	461/14621	0.00115894	0.0265031	ENSG00000174307/ENSG00000100234/ENSG00000154277/ENSG00000040608/ENSG00000167851/ENSG00000116741/ENSG00000137642/ENSG00000198121/ENSG00000165140/ENSG00000166068/ENSG00000075391/ENSG00000005884/ENSG00000130203/ENSG00000111206/ENSG00000124216/ENSG00000144476/ENSG00000179820/ENSG00000170955/ENSG00000184545/ENSG00000068001/ENSG00000128594/ENSG00000106211/ENSG00000114737/ENSG00000120129/ENSG00000186642…	PHLDA3/TIMP3/UCHL1/RTN4R/CD300A/RGS2/SORL1/LPAR1/FBP1/SPRED1/RASAL2/ITGA3/APOE/FOXM1/SNAI1/ACKR3/MYADM/CAVIN3/DUSP8/HYAL2/LRRC4/HSPB1/CISH/DUSP1/PDE2A/SLA2/TNFAIP3/PIK3IP1/PER1/DUSP10/CAMK2N1/BANK1/CDKN2D/RIPOR2/RNF125/CLU/CLIC2/TRIB3/STMN1/HIF1A/SPRED2/PHB/MCL1/WFS1/LIF/DDIAS/RASA3/NDRG2/EZR/ESR1/PPP2R5C/PODN/LYN/PTGS2/PGAP2/NLRP12/PDCD4/LRRK2/FOXO1/HSPH1/ARHGAP42/SFRP5/PTPRJ/PBK/ITGB1BP1/IVNS1A…	75	33	ENSG00000174307/ENSG00000100234/ENSG00000154277/ENSG00000040608/ENSG00000198121/ENSG00000165140/ENSG00000166068/ENSG00000075391/ENSG00000005884/ENSG00000130203/ENSG00000111206/ENSG00000170955/ENSG00000068001/ENSG00000106211/ENSG00000114737/ENSG00000155962/ENSG00000101255/ENSG00000117632/ENSG00000198369/ENSG00000167085/ENSG00000109501/ENSG00000128342/ENSG00000165490/ENSG00000165795/ENSG00000091831…	42	ENSG00000167851/ENSG00000116741/ENSG00000137642/ENSG00000124216/ENSG00000144476/ENSG00000179820/ENSG00000184545/ENSG00000128594/ENSG00000120129/ENSG00000186642/ENSG00000101082/ENSG00000118503/ENSG00000100100/ENSG00000179094/ENSG00000143507/ENSG00000162545/ENSG00000153064/ENSG00000129355/ENSG00000111913/ENSG00000101695/ENSG00000120885/ENSG00000100644/ENSG00000143384/ENSG00000185989/ENSG00000092820…
BP	GO:0002643	regulation of tolerance induction	7/1682	16/14621	0.00117384	0.0267337	ENSG00000105205/ENSG00000134460/ENSG00000188389/ENSG00000129654/ENSG00000163513/ENSG00000135077/ENSG00000049768	CLC/IL2RA/PDCD1/FOXJ1/TGFBR2/HAVCR2/FOXP3	7	5	ENSG00000105205/ENSG00000134460/ENSG00000188389/ENSG00000135077/ENSG00000049768	2	ENSG00000129654/ENSG00000163513
BP	GO:0001656	metanephros development	17/1682	67/14621	0.00120893	0.0273092	ENSG00000113721/ENSG00000166923/ENSG00000196159/ENSG00000120738/ENSG00000168036/ENSG00000185920/ENSG00000180871/ENSG00000128342/ENSG00000172037/ENSG00000275410/ENSG00000197461/ENSG00000129654/ENSG00000018408/ENSG00000115738/ENSG00000121039/ENSG00000151208/ENSG00000115415	PDGFRB/GREM1/FAT4/EGR1/CTNNB1/PTCH1/CXCR2/LIF/LAMB2/HNF1B/PDGFA/FOXJ1/WWTR1/ID2/RDH10/DLG5/STAT1	17	9	ENSG00000166923/ENSG00000120738/ENSG00000128342/ENSG00000172037/ENSG00000275410/ENSG00000197461/ENSG00000018408/ENSG00000121039/ENSG00000115415	8	ENSG00000113721/ENSG00000196159/ENSG00000168036/ENSG00000185920/ENSG00000180871/ENSG00000129654/ENSG00000115738/ENSG00000151208
BP	GO:0043407	negative regulation of MAP kinase activity	17/1682	67/14621	0.00120893	0.0273092	ENSG00000154277/ENSG00000167851/ENSG00000116741/ENSG00000137642/ENSG00000166068/ENSG00000130203/ENSG00000184545/ENSG00000068001/ENSG00000120129/ENSG00000143507/ENSG00000198369/ENSG00000254087/ENSG00000150593/ENSG00000149177/ENSG00000139318/ENSG00000177628/ENSG00000121653	UCHL1/CD300A/RGS2/SORL1/SPRED1/APOE/DUSP8/HYAL2/DUSP1/DUSP10/SPRED2/LYN/PDCD4/PTPRJ/DUSP6/GBA/MAPK8IP1	17	7	ENSG00000154277/ENSG00000166068/ENSG00000130203/ENSG00000068001/ENSG00000198369/ENSG00000139318/ENSG00000177628	10	ENSG00000167851/ENSG00000116741/ENSG00000137642/ENSG00000184545/ENSG00000120129/ENSG00000143507/ENSG00000254087/ENSG00000150593/ENSG00000149177/ENSG00000121653
BP	GO:0006874	cellular calcium ion homeostasis	59/1682	346/14621	0.00122219	0.0274969	ENSG00000198959/ENSG00000143153/ENSG00000121966/ENSG00000198121/ENSG00000213694/ENSG00000140090/ENSG00000130203/ENSG00000197993/ENSG00000181374/ENSG00000173585/ENSG00000108702/ENSG00000171051/ENSG00000182162/ENSG00000196352/ENSG00000181104/ENSG00000111199/ENSG00000145362/ENSG00000162430/ENSG00000171132/ENSG00000092051/ENSG00000101017/ENSG00000180871/ENSG00000070961/ENSG00000047597/ENSG00000113448…	TGM2/ATP1B1/CXCR4/LPAR1/S1PR3/SLC24A4/APOE/KEL/CCL13/CCR9/CCL1/FPR1/P2RY8/CD55/F2R/TRPV4/ANK2/SELENON/PRKCE/JPH4/CD40/CXCR2/ATP2B1/XK/PDE4D/CLIC2/CCL3/P2RX5/NTSR1/BCAP31/WFS1/CCL5/STC2/TRPV6/RASA3/ESR1/ABL2/PTGER2/CD24/LYN/XCR1/FYN/SLC8A3/PTGDR/PTGER4/FASLG/GRIN1/PROK2/TGFB1/CCL23/GIPR/CCR2/CD4/GNA13/TRPM4/TRPM2/P2RY10/GSTO1/IL13	59	27	ENSG00000198959/ENSG00000143153/ENSG00000198121/ENSG00000130203/ENSG00000197993/ENSG00000181374/ENSG00000108702/ENSG00000111199/ENSG00000145362/ENSG00000162430/ENSG00000092051/ENSG00000101017/ENSG00000155962/ENSG00000277632/ENSG00000185825/ENSG00000109501/ENSG00000113739/ENSG00000165125/ENSG00000091831/ENSG00000143322/ENSG00000176884/ENSG00000274736/ENSG00000010610/ENSG00000130529/ENSG00000142185…	32	ENSG00000121966/ENSG00000213694/ENSG00000140090/ENSG00000173585/ENSG00000171051/ENSG00000182162/ENSG00000196352/ENSG00000181104/ENSG00000171132/ENSG00000180871/ENSG00000070961/ENSG00000047597/ENSG00000113448/ENSG00000083454/ENSG00000101188/ENSG00000271503/ENSG00000185989/ENSG00000125384/ENSG00000272398/ENSG00000254087/ENSG00000173578/ENSG00000010810/ENSG00000100678/ENSG00000168229/ENSG00000171522…
BP	GO:0034381	plasma lipoprotein particle clearance	13/1682	45/14621	0.00124249	0.0277291	ENSG00000107798/ENSG00000038945/ENSG00000130203/ENSG00000182718/ENSG00000062282/ENSG00000172828/ENSG00000110047/ENSG00000073060/ENSG00000107611/ENSG00000007944/ENSG00000042753/ENSG00000144959/ENSG00000119655	LIPA/MSR1/APOE/ANXA2/DGAT2/CES3/EHD1/SCARB1/CUBN/MYLIP/AP2S1/NCEH1/NPC2	13	9	ENSG00000107798/ENSG00000038945/ENSG00000130203/ENSG00000182718/ENSG00000172828/ENSG00000073060/ENSG00000042753/ENSG00000144959/ENSG00000119655	4	ENSG00000062282/ENSG00000110047/ENSG00000107611/ENSG00000007944
BP	GO:0070231	T cell apoptotic process	13/1682	45/14621	0.00124249	0.0277291	ENSG00000157514/ENSG00000105205/ENSG00000134460/ENSG00000119457/ENSG00000120217/ENSG00000131981/ENSG00000100644/ENSG00000271503/ENSG00000188389/ENSG00000171611/ENSG00000168961/ENSG00000117560/ENSG00000153094	TSC22D3/CLC/IL2RA/SLC46A2/CD274/LGALS3/HIF1A/CCL5/PDCD1/PTCRA/LGALS9/FASLG/BCL2L11	13	6	ENSG00000105205/ENSG00000134460/ENSG00000120217/ENSG00000131981/ENSG00000188389/ENSG00000168961	7	ENSG00000157514/ENSG00000119457/ENSG00000100644/ENSG00000271503/ENSG00000171611/ENSG00000117560/ENSG00000153094
BP	GO:0071417	cellular response to organonitrogen compound	77/1682	477/14621	0.00125513	0.0277978	ENSG00000050820/ENSG00000127920/ENSG00000142156/ENSG00000127528/ENSG00000165457/ENSG00000170962/ENSG00000162711/ENSG00000107954/ENSG00000196639/ENSG00000115290/ENSG00000135446/ENSG00000167207/ENSG00000109787/ENSG00000145675/ENSG00000155090/ENSG00000180509/ENSG00000148053/ENSG00000186469/ENSG00000123358/ENSG00000167588/ENSG00000114573/ENSG00000114737/ENSG00000186642/ENSG00000079337/ENSG00000184588…	BCAR1/GNG11/COL6A1/KLF2/FOLR2/PDGFD/NLRP3/NEURL1/HRH1/GRB14/CDK4/NOD2/KLF3/PIK3R1/KLF10/KCNE1/NTRK2/GNG2/NR4A1/GPD1/ATP6V1A/CISH/PDE2A/RAPGEF3/PDE4B/EGR1/CTNNB1/RRAGD/NR4A2/IRS2/PPARG/PCK2/CDC6/PRKAR2B/YWHAG/PID1/GCLC/PDK4/P2RY12/PDE4D/ATP6V1H/TRIB3/NR4A3/DMTN/EZR/MYO1C/LYN/PTGS2/GOT1/FYN/TREM2/KLF11/SLC8A3/GNG7/LAMTOR2/MEF2C/ACTB/VAMP2/GNG8/EPHA4/TGFB1/IGF1/ATP6V0D2/LRRK2/FOXO1/AKR1B1/GAB1/SLC6A…	77	37	ENSG00000050820/ENSG00000142156/ENSG00000165457/ENSG00000196639/ENSG00000135446/ENSG00000180509/ENSG00000148053/ENSG00000167588/ENSG00000114573/ENSG00000114737/ENSG00000079337/ENSG00000120738/ENSG00000025039/ENSG00000132170/ENSG00000100889/ENSG00000094804/ENSG00000170027/ENSG00000001084/ENSG00000047249/ENSG00000101255/ENSG00000197879/ENSG00000120053/ENSG00000095970/ENSG00000116586/ENSG00000075624…	40	ENSG00000127920/ENSG00000127528/ENSG00000170962/ENSG00000162711/ENSG00000107954/ENSG00000115290/ENSG00000167207/ENSG00000109787/ENSG00000145675/ENSG00000155090/ENSG00000186469/ENSG00000123358/ENSG00000186642/ENSG00000184588/ENSG00000168036/ENSG00000153234/ENSG00000185950/ENSG00000005249/ENSG00000153823/ENSG00000004799/ENSG00000169313/ENSG00000113448/ENSG00000119508/ENSG00000158856/ENSG00000092820…
BP	GO:0010863	positive regulation of phospholipase C activity	9/1682	25/14621	0.00126228	0.0277978	ENSG00000198121/ENSG00000113721/ENSG00000171596/ENSG00000102755/ENSG00000074966/ENSG00000077782/ENSG00000091831/ENSG00000143322/ENSG00000171777	LPAR1/PDGFRB/NMUR1/FLT1/TXK/FGFR1/ESR1/ABL2/RASGRP4	9	5	ENSG00000198121/ENSG00000102755/ENSG00000077782/ENSG00000091831/ENSG00000143322	4	ENSG00000113721/ENSG00000171596/ENSG00000074966/ENSG00000171777
BP	GO:1902751	positive regulation of cell cycle G2/M phase transition	9/1682	25/14621	0.00126228	0.0277978	ENSG00000110092/ENSG00000135446/ENSG00000134057/ENSG00000170312/ENSG00000164045/ENSG00000143476/ENSG00000158402/ENSG00000185630/ENSG00000082014	CCND1/CDK4/CCNB1/CDK1/CDC25A/DTL/CDC25C/PBX1/SMARCD3	9	7	ENSG00000110092/ENSG00000135446/ENSG00000134057/ENSG00000170312/ENSG00000164045/ENSG00000143476/ENSG00000158402	2	ENSG00000185630/ENSG00000082014
BP	GO:0042742	defense response to bacterium	33/1682	167/14621	0.00127128	0.0277978	ENSG00000163221/ENSG00000124635/ENSG00000106366/ENSG00000273802/ENSG00000180596/ENSG00000184678/ENSG00000162711/ENSG00000197903/ENSG00000167207/ENSG00000159674/ENSG00000115523/ENSG00000111732/ENSG00000198722/ENSG00000145287/ENSG00000277224/ENSG00000126759/ENSG00000213809/ENSG00000136244/ENSG00000167914/ENSG00000133661/ENSG00000174175/ENSG00000121053/ENSG00000204592/ENSG00000274290/ENSG00000117281…	S100A12/HIST1H2BJ/SERPINE1/HIST1H2BG/HIST1H2BC/HIST2H2BE/NLRP3/HIST1H2BK/NOD2/SPON2/GNLY/AICDA/UNC13B/PLAC8/HIST1H2BF/CFP/KLRK1/IL6/GSDMA/SFTPD/SELP/EPX/HLA-E/HIST1H2BE/CD160/JCHAIN/LTA/LYST/S100A8/CD4/HAVCR2/RBPJ/DEFA3	33	10	ENSG00000106366/ENSG00000111732/ENSG00000198722/ENSG00000136244/ENSG00000167914/ENSG00000121053/ENSG00000226979/ENSG00000010610/ENSG00000135077/ENSG00000168214	23	ENSG00000163221/ENSG00000124635/ENSG00000273802/ENSG00000180596/ENSG00000184678/ENSG00000162711/ENSG00000197903/ENSG00000167207/ENSG00000159674/ENSG00000115523/ENSG00000145287/ENSG00000277224/ENSG00000126759/ENSG00000213809/ENSG00000133661/ENSG00000174175/ENSG00000204592/ENSG00000274290/ENSG00000117281/ENSG00000132465/ENSG00000143669/ENSG00000143546/ENSG00000239839
BP	GO:0070373	negative regulation of ERK1 and ERK2 cascade	15/1682	56/14621	0.00127569	0.0277978	ENSG00000100234/ENSG00000166068/ENSG00000120129/ENSG00000143507/ENSG00000162545/ENSG00000167085/ENSG00000128342/ENSG00000165795/ENSG00000092820/ENSG00000254087/ENSG00000142405/ENSG00000119185/ENSG00000139318/ENSG00000117228/ENSG00000109062	TIMP3/SPRED1/DUSP1/DUSP10/CAMK2N1/PHB/LIF/NDRG2/EZR/LYN/NLRP12/ITGB1BP1/DUSP6/GBP1/SLC9A3R1	15	8	ENSG00000100234/ENSG00000166068/ENSG00000167085/ENSG00000128342/ENSG00000165795/ENSG00000119185/ENSG00000139318/ENSG00000117228	7	ENSG00000120129/ENSG00000143507/ENSG00000162545/ENSG00000092820/ENSG00000254087/ENSG00000142405/ENSG00000109062
BP	GO:1905818	regulation of chromosome separation	15/1682	56/14621	0.00127569	0.0277978	ENSG00000126787/ENSG00000119408/ENSG00000156970/ENSG00000167513/ENSG00000135476/ENSG00000134057/ENSG00000169679/ENSG00000120129/ENSG00000164611/ENSG00000117724/ENSG00000094804/ENSG00000138778/ENSG00000112742/ENSG00000166851/ENSG00000071539	DLGAP5/NEK6/BUB1B/CDT1/ESPL1/CCNB1/BUB1/DUSP1/PTTG1/CENPF/CDC6/CENPE/TTK/PLK1/TRIP13	15	14	ENSG00000126787/ENSG00000119408/ENSG00000156970/ENSG00000167513/ENSG00000135476/ENSG00000134057/ENSG00000169679/ENSG00000164611/ENSG00000117724/ENSG00000094804/ENSG00000138778/ENSG00000112742/ENSG00000166851/ENSG00000071539	1	ENSG00000120129
BP	GO:0055088	lipid homeostasis	22/1682	97/14621	0.00128106	0.0277978	ENSG00000175445/ENSG00000121769/ENSG00000170323/ENSG00000150782/ENSG00000161944/ENSG00000245848/ENSG00000130203/ENSG00000168306/ENSG00000100344/ENSG00000187134/ENSG00000185950/ENSG00000132170/ENSG00000174738/ENSG00000062282/ENSG00000110047/ENSG00000073060/ENSG00000272398/ENSG00000120053/ENSG00000007944/ENSG00000119655/ENSG00000123353/ENSG00000162337	LPL/FABP3/FABP4/IL18/ASGR2/CEBPA/APOE/ACOX2/PNPLA3/AKR1C1/IRS2/PPARG/NR1D2/DGAT2/EHD1/SCARB1/CD24/GOT1/MYLIP/NPC2/ORMDL2/LRP5	22	15	ENSG00000175445/ENSG00000121769/ENSG00000170323/ENSG00000150782/ENSG00000245848/ENSG00000130203/ENSG00000168306/ENSG00000100344/ENSG00000187134/ENSG00000132170/ENSG00000073060/ENSG00000120053/ENSG00000119655/ENSG00000123353/ENSG00000162337	7	ENSG00000161944/ENSG00000185950/ENSG00000174738/ENSG00000062282/ENSG00000110047/ENSG00000272398/ENSG00000007944
BP	GO:0046364	monosaccharide biosynthetic process	19/1682	79/14621	0.00128559	0.0277978	ENSG00000123213/ENSG00000165140/ENSG00000142657/ENSG00000160211/ENSG00000014641/ENSG00000167588/ENSG00000100889/ENSG00000062282/ENSG00000177156/ENSG00000117448/ENSG00000183048/ENSG00000120053/ENSG00000115159/ENSG00000182022/ENSG00000141349/ENSG00000150907/ENSG00000085662/ENSG00000125166/ENSG00000172331	NLN/FBP1/PGD/G6PD/MDH1/GPD1/PCK2/DGAT2/TALDO1/AKR1A1/SLC25A10/GOT1/GPD2/CHST15/G6PC3/FOXO1/AKR1B1/GOT2/BPGM	19	15	ENSG00000123213/ENSG00000165140/ENSG00000142657/ENSG00000160211/ENSG00000014641/ENSG00000167588/ENSG00000100889/ENSG00000177156/ENSG00000117448/ENSG00000183048/ENSG00000120053/ENSG00000115159/ENSG00000141349/ENSG00000085662/ENSG00000125166	4	ENSG00000062282/ENSG00000182022/ENSG00000150907/ENSG00000172331
BP	GO:0002793	positive regulation of peptide secretion	42/1682	228/14621	0.00133111	0.0285598	ENSG00000175445/ENSG00000126262/ENSG00000262406/ENSG00000122223/ENSG00000153162/ENSG00000162711/ENSG00000167207/ENSG00000068001/ENSG00000181104/ENSG00000111199/ENSG00000205846/ENSG00000185950/ENSG00000198722/ENSG00000171132/ENSG00000120217/ENSG00000100889/ENSG00000186827/ENSG00000277632/ENSG00000170893/ENSG00000136573/ENSG00000100644/ENSG00000070031/ENSG00000133026/ENSG00000136244/ENSG00000092820…	LPL/FFAR2/MMP12/CD244/BMP6/NLRP3/NOD2/HYAL2/F2R/TRPV4/CLEC6A/IRS2/UNC13B/PRKCE/CD274/PCK2/TNFRSF4/CCL3/TRH/BLK/HIF1A/SCT/MYH10/IL6/EZR/LGALS9/PHPT1/IL17RB/HLA-E/PTGER4/NLRP12/TGFB1/IGF1/LRRK2/GIPR/DYNLL1/S100A8/ALOX15B/TRPM4/HAVCR2/IL17RC/IL13	42	22	ENSG00000175445/ENSG00000262406/ENSG00000068001/ENSG00000111199/ENSG00000205846/ENSG00000198722/ENSG00000120217/ENSG00000100889/ENSG00000186827/ENSG00000277632/ENSG00000133026/ENSG00000136244/ENSG00000168961/ENSG00000054148/ENSG00000056736/ENSG00000017427/ENSG00000088986/ENSG00000179593/ENSG00000130529/ENSG00000135077/ENSG00000163702/ENSG00000169194	20	ENSG00000126262/ENSG00000122223/ENSG00000153162/ENSG00000162711/ENSG00000167207/ENSG00000181104/ENSG00000185950/ENSG00000171132/ENSG00000170893/ENSG00000136573/ENSG00000100644/ENSG00000070031/ENSG00000092820/ENSG00000204592/ENSG00000171522/ENSG00000142405/ENSG00000105329/ENSG00000188906/ENSG00000010310/ENSG00000143546
BP	GO:0021700	developmental maturation	42/1682	228/14621	0.00133111	0.0285598	ENSG00000112715/ENSG00000111644/ENSG00000127528/ENSG00000162722/ENSG00000069482/ENSG00000166923/ENSG00000196159/ENSG00000107954/ENSG00000245848/ENSG00000117399/ENSG00000100095/ENSG00000162367/ENSG00000160211/ENSG00000134057/ENSG00000087586/ENSG00000176890/ENSG00000118193/ENSG00000054356/ENSG00000168036/ENSG00000153234/ENSG00000132170/ENSG00000198722/ENSG00000077782/ENSG00000135404/ENSG00000116016…	VEGFA/ACRBP/KLF2/TRIM58/GAL/GREM1/FAT4/NEURL1/CEBPA/CDC20/SEZ6L/TAL1/G6PD/CCNB1/AURKA/TYMS/KIF14/PTPRN/CTNNB1/NR4A2/PPARG/UNC13B/FGFR1/CD63/EPAS1/UNC13A/HIF1A/SCARF1/CNTNAP2/GRIN1/BRCA2/IGF1/LRRK2/ID2/SYT4/DCHS1/BFSP1/RBPJ/MMP2/NTN4/RAB38/TRIP13	42	23	ENSG00000069482/ENSG00000166923/ENSG00000245848/ENSG00000117399/ENSG00000160211/ENSG00000134057/ENSG00000087586/ENSG00000176890/ENSG00000118193/ENSG00000132170/ENSG00000198722/ENSG00000077782/ENSG00000135404/ENSG00000116016/ENSG00000130477/ENSG00000074660/ENSG00000176884/ENSG00000139618/ENSG00000017427/ENSG00000168214/ENSG00000087245/ENSG00000123892/ENSG00000071539	19	ENSG00000112715/ENSG00000111644/ENSG00000127528/ENSG00000162722/ENSG00000196159/ENSG00000107954/ENSG00000100095/ENSG00000162367/ENSG00000054356/ENSG00000168036/ENSG00000153234/ENSG00000100644/ENSG00000174469/ENSG00000188906/ENSG00000115738/ENSG00000132872/ENSG00000166341/ENSG00000125864/ENSG00000074527
BP	GO:0032715	negative regulation of interleukin-6 production	11/1682	35/14621	0.00136377	0.029148	ENSG00000127528/ENSG00000183087/ENSG00000118503/ENSG00000153064/ENSG00000117090/ENSG00000019991/ENSG00000129654/ENSG00000142405/ENSG00000135077/ENSG00000177628/ENSG00000049768	KLF2/GAS6/TNFAIP3/BANK1/SLAMF1/HGF/FOXJ1/NLRP12/HAVCR2/GBA/FOXP3	11	5	ENSG00000183087/ENSG00000117090/ENSG00000135077/ENSG00000177628/ENSG00000049768	6	ENSG00000127528/ENSG00000118503/ENSG00000153064/ENSG00000019991/ENSG00000129654/ENSG00000142405
BP	GO:0055074	calcium ion homeostasis	60/1682	355/14621	0.00139058	0.0296071	ENSG00000198959/ENSG00000111012/ENSG00000143153/ENSG00000121966/ENSG00000198121/ENSG00000213694/ENSG00000140090/ENSG00000130203/ENSG00000197993/ENSG00000181374/ENSG00000173585/ENSG00000108702/ENSG00000171051/ENSG00000182162/ENSG00000196352/ENSG00000181104/ENSG00000111199/ENSG00000145362/ENSG00000162430/ENSG00000171132/ENSG00000092051/ENSG00000101017/ENSG00000180871/ENSG00000070961/ENSG00000047597…	TGM2/CYP27B1/ATP1B1/CXCR4/LPAR1/S1PR3/SLC24A4/APOE/KEL/CCL13/CCR9/CCL1/FPR1/P2RY8/CD55/F2R/TRPV4/ANK2/SELENON/PRKCE/JPH4/CD40/CXCR2/ATP2B1/XK/PDE4D/CLIC2/CCL3/P2RX5/NTSR1/BCAP31/WFS1/CCL5/STC2/TRPV6/RASA3/ESR1/ABL2/PTGER2/CD24/LYN/XCR1/FYN/SLC8A3/PTGDR/PTGER4/FASLG/GRIN1/PROK2/TGFB1/CCL23/GIPR/CCR2/CD4/GNA13/TRPM4/TRPM2/P2RY10/GSTO1/IL13	60	28	ENSG00000198959/ENSG00000111012/ENSG00000143153/ENSG00000198121/ENSG00000130203/ENSG00000197993/ENSG00000181374/ENSG00000108702/ENSG00000111199/ENSG00000145362/ENSG00000162430/ENSG00000092051/ENSG00000101017/ENSG00000155962/ENSG00000277632/ENSG00000185825/ENSG00000109501/ENSG00000113739/ENSG00000165125/ENSG00000091831/ENSG00000143322/ENSG00000176884/ENSG00000274736/ENSG00000010610/ENSG00000130529…	32	ENSG00000121966/ENSG00000213694/ENSG00000140090/ENSG00000173585/ENSG00000171051/ENSG00000182162/ENSG00000196352/ENSG00000181104/ENSG00000171132/ENSG00000180871/ENSG00000070961/ENSG00000047597/ENSG00000113448/ENSG00000083454/ENSG00000101188/ENSG00000271503/ENSG00000185989/ENSG00000125384/ENSG00000272398/ENSG00000254087/ENSG00000173578/ENSG00000010810/ENSG00000100678/ENSG00000168229/ENSG00000171522…
BP	GO:0006956	complement activation	14/1682	51/14621	0.00141603	0.0296938	ENSG00000173372/ENSG00000173369/ENSG00000159189/ENSG00000175899/ENSG00000196352/ENSG00000182326/ENSG00000166278/ENSG00000120885/ENSG00000126759/ENSG00000149131/ENSG00000167085/ENSG00000085063/ENSG00000110651/ENSG00000155659	C1QA/C1QB/C1QC/A2M/CD55/C1S/C2/CLU/CFP/SERPING1/PHB/CD59/CD81/VSIG4	14	11	ENSG00000173372/ENSG00000173369/ENSG00000159189/ENSG00000175899/ENSG00000182326/ENSG00000166278/ENSG00000149131/ENSG00000167085/ENSG00000085063/ENSG00000110651/ENSG00000155659	3	ENSG00000196352/ENSG00000120885/ENSG00000126759
BP	GO:0007091	metaphase/anaphase transition of mitotic cell cycle	14/1682	51/14621	0.00141603	0.0296938	ENSG00000126787/ENSG00000119408/ENSG00000156970/ENSG00000167513/ENSG00000135476/ENSG00000134057/ENSG00000169679/ENSG00000120129/ENSG00000117724/ENSG00000094804/ENSG00000138778/ENSG00000112742/ENSG00000166851/ENSG00000071539	DLGAP5/NEK6/BUB1B/CDT1/ESPL1/CCNB1/BUB1/DUSP1/CENPF/CDC6/CENPE/TTK/PLK1/TRIP13	14	13	ENSG00000126787/ENSG00000119408/ENSG00000156970/ENSG00000167513/ENSG00000135476/ENSG00000134057/ENSG00000169679/ENSG00000117724/ENSG00000094804/ENSG00000138778/ENSG00000112742/ENSG00000166851/ENSG00000071539	1	ENSG00000120129
BP	GO:0030858	positive regulation of epithelial cell differentiation	14/1682	51/14621	0.00141603	0.0296938	ENSG00000111012/ENSG00000184113/ENSG00000106366/ENSG00000153162/ENSG00000133639/ENSG00000168036/ENSG00000185920/ENSG00000128342/ENSG00000272398/ENSG00000027075/ENSG00000129654/ENSG00000267534/ENSG00000179593/ENSG00000169194	CYP27B1/CLDN5/SERPINE1/BMP6/BTG1/CTNNB1/PTCH1/LIF/CD24/PRKCH/FOXJ1/S1PR2/ALOX15B/IL13	14	6	ENSG00000111012/ENSG00000106366/ENSG00000128342/ENSG00000267534/ENSG00000179593/ENSG00000169194	8	ENSG00000184113/ENSG00000153162/ENSG00000133639/ENSG00000168036/ENSG00000185920/ENSG00000272398/ENSG00000027075/ENSG00000129654
BP	GO:0044784	metaphase/anaphase transition of cell cycle	14/1682	51/14621	0.00141603	0.0296938	ENSG00000126787/ENSG00000119408/ENSG00000156970/ENSG00000167513/ENSG00000135476/ENSG00000134057/ENSG00000169679/ENSG00000120129/ENSG00000117724/ENSG00000094804/ENSG00000138778/ENSG00000112742/ENSG00000166851/ENSG00000071539	DLGAP5/NEK6/BUB1B/CDT1/ESPL1/CCNB1/BUB1/DUSP1/CENPF/CDC6/CENPE/TTK/PLK1/TRIP13	14	13	ENSG00000126787/ENSG00000119408/ENSG00000156970/ENSG00000167513/ENSG00000135476/ENSG00000134057/ENSG00000169679/ENSG00000117724/ENSG00000094804/ENSG00000138778/ENSG00000112742/ENSG00000166851/ENSG00000071539	1	ENSG00000120129
BP	GO:0031295	T cell costimulation	17/1682	68/14621	0.00144223	0.0300168	ENSG00000145675/ENSG00000159958/ENSG00000100351/ENSG00000198821/ENSG00000121594/ENSG00000120217/ENSG00000197646/ENSG00000213809/ENSG00000188389/ENSG00000272398/ENSG00000254087/ENSG00000010810/ENSG00000107968/ENSG00000010610/ENSG00000100097/ENSG00000176105/ENSG00000163599	PIK3R1/TNFRSF13C/GRAP2/CD247/CD80/CD274/PDCD1LG2/KLRK1/PDCD1/CD24/LYN/FYN/MAP3K8/CD4/LGALS1/YES1/CTLA4	17	7	ENSG00000121594/ENSG00000120217/ENSG00000197646/ENSG00000188389/ENSG00000010610/ENSG00000100097/ENSG00000163599	10	ENSG00000145675/ENSG00000159958/ENSG00000100351/ENSG00000198821/ENSG00000213809/ENSG00000272398/ENSG00000254087/ENSG00000010810/ENSG00000107968/ENSG00000176105
BP	GO:0043627	response to estrogen	17/1682	68/14621	0.00144223	0.0300168	ENSG00000110092/ENSG00000111012/ENSG00000069482/ENSG00000113721/ENSG00000054356/ENSG00000149635/ENSG00000132170/ENSG00000093010/ENSG00000178175/ENSG00000141448/ENSG00000091831/ENSG00000272398/ENSG00000163513/ENSG00000108370/ENSG00000154764/ENSG00000113273/ENSG00000177628	CCND1/CYP27B1/GAL/PDGFRB/PTPRN/OCSTAMP/PPARG/COMT/ZNF366/GATA6/ESR1/CD24/TGFBR2/RGS9/WNT7A/ARSB/GBA	17	10	ENSG00000110092/ENSG00000111012/ENSG00000069482/ENSG00000149635/ENSG00000132170/ENSG00000093010/ENSG00000178175/ENSG00000091831/ENSG00000113273/ENSG00000177628	7	ENSG00000113721/ENSG00000054356/ENSG00000141448/ENSG00000272398/ENSG00000163513/ENSG00000108370/ENSG00000154764
BP	GO:0042119	neutrophil activation	77/1682	480/14621	0.00149879	0.0310775	ENSG00000133063/ENSG00000163221/ENSG00000125810/ENSG00000196743/ENSG00000133048/ENSG00000150782/ENSG00000148346/ENSG00000244734/ENSG00000173110/ENSG00000172794/ENSG00000167851/ENSG00000164687/ENSG00000103196/ENSG00000239998/ENSG00000008394/ENSG00000148180/ENSG00000108828/ENSG00000119801/ENSG00000101160/ENSG00000255587/ENSG00000147234/ENSG00000101856/ENSG00000160213/ENSG00000153395/ENSG00000087086…	CHIT1/S100A12/CD93/GM2A/CHI3L1/IL18/LCN2/HBB/HSPA6/RAB37/CD300A/FABP5/CRISPLD2/LILRA2/MGST1/GSN/VAT1/YPEL5/CTSZ/RAB44/FRMPD3/PGRMC1/CSTB/LPCAT1/FTL/HSPA1B/FPR1/CD55/ANXA2/TUBB/IDH1/PLAC8/CXCR1/CREG1/LGALS3/METTL7A/ITGAX/CXCR2/CD63/SLCO4C1/PECAM1/PSMD14/CFP/TNFRSF1B/CD59/CCL5/CEACAM3/PRDX4/ADGRE5/QPCT/FCAR/EPX/GGH/ATP8A1/LAMTOR2/CYSTM1/HPSE/CTSC/CLEC4C/PRTN3/GLA/PSMD1/DYNLL1/S100A8/NPC2/PDXK/SLC2A…	77	41	ENSG00000133063/ENSG00000196743/ENSG00000133048/ENSG00000150782/ENSG00000164687/ENSG00000008394/ENSG00000148180/ENSG00000108828/ENSG00000101160/ENSG00000160213/ENSG00000087086/ENSG00000182718/ENSG00000196230/ENSG00000138413/ENSG00000143162/ENSG00000131981/ENSG00000140678/ENSG00000135404/ENSG00000115233/ENSG00000085063/ENSG00000123131/ENSG00000115828/ENSG00000121053/ENSG00000137563/ENSG00000116586…	36	ENSG00000163221/ENSG00000125810/ENSG00000148346/ENSG00000244734/ENSG00000173110/ENSG00000172794/ENSG00000167851/ENSG00000103196/ENSG00000239998/ENSG00000119801/ENSG00000255587/ENSG00000147234/ENSG00000101856/ENSG00000153395/ENSG00000204388/ENSG00000171051/ENSG00000196352/ENSG00000145287/ENSG00000163464/ENSG00000185432/ENSG00000180871/ENSG00000173930/ENSG00000261371/ENSG00000126759/ENSG00000028137…
BP	GO:0002791	regulation of peptide secretion	65/1682	393/14621	0.00158041	0.0326481	ENSG00000175445/ENSG00000126262/ENSG00000262406/ENSG00000122223/ENSG00000007384/ENSG00000153162/ENSG00000162711/ENSG00000003147/ENSG00000167207/ENSG00000137288/ENSG00000068001/ENSG00000181104/ENSG00000111199/ENSG00000007402/ENSG00000183087/ENSG00000079337/ENSG00000213465/ENSG00000184349/ENSG00000205846/ENSG00000122862/ENSG00000185950/ENSG00000198722/ENSG00000171132/ENSG00000120217/ENSG00000100889…	LPL/FFAR2/MMP12/CD244/RHBDF1/BMP6/NLRP3/ICA1/NOD2/UQCC2/HYAL2/F2R/TRPV4/CACNA2D2/GAS6/RAPGEF3/ARL2/EFNA5/CLEC6A/SRGN/IRS2/UNC13B/PRKCE/CD274/PCK2/BANK1/CD40/SRCIN1/TNFRSF4/CCL3/TRH/BLK/HIF1A/SCT/CCL5/MYH10/IL6/EZR/LYN/SLC2A1/LGALS9/PHPT1/IL17RB/HLA-E/PTGER4/NLRP12/TGFB1/IL1R2/IGF1/LRRK2/GIPR/DYNLL1/S100A8/CNR1/SYT4/MIDN/ALOX15B/TRPM4/RAB11FIP5/HAVCR2/IL17RC/LRP5/IL13/FOXP3/GBP1	65	34	ENSG00000175445/ENSG00000262406/ENSG00000007384/ENSG00000003147/ENSG00000137288/ENSG00000068001/ENSG00000111199/ENSG00000183087/ENSG00000079337/ENSG00000213465/ENSG00000205846/ENSG00000198722/ENSG00000120217/ENSG00000100889/ENSG00000101017/ENSG00000277363/ENSG00000186827/ENSG00000277632/ENSG00000133026/ENSG00000136244/ENSG00000168961/ENSG00000054148/ENSG00000056736/ENSG00000115590/ENSG00000017427…	31	ENSG00000126262/ENSG00000122223/ENSG00000153162/ENSG00000162711/ENSG00000167207/ENSG00000181104/ENSG00000007402/ENSG00000184349/ENSG00000122862/ENSG00000185950/ENSG00000171132/ENSG00000153064/ENSG00000170893/ENSG00000136573/ENSG00000100644/ENSG00000070031/ENSG00000271503/ENSG00000092820/ENSG00000254087/ENSG00000117394/ENSG00000204592/ENSG00000171522/ENSG00000142405/ENSG00000105329/ENSG00000188906…
BP	GO:0051897	positive regulation of protein kinase B signaling	27/1682	130/14621	0.00159232	0.0327723	ENSG00000133048/ENSG00000150782/ENSG00000136810/ENSG00000113721/ENSG00000145675/ENSG00000117525/ENSG00000121594/ENSG00000183087/ENSG00000183578/ENSG00000185950/ENSG00000157168/ENSG00000077782/ENSG00000141736/ENSG00000108342/ENSG00000049130/ENSG00000277632/ENSG00000019991/ENSG00000091831/ENSG00000197461/ENSG00000010810/ENSG00000173083/ENSG00000105329/ENSG00000109458/ENSG00000149177/ENSG00000138798…	CHI3L1/IL18/TXN/PDGFRB/PIK3R1/F3/CD80/GAS6/TNFAIP8L3/IRS2/NRG1/FGFR1/ERBB2/CSF3/KITLG/CCL3/HGF/ESR1/PDGFA/FYN/HPSE/TGFB1/GAB1/PTPRJ/EGF/ITGB1BP1/ITGB1	27	13	ENSG00000133048/ENSG00000150782/ENSG00000136810/ENSG00000117525/ENSG00000121594/ENSG00000183087/ENSG00000183578/ENSG00000077782/ENSG00000049130/ENSG00000277632/ENSG00000091831/ENSG00000197461/ENSG00000119185	14	ENSG00000113721/ENSG00000145675/ENSG00000185950/ENSG00000157168/ENSG00000141736/ENSG00000108342/ENSG00000019991/ENSG00000010810/ENSG00000173083/ENSG00000105329/ENSG00000109458/ENSG00000149177/ENSG00000138798/ENSG00000150093
BP	GO:0035690	cellular response to drug	52/1682	300/14621	0.00160697	0.0329518	ENSG00000181019/ENSG00000136810/ENSG00000127528/ENSG00000165140/ENSG00000165457/ENSG00000170962/ENSG00000196639/ENSG00000183010/ENSG00000138061/ENSG00000135446/ENSG00000167207/ENSG00000277258/ENSG00000183087/ENSG00000186642/ENSG00000184349/ENSG00000239672/ENSG00000118503/ENSG00000170312/ENSG00000184588/ENSG00000120738/ENSG00000168036/ENSG00000171132/ENSG00000100889/ENSG00000167641/ENSG00000183765…	NQO1/TXN/KLF2/FBP1/FOLR2/PDGFD/HRH1/PYCR1/CYP1B1/CDK4/NOD2/PCGF2/GAS6/PDE2A/EFNA5/NME1/TNFAIP3/CDK1/PDE4B/EGR1/CTNNB1/PRKCE/PCK2/PPP1R14A/CHEK2/PLCB1/GCLC/P2RY12/NR4A3/FBXO32/HGF/IL6/NSMCE3/ACOD1/PTGS2/CD69/RHOB/FYN/GNA11/MEF2C/ACTB/PAWR/TGFB1/LRRK2/FOXO1/HSPH1/PCNA/SLC31A1/TRPM4/TRPM2/IL18BP/ID1	52	24	ENSG00000181019/ENSG00000136810/ENSG00000165140/ENSG00000165457/ENSG00000196639/ENSG00000183010/ENSG00000138061/ENSG00000135446/ENSG00000277258/ENSG00000183087/ENSG00000239672/ENSG00000170312/ENSG00000120738/ENSG00000100889/ENSG00000183765/ENSG00000001084/ENSG00000136244/ENSG00000088256/ENSG00000075624/ENSG00000132646/ENSG00000136868/ENSG00000130529/ENSG00000142185/ENSG00000137496	28	ENSG00000127528/ENSG00000170962/ENSG00000167207/ENSG00000186642/ENSG00000184349/ENSG00000118503/ENSG00000184588/ENSG00000168036/ENSG00000171132/ENSG00000167641/ENSG00000182621/ENSG00000169313/ENSG00000119508/ENSG00000156804/ENSG00000019991/ENSG00000185115/ENSG00000102794/ENSG00000073756/ENSG00000110848/ENSG00000143878/ENSG00000010810/ENSG00000081189/ENSG00000177425/ENSG00000105329/ENSG00000188906…
BP	GO:0051604	protein maturation	50/1682	286/14621	0.00162162	0.0331299	ENSG00000173372/ENSG00000173369/ENSG00000159189/ENSG00000100450/ENSG00000175899/ENSG00000116133/ENSG00000128965/ENSG00000159640/ENSG00000106366/ENSG00000198363/ENSG00000007384/ENSG00000137642/ENSG00000100453/ENSG00000148180/ENSG00000100031/ENSG00000101160/ENSG00000117525/ENSG00000196352/ENSG00000183087/ENSG00000188886/ENSG00000135678/ENSG00000182326/ENSG00000122862/ENSG00000166278/ENSG00000185920…	C1QA/C1QB/C1QC/GZMH/A2M/DHCR24/CHAC1/ACE/SERPINE1/ASPH/RHBDF1/SORL1/GZMB/GSN/GGT1/CTSZ/F3/CD55/GAS6/ASTL/CPM/C1S/SRGN/C2/PTCH1/CLU/CFP/SERPING1/PHB/WFS1/CD59/CIDEB/SERPINH1/SCG5/PSEN2/MIPEP/PRDX4/CPE/NKD2/CPA3/CD81/NAA20/BIRC7/IL1R2/SNX12/LRRK2/PLGRKT/ISCA1/PSENEN/TSPAN15	50	38	ENSG00000173372/ENSG00000173369/ENSG00000159189/ENSG00000175899/ENSG00000116133/ENSG00000128965/ENSG00000159640/ENSG00000106366/ENSG00000198363/ENSG00000007384/ENSG00000148180/ENSG00000100031/ENSG00000101160/ENSG00000117525/ENSG00000183087/ENSG00000135678/ENSG00000182326/ENSG00000166278/ENSG00000149131/ENSG00000167085/ENSG00000109501/ENSG00000085063/ENSG00000149257/ENSG00000166922/ENSG00000143801…	12	ENSG00000100450/ENSG00000137642/ENSG00000100453/ENSG00000196352/ENSG00000188886/ENSG00000122862/ENSG00000185920/ENSG00000120885/ENSG00000126759/ENSG00000136305/ENSG00000188906/ENSG00000135070
BP	GO:1901992	positive regulation of mitotic cell cycle phase transition	16/1682	63/14621	0.00164772	0.0334729	ENSG00000110092/ENSG00000126787/ENSG00000146670/ENSG00000135446/ENSG00000167513/ENSG00000135476/ENSG00000134057/ENSG00000093009/ENSG00000170312/ENSG00000143476/ENSG00000094804/ENSG00000182621/ENSG00000185630/ENSG00000137710/ENSG00000082014/ENSG00000105329	CCND1/DLGAP5/CDCA5/CDK4/CDT1/ESPL1/CCNB1/CDC45/CDK1/DTL/CDC6/PLCB1/PBX1/RDX/SMARCD3/TGFB1	16	12	ENSG00000110092/ENSG00000126787/ENSG00000146670/ENSG00000135446/ENSG00000167513/ENSG00000135476/ENSG00000134057/ENSG00000093009/ENSG00000170312/ENSG00000143476/ENSG00000094804/ENSG00000137710	4	ENSG00000182621/ENSG00000185630/ENSG00000082014/ENSG00000105329
BP	GO:0003158	endothelium development	23/1682	105/14621	0.00165045	0.0334729	ENSG00000184113/ENSG00000213694/ENSG00000153162/ENSG00000133639/ENSG00000179820/ENSG00000186642/ENSG00000079337/ENSG00000168036/ENSG00000157168/ENSG00000204301/ENSG00000182871/ENSG00000113448/ENSG00000261371/ENSG00000137710/ENSG00000106397/ENSG00000092820/ENSG00000143878/ENSG00000267534/ENSG00000169504/ENSG00000130396/ENSG00000154764/ENSG00000168214/ENSG00000125968	CLDN5/S1PR3/BMP6/BTG1/MYADM/PDE2A/RAPGEF3/CTNNB1/NRG1/NOTCH4/COL18A1/PDE4D/PECAM1/RDX/PLOD3/EZR/RHOB/S1PR2/CLIC4/AFDN/WNT7A/RBPJ/ID1	23	7	ENSG00000079337/ENSG00000137710/ENSG00000106397/ENSG00000267534/ENSG00000169504/ENSG00000130396/ENSG00000168214	16	ENSG00000184113/ENSG00000213694/ENSG00000153162/ENSG00000133639/ENSG00000179820/ENSG00000186642/ENSG00000168036/ENSG00000157168/ENSG00000204301/ENSG00000182871/ENSG00000113448/ENSG00000261371/ENSG00000092820/ENSG00000143878/ENSG00000154764/ENSG00000125968
BP	GO:0006334	nucleosome assembly	26/1682	124/14621	0.00166928	0.033694	ENSG00000278828/ENSG00000124635/ENSG00000273802/ENSG00000159339/ENSG00000180596/ENSG00000184678/ENSG00000197903/ENSG00000123485/ENSG00000274641/ENSG00000158373/ENSG00000275713/ENSG00000203760/ENSG00000158406/ENSG00000102384/ENSG00000187189/ENSG00000233822/ENSG00000277224/ENSG00000100162/ENSG00000189241/ENSG00000203814/ENSG00000274290/ENSG00000105011/ENSG00000115163/ENSG00000187837/ENSG00000197837…	HIST1H3H/HIST1H2BJ/HIST1H2BG/PADI4/HIST1H2BC/HIST2H2BE/HIST1H2BK/HJURP/HIST1H2BO/HIST1H2BD/HIST1H2BH/CENPW/HIST1H4H/CENPI/TSPYL4/HIST1H2BN/HIST1H2BF/CENPM/TSPYL1/HIST2H2BF/HIST1H2BE/ASF1B/CENPA/HIST1H1C/HIST4H4/H3F3B	26	6	ENSG00000123485/ENSG00000203760/ENSG00000102384/ENSG00000100162/ENSG00000105011/ENSG00000115163	20	ENSG00000278828/ENSG00000124635/ENSG00000273802/ENSG00000159339/ENSG00000180596/ENSG00000184678/ENSG00000197903/ENSG00000274641/ENSG00000158373/ENSG00000275713/ENSG00000158406/ENSG00000187189/ENSG00000233822/ENSG00000277224/ENSG00000189241/ENSG00000203814/ENSG00000274290/ENSG00000187837/ENSG00000197837/ENSG00000132475
BP	GO:0060688	regulation of morphogenesis of a branching structure	12/1682	41/14621	0.00167348	0.033694	ENSG00000112715/ENSG00000166923/ENSG00000168036/ENSG00000077782/ENSG00000019991/ENSG00000091831/ENSG00000275410/ENSG00000197461/ENSG00000105329/ENSG00000188906/ENSG00000184292/ENSG00000074527	VEGFA/GREM1/CTNNB1/FGFR1/HGF/ESR1/HNF1B/PDGFA/TGFB1/LRRK2/TACSTD2/NTN4	12	6	ENSG00000166923/ENSG00000077782/ENSG00000091831/ENSG00000275410/ENSG00000197461/ENSG00000184292	6	ENSG00000112715/ENSG00000168036/ENSG00000019991/ENSG00000105329/ENSG00000188906/ENSG00000074527
BP	GO:0044282	small molecule catabolic process	65/1682	394/14621	0.00168565	0.0338165	ENSG00000111012/ENSG00000136010/ENSG00000162882/ENSG00000164904/ENSG00000007350/ENSG00000159339/ENSG00000160200/ENSG00000132793/ENSG00000103485/ENSG00000103876/ENSG00000130203/ENSG00000072571/ENSG00000166228/ENSG00000100116/ENSG00000168306/ENSG00000203797/ENSG00000068001/ENSG00000166123/ENSG00000117308/ENSG00000111732/ENSG00000101444/ENSG00000084110/ENSG00000185950/ENSG00000171903/ENSG00000165092…	CYP27B1/ALDH1L2/HAAO/ALDH7A1/TKTL1/PADI4/CBS/LPIN3/QPRT/FAH/APOE/HMMR/PCBD1/GCAT/ACOX2/DDO/HYAL2/GPT2/GALE/AICDA/AHCY/HAL/IRS2/CYP4F11/ALDH1A1/PCK2/BCAT2/ACAT2/XYLB/FUT7/ALDH1B1/SRD5A3/NTSR1/AKR1A1/ADO/SCARB1/ALDH4A1/SCARF1/HYAL3/PLA2G15/GOT1/GPD2/CBR3/CEMIP2/GSTZ1/NT5M/RENBP/GPT/GK5/ALDH3A2/RPE/MECR/TGFB1/CNR1/BCAT1/GOT2/RBKS/EHHADH/BPGM/ECHS1/NT5C3A/LRP5/PCCB/CDA/CPT2	65	52	ENSG00000111012/ENSG00000136010/ENSG00000162882/ENSG00000164904/ENSG00000160200/ENSG00000132793/ENSG00000103485/ENSG00000103876/ENSG00000130203/ENSG00000072571/ENSG00000166228/ENSG00000100116/ENSG00000168306/ENSG00000203797/ENSG00000068001/ENSG00000166123/ENSG00000117308/ENSG00000111732/ENSG00000101444/ENSG00000171903/ENSG00000165092/ENSG00000100889/ENSG00000105552/ENSG00000120437/ENSG00000093217…	13	ENSG00000007350/ENSG00000159339/ENSG00000084110/ENSG00000185950/ENSG00000101188/ENSG00000135048/ENSG00000205309/ENSG00000175066/ENSG00000105329/ENSG00000118432/ENSG00000171174/ENSG00000172331/ENSG00000122643
BP	GO:0031294	lymphocyte costimulation	17/1682	69/14621	0.00171241	0.0342297	ENSG00000145675/ENSG00000159958/ENSG00000100351/ENSG00000198821/ENSG00000121594/ENSG00000120217/ENSG00000197646/ENSG00000213809/ENSG00000188389/ENSG00000272398/ENSG00000254087/ENSG00000010810/ENSG00000107968/ENSG00000010610/ENSG00000100097/ENSG00000176105/ENSG00000163599	PIK3R1/TNFRSF13C/GRAP2/CD247/CD80/CD274/PDCD1LG2/KLRK1/PDCD1/CD24/LYN/FYN/MAP3K8/CD4/LGALS1/YES1/CTLA4	17	7	ENSG00000121594/ENSG00000120217/ENSG00000197646/ENSG00000188389/ENSG00000010610/ENSG00000100097/ENSG00000163599	10	ENSG00000145675/ENSG00000159958/ENSG00000100351/ENSG00000198821/ENSG00000213809/ENSG00000272398/ENSG00000254087/ENSG00000010810/ENSG00000107968/ENSG00000176105
BP	GO:0070228	regulation of lymphocyte apoptotic process	14/1682	52/14621	0.00173598	0.0345764	ENSG00000157514/ENSG00000119457/ENSG00000196684/ENSG00000178999/ENSG00000185950/ENSG00000120217/ENSG00000131981/ENSG00000100644/ENSG00000271503/ENSG00000188389/ENSG00000254087/ENSG00000171611/ENSG00000168961/ENSG00000101197	TSC22D3/SLC46A2/HSH2D/AURKB/IRS2/CD274/LGALS3/HIF1A/CCL5/PDCD1/LYN/PTCRA/LGALS9/BIRC7	14	6	ENSG00000178999/ENSG00000120217/ENSG00000131981/ENSG00000188389/ENSG00000168961/ENSG00000101197	8	ENSG00000157514/ENSG00000119457/ENSG00000196684/ENSG00000185950/ENSG00000100644/ENSG00000271503/ENSG00000254087/ENSG00000171611
BP	GO:0008652	cellular amino acid biosynthetic process	18/1682	75/14621	0.00174881	0.0345841	ENSG00000135069/ENSG00000160200/ENSG00000146733/ENSG00000183010/ENSG00000100031/ENSG00000092621/ENSG00000100714/ENSG00000166123/ENSG00000130707/ENSG00000101444/ENSG00000179918/ENSG00000105552/ENSG00000106397/ENSG00000182199/ENSG00000120053/ENSG00000167701/ENSG00000060982/ENSG00000125166	PSAT1/CBS/PSPH/PYCR1/GGT1/PHGDH/MTHFD1/GPT2/ASS1/AHCY/SEPHS2/BCAT2/PLOD3/SHMT2/GOT1/GPT/BCAT1/GOT2	18	18	ENSG00000135069/ENSG00000160200/ENSG00000146733/ENSG00000183010/ENSG00000100031/ENSG00000092621/ENSG00000100714/ENSG00000166123/ENSG00000130707/ENSG00000101444/ENSG00000179918/ENSG00000105552/ENSG00000106397/ENSG00000182199/ENSG00000120053/ENSG00000167701/ENSG00000060982/ENSG00000125166	0
BP	GO:1901989	positive regulation of cell cycle phase transition	18/1682	75/14621	0.00174881	0.0345841	ENSG00000110092/ENSG00000126787/ENSG00000146670/ENSG00000135446/ENSG00000167513/ENSG00000135476/ENSG00000134057/ENSG00000093009/ENSG00000170312/ENSG00000164045/ENSG00000143476/ENSG00000158402/ENSG00000094804/ENSG00000182621/ENSG00000185630/ENSG00000137710/ENSG00000082014/ENSG00000105329	CCND1/DLGAP5/CDCA5/CDK4/CDT1/ESPL1/CCNB1/CDC45/CDK1/CDC25A/DTL/CDC25C/CDC6/PLCB1/PBX1/RDX/SMARCD3/TGFB1	18	14	ENSG00000110092/ENSG00000126787/ENSG00000146670/ENSG00000135446/ENSG00000167513/ENSG00000135476/ENSG00000134057/ENSG00000093009/ENSG00000170312/ENSG00000164045/ENSG00000143476/ENSG00000158402/ENSG00000094804/ENSG00000137710	4	ENSG00000182621/ENSG00000185630/ENSG00000082014/ENSG00000105329
BP	GO:0019400	alditol metabolic process	7/1682	17/14621	0.00179873	0.0354452	ENSG00000100889/ENSG00000062282/ENSG00000120053/ENSG00000115159/ENSG00000132423/ENSG00000175066/ENSG00000085662	PCK2/DGAT2/GOT1/GPD2/COQ3/GK5/AKR1B1	7	5	ENSG00000100889/ENSG00000120053/ENSG00000115159/ENSG00000132423/ENSG00000085662	2	ENSG00000062282/ENSG00000175066
BP	GO:0007219	Notch signaling pathway	32/1682	164/14621	0.00184932	0.0363134	ENSG00000128965/ENSG00000213694/ENSG00000196159/ENSG00000107954/ENSG00000245848/ENSG00000126787/ENSG00000198435/ENSG00000196782/ENSG00000167207/ENSG00000124216/ENSG00000111276/ENSG00000134460/ENSG00000187800/ENSG00000100906/ENSG00000204301/ENSG00000110042/ENSG00000185630/ENSG00000275410/ENSG00000143801/ENSG00000120053/ENSG00000157150/ENSG00000163513/ENSG00000105329/ENSG00000138442/ENSG00000143947…	CHAC1/S1PR3/FAT4/NEURL1/CEBPA/DLGAP5/NRARP/MAML3/NOD2/SNAI1/CDKN1B/IL2RA/PEAR1/NFKBIA/NOTCH4/DTX4/PBX1/HNF1B/PSEN2/GOT1/TIMP4/TGFBR2/TGFB1/WDR12/RPS27A/EGF/RBPJ/ITGB1BP1/LFNG/ENHO/PSENEN/STAT1	32	14	ENSG00000128965/ENSG00000245848/ENSG00000126787/ENSG00000134460/ENSG00000110042/ENSG00000275410/ENSG00000143801/ENSG00000120053/ENSG00000157150/ENSG00000138442/ENSG00000168214/ENSG00000119185/ENSG00000205155/ENSG00000115415	18	ENSG00000213694/ENSG00000196159/ENSG00000107954/ENSG00000198435/ENSG00000196782/ENSG00000167207/ENSG00000124216/ENSG00000111276/ENSG00000187800/ENSG00000100906/ENSG00000204301/ENSG00000185630/ENSG00000163513/ENSG00000105329/ENSG00000143947/ENSG00000138798/ENSG00000106003/ENSG00000168913
BP	GO:0002228	natural killer cell mediated immunity	15/1682	58/14621	0.00187257	0.0365875	ENSG00000198574/ENSG00000150782/ENSG00000117450/ENSG00000100453/ENSG00000134539/ENSG00000205809/ENSG00000189430/ENSG00000196230/ENSG00000213809/ENSG00000168961/ENSG00000204592/ENSG00000131015/ENSG00000143669/ENSG00000276231/ENSG00000135077	SH2D1B/IL18/PRDX1/GZMB/KLRD1/KLRC2/NCR1/TUBB/KLRK1/LGALS9/HLA-E/ULBP2/LYST/PIK3R6/HAVCR2	15	6	ENSG00000150782/ENSG00000117450/ENSG00000196230/ENSG00000168961/ENSG00000276231/ENSG00000135077	9	ENSG00000198574/ENSG00000100453/ENSG00000134539/ENSG00000205809/ENSG00000189430/ENSG00000213809/ENSG00000204592/ENSG00000131015/ENSG00000143669
BP	GO:0045637	regulation of myeloid cell differentiation	42/1682	232/14621	0.00187981	0.0365875	ENSG00000164935/ENSG00000163737/ENSG00000278828/ENSG00000159189/ENSG00000184371/ENSG00000122378/ENSG00000119535/ENSG00000197046/ENSG00000162722/ENSG00000143995/ENSG00000162367/ENSG00000128016/ENSG00000145675/ENSG00000155090/ENSG00000204388/ENSG00000170345/ENSG00000187098/ENSG00000158406/ENSG00000155846/ENSG00000123405/ENSG00000239672/ENSG00000100906/ENSG00000168036/ENSG00000149635/ENSG00000131981…	DCSTAMP/PF4/HIST1H3H/C1QC/CSF1/PRXL2A/CSF3R/SIGLEC15/TRIM58/MEIS1/TAL1/ZFP36/PIK3R1/KLF10/HSPA1B/FOS/MITF/HIST1H4H/PPARGC1B/NFE2/NME1/NFKBIA/CTNNB1/OCSTAMP/LGALS3/HMGB3/CSF3/KITLG/CCL3/NR4A3/HIF1A/LIF/LYN/MEF2C/ID2/KLF13/CD4/HIST4H4/EVI2B/ITGA2B/H3F3B/STAT1	42	16	ENSG00000164935/ENSG00000159189/ENSG00000184371/ENSG00000122378/ENSG00000197046/ENSG00000187098/ENSG00000155846/ENSG00000239672/ENSG00000149635/ENSG00000131981/ENSG00000029993/ENSG00000049130/ENSG00000277632/ENSG00000128342/ENSG00000010610/ENSG00000115415	26	ENSG00000163737/ENSG00000278828/ENSG00000119535/ENSG00000162722/ENSG00000143995/ENSG00000162367/ENSG00000128016/ENSG00000145675/ENSG00000155090/ENSG00000204388/ENSG00000170345/ENSG00000158406/ENSG00000123405/ENSG00000100906/ENSG00000168036/ENSG00000108342/ENSG00000119508/ENSG00000100644/ENSG00000254087/ENSG00000081189/ENSG00000115738/ENSG00000169926/ENSG00000197837/ENSG00000185862/ENSG00000005961…
BP	GO:0071156	regulation of cell cycle arrest	23/1682	106/14621	0.00188322	0.0365875	ENSG00000110092/ENSG00000135446/ENSG00000111206/ENSG00000134057/ENSG00000111276/ENSG00000087586/ENSG00000149115/ENSG00000129173/ENSG00000170312/ENSG00000158402/ENSG00000138767/ENSG00000183765/ENSG00000141448/ENSG00000075218/ENSG00000145632/ENSG00000105329/ENSG00000115738/ENSG00000132646/ENSG00000114126/ENSG00000143947/ENSG00000185862/ENSG00000170364/ENSG00000165891	CCND1/CDK4/FOXM1/CCNB1/CDKN1B/AURKA/TNKS1BP1/E2F8/CDK1/CDC25C/CNOT6L/CHEK2/GATA6/GTSE1/PLK2/TGFB1/ID2/PCNA/TFDP2/RPS27A/EVI2B/SETMAR/E2F7	23	14	ENSG00000110092/ENSG00000135446/ENSG00000111206/ENSG00000134057/ENSG00000087586/ENSG00000149115/ENSG00000129173/ENSG00000170312/ENSG00000158402/ENSG00000183765/ENSG00000075218/ENSG00000132646/ENSG00000170364/ENSG00000165891	9	ENSG00000111276/ENSG00000138767/ENSG00000141448/ENSG00000145632/ENSG00000105329/ENSG00000115738/ENSG00000114126/ENSG00000143947/ENSG00000185862
BP	GO:0006022	aminoglycan metabolic process	30/1682	151/14621	0.00188962	0.0365875	ENSG00000038427/ENSG00000133063/ENSG00000076716/ENSG00000133048/ENSG00000109956/ENSG00000113721/ENSG00000105509/ENSG00000156966/ENSG00000072571/ENSG00000180767/ENSG00000124145/ENSG00000068001/ENSG00000117411/ENSG00000128973/ENSG00000019991/ENSG00000186792/ENSG00000147119/ENSG00000182022/ENSG00000162512/ENSG00000136213/ENSG00000111817/ENSG00000135048/ENSG00000173083/ENSG00000122863/ENSG00000105329…	VCAN/CHIT1/GPC4/CHI3L1/B3GAT1/PDGFRB/HAS1/B3GNT7/HMMR/CHST13/SDC4/HYAL2/B4GALT2/CLN6/HGF/HYAL3/CHST7/CHST15/SDC3/CHST12/DSE/CEMIP2/HPSE/CHST3/TGFB1/CHST2/CSPG4/HS3ST2/EGF/ARSB	30	15	ENSG00000133063/ENSG00000076716/ENSG00000133048/ENSG00000072571/ENSG00000180767/ENSG00000124145/ENSG00000068001/ENSG00000117411/ENSG00000128973/ENSG00000186792/ENSG00000162512/ENSG00000122863/ENSG00000173546/ENSG00000122254/ENSG00000113273	15	ENSG00000038427/ENSG00000109956/ENSG00000113721/ENSG00000105509/ENSG00000156966/ENSG00000019991/ENSG00000147119/ENSG00000182022/ENSG00000136213/ENSG00000111817/ENSG00000135048/ENSG00000173083/ENSG00000105329/ENSG00000175040/ENSG00000138798
BP	GO:0060541	respiratory system development	33/1682	171/14621	0.00191482	0.0368426	ENSG00000112715/ENSG00000133048/ENSG00000107798/ENSG00000117594/ENSG00000127528/ENSG00000041982/ENSG00000178860/ENSG00000113721/ENSG00000103196/ENSG00000245848/ENSG00000005884/ENSG00000101160/ENSG00000168036/ENSG00000077782/ENSG00000116016/ENSG00000141448/ENSG00000128342/ENSG00000106397/ENSG00000197461/ENSG00000133661/ENSG00000129654/ENSG00000070495/ENSG00000167414/ENSG00000163513/ENSG00000106305…	VEGFA/CHI3L1/LIPA/HSD11B1/KLF2/TNC/MSC/PDGFRB/CRISPLD2/CEBPA/ITGA3/CTSZ/CTNNB1/FGFR1/EPAS1/GATA6/LIF/PLOD3/PDGFA/SFTPD/FOXJ1/JMJD6/GNG8/TGFBR2/AIMP2/TNS3/RDH10/RBPJ/DLG5/ID1/PTK7/IL13/SP3	33	19	ENSG00000133048/ENSG00000107798/ENSG00000117594/ENSG00000041982/ENSG00000178860/ENSG00000245848/ENSG00000005884/ENSG00000101160/ENSG00000077782/ENSG00000116016/ENSG00000128342/ENSG00000106397/ENSG00000197461/ENSG00000167414/ENSG00000106305/ENSG00000136205/ENSG00000121039/ENSG00000168214/ENSG00000169194	14	ENSG00000112715/ENSG00000127528/ENSG00000113721/ENSG00000103196/ENSG00000168036/ENSG00000141448/ENSG00000133661/ENSG00000129654/ENSG00000070495/ENSG00000163513/ENSG00000151208/ENSG00000125968/ENSG00000112655/ENSG00000172845
BP	GO:0006534	cysteine metabolic process	6/1682	13/14621	0.00192268	0.0368426	ENSG00000160200/ENSG00000100031/ENSG00000100714/ENSG00000101444/ENSG00000001084/ENSG00000168710	CBS/GGT1/MTHFD1/AHCY/GCLC/AHCYL1	6	6	ENSG00000160200/ENSG00000100031/ENSG00000100714/ENSG00000101444/ENSG00000001084/ENSG00000168710	0
BP	GO:1900025	negative regulation of substrate adhesion-dependent cell spreading	6/1682	13/14621	0.00192268	0.0368426	ENSG00000184349/ENSG00000158856/ENSG00000110880/ENSG00000184292/ENSG00000119185/ENSG00000117228	EFNA5/DMTN/CORO1C/TACSTD2/ITGB1BP1/GBP1	6	4	ENSG00000110880/ENSG00000184292/ENSG00000119185/ENSG00000117228	2	ENSG00000184349/ENSG00000158856
BP	GO:0002460	adaptive immune response based on somatic recombination of immune receptors built from immunoglobulin superfamily domains	38/1682	205/14621	0.00195895	0.0374086	ENSG00000173372/ENSG00000173369/ENSG00000159189/ENSG00000150782/ENSG00000105205/ENSG00000073861/ENSG00000162711/ENSG00000159958/ENSG00000101665/ENSG00000196352/ENSG00000156127/ENSG00000121594/ENSG00000101082/ENSG00000118503/ENSG00000175857/ENSG00000111732/ENSG00000182326/ENSG00000166278/ENSG00000101017/ENSG00000120885/ENSG00000149131/ENSG00000153563/ENSG00000136630/ENSG00000136286/ENSG00000136244…	C1QA/C1QB/C1QC/IL18/CLC/TBX21/NLRP3/TNFRSF13C/SMAD7/CD55/BATF/CD80/SLA2/TNFAIP3/GAPT/AICDA/C1S/C2/CD40/CLU/SERPING1/CD8A/HLX/MYO1G/IL6/FOXJ1/HLA-E/EXO1/MEF2C/CTSC/TGFB1/LTA/CCR2/CD4/TRPM4/IL18BP/HAVCR2/FOXP3	38	22	ENSG00000173372/ENSG00000173369/ENSG00000159189/ENSG00000150782/ENSG00000105205/ENSG00000156127/ENSG00000121594/ENSG00000111732/ENSG00000182326/ENSG00000166278/ENSG00000101017/ENSG00000149131/ENSG00000136630/ENSG00000136244/ENSG00000174371/ENSG00000109861/ENSG00000226979/ENSG00000010610/ENSG00000130529/ENSG00000137496/ENSG00000135077/ENSG00000049768	16	ENSG00000073861/ENSG00000162711/ENSG00000159958/ENSG00000101665/ENSG00000196352/ENSG00000101082/ENSG00000118503/ENSG00000175857/ENSG00000120885/ENSG00000153563/ENSG00000136286/ENSG00000129654/ENSG00000204592/ENSG00000081189/ENSG00000105329/ENSG00000121807
BP	GO:0042770	signal transduction in response to DNA damage	27/1682	132/14621	0.00201001	0.0382268	ENSG00000166068/ENSG00000111206/ENSG00000124216/ENSG00000134057/ENSG00000111276/ENSG00000087586/ENSG00000149115/ENSG00000156127/ENSG00000129173/ENSG00000170312/ENSG00000143476/ENSG00000158402/ENSG00000138767/ENSG00000183765/ENSG00000198369/ENSG00000081377/ENSG00000075218/ENSG00000148985/ENSG00000139618/ENSG00000145632/ENSG00000163564/ENSG00000132646/ENSG00000114126/ENSG00000166851/ENSG00000143947…	SPRED1/FOXM1/SNAI1/CCNB1/CDKN1B/AURKA/TNKS1BP1/BATF/E2F8/CDK1/DTL/CDC25C/CNOT6L/CHEK2/SPRED2/CDC14B/GTSE1/PGAP2/BRCA2/PLK2/PYHIN1/PCNA/TFDP2/PLK1/RPS27A/MYO6/E2F7	27	18	ENSG00000166068/ENSG00000111206/ENSG00000134057/ENSG00000087586/ENSG00000149115/ENSG00000156127/ENSG00000129173/ENSG00000170312/ENSG00000143476/ENSG00000158402/ENSG00000183765/ENSG00000198369/ENSG00000075218/ENSG00000148985/ENSG00000139618/ENSG00000132646/ENSG00000166851/ENSG00000165891	9	ENSG00000124216/ENSG00000111276/ENSG00000138767/ENSG00000081377/ENSG00000145632/ENSG00000163564/ENSG00000114126/ENSG00000143947/ENSG00000196586
BP	GO:0006469	negative regulation of protein kinase activity	42/1682	233/14621	0.00204444	0.0382268	ENSG00000170323/ENSG00000154277/ENSG00000040608/ENSG00000167851/ENSG00000116741/ENSG00000137642/ENSG00000129757/ENSG00000166068/ENSG00000245848/ENSG00000135446/ENSG00000130203/ENSG00000111276/ENSG00000184545/ENSG00000068001/ENSG00000128594/ENSG00000106211/ENSG00000114737/ENSG00000120129/ENSG00000118503/ENSG00000143507/ENSG00000162545/ENSG00000005249/ENSG00000129355/ENSG00000170027/ENSG00000277363…	FABP4/UCHL1/RTN4R/CD300A/RGS2/SORL1/CDKN1C/SPRED1/CEBPA/CDK4/APOE/CDKN1B/DUSP8/HYAL2/LRRC4/HSPB1/CISH/DUSP1/TNFAIP3/DUSP10/CAMK2N1/PRKAR2B/CDKN2D/YWHAG/SRCIN1/TRIB3/SPRED2/PKIB/PODN/LYN/GPRC5A/CORO1C/WWTR1/GADD45B/PDCD4/PLK1/PTPRJ/ITGB1BP1/LRP5/DUSP6/GBA/MAPK8IP1	42	21	ENSG00000170323/ENSG00000154277/ENSG00000040608/ENSG00000166068/ENSG00000245848/ENSG00000135446/ENSG00000130203/ENSG00000068001/ENSG00000106211/ENSG00000114737/ENSG00000170027/ENSG00000277363/ENSG00000101255/ENSG00000198369/ENSG00000110880/ENSG00000018408/ENSG00000166851/ENSG00000119185/ENSG00000162337/ENSG00000139318/ENSG00000177628	21	ENSG00000167851/ENSG00000116741/ENSG00000137642/ENSG00000129757/ENSG00000111276/ENSG00000184545/ENSG00000128594/ENSG00000120129/ENSG00000118503/ENSG00000143507/ENSG00000162545/ENSG00000005249/ENSG00000129355/ENSG00000135549/ENSG00000174348/ENSG00000254087/ENSG00000013588/ENSG00000099860/ENSG00000150593/ENSG00000149177/ENSG00000121653
BP	GO:1901342	regulation of vasculature development	49/1682	282/14621	0.00204477	0.0382268	ENSG00000163737/ENSG00000112715/ENSG00000133048/ENSG00000106366/ENSG00000127528/ENSG00000128165/ENSG00000166923/ENSG00000133639/ENSG00000066056/ENSG00000166068/ENSG00000170962/ENSG00000143369/ENSG00000138061/ENSG00000117525/ENSG00000102359/ENSG00000165197/ENSG00000106211/ENSG00000102755/ENSG00000079337/ENSG00000118503/ENSG00000120738/ENSG00000168036/ENSG00000136960/ENSG00000132170/ENSG00000168329…	PF4/VEGFA/CHI3L1/SERPINE1/KLF2/ADM2/GREM1/BTG1/TIE1/SPRED1/PDGFD/ECM1/CYP1B1/F3/SRPX2/VEGFD/HSPB1/FLT1/RAPGEF3/TNFAIP3/EGR1/CTNNB1/ENPP2/PPARG/CX3CR1/CD40/ERBB2/CXCR2/HIF1A/GATA6/HGF/IL6/PTGS2/RHOB/CEMIP2/EGLN1/FASLG/TGFBR2/PDCD4/PROK2/PLK2/PIK3R6/GAB1/CCR2/TNFRSF12A/ITGB1BP1/ID1/ITGB1/STAT1	49	23	ENSG00000133048/ENSG00000106366/ENSG00000128165/ENSG00000166923/ENSG00000066056/ENSG00000166068/ENSG00000143369/ENSG00000138061/ENSG00000117525/ENSG00000102359/ENSG00000165197/ENSG00000106211/ENSG00000102755/ENSG00000079337/ENSG00000120738/ENSG00000136960/ENSG00000132170/ENSG00000101017/ENSG00000136244/ENSG00000276231/ENSG00000006327/ENSG00000119185/ENSG00000115415	26	ENSG00000163737/ENSG00000112715/ENSG00000127528/ENSG00000133639/ENSG00000170962/ENSG00000118503/ENSG00000168036/ENSG00000168329/ENSG00000141736/ENSG00000180871/ENSG00000100644/ENSG00000141448/ENSG00000019991/ENSG00000073756/ENSG00000143878/ENSG00000135048/ENSG00000135766/ENSG00000117560/ENSG00000163513/ENSG00000150593/ENSG00000163421/ENSG00000145632/ENSG00000109458/ENSG00000121807/ENSG00000125968…
BP	GO:0048145	regulation of fibroblast proliferation	18/1682	76/14621	0.00204998	0.0382268	ENSG00000167851/ENSG00000113721/ENSG00000170962/ENSG00000135446/ENSG00000134057/ENSG00000182718/ENSG00000183087/ENSG00000168036/ENSG00000132170/ENSG00000094804/ENSG00000075426/ENSG00000091831/ENSG00000197461/ENSG00000177425/ENSG00000105329/ENSG00000226979/ENSG00000017427/ENSG00000169194	CD300A/PDGFRB/PDGFD/CDK4/CCNB1/ANXA2/GAS6/CTNNB1/PPARG/CDC6/FOSL2/ESR1/PDGFA/PAWR/TGFB1/LTA/IGF1/IL13	18	11	ENSG00000135446/ENSG00000134057/ENSG00000182718/ENSG00000183087/ENSG00000132170/ENSG00000094804/ENSG00000091831/ENSG00000197461/ENSG00000226979/ENSG00000017427/ENSG00000169194	7	ENSG00000167851/ENSG00000113721/ENSG00000170962/ENSG00000168036/ENSG00000075426/ENSG00000177425/ENSG00000105329
BP	GO:0072395	signal transduction involved in cell cycle checkpoint	18/1682	76/14621	0.00204998	0.0382268	ENSG00000134057/ENSG00000111276/ENSG00000087586/ENSG00000149115/ENSG00000129173/ENSG00000170312/ENSG00000143476/ENSG00000158402/ENSG00000138767/ENSG00000183765/ENSG00000081377/ENSG00000075218/ENSG00000145632/ENSG00000132646/ENSG00000114126/ENSG00000166851/ENSG00000143947/ENSG00000165891	CCNB1/CDKN1B/AURKA/TNKS1BP1/E2F8/CDK1/DTL/CDC25C/CNOT6L/CHEK2/CDC14B/GTSE1/PLK2/PCNA/TFDP2/PLK1/RPS27A/E2F7	18	12	ENSG00000134057/ENSG00000087586/ENSG00000149115/ENSG00000129173/ENSG00000170312/ENSG00000143476/ENSG00000158402/ENSG00000183765/ENSG00000075218/ENSG00000132646/ENSG00000166851/ENSG00000165891	6	ENSG00000111276/ENSG00000138767/ENSG00000081377/ENSG00000145632/ENSG00000114126/ENSG00000143947
BP	GO:0072401	signal transduction involved in DNA integrity checkpoint	18/1682	76/14621	0.00204998	0.0382268	ENSG00000134057/ENSG00000111276/ENSG00000087586/ENSG00000149115/ENSG00000129173/ENSG00000170312/ENSG00000143476/ENSG00000158402/ENSG00000138767/ENSG00000183765/ENSG00000081377/ENSG00000075218/ENSG00000145632/ENSG00000132646/ENSG00000114126/ENSG00000166851/ENSG00000143947/ENSG00000165891	CCNB1/CDKN1B/AURKA/TNKS1BP1/E2F8/CDK1/DTL/CDC25C/CNOT6L/CHEK2/CDC14B/GTSE1/PLK2/PCNA/TFDP2/PLK1/RPS27A/E2F7	18	12	ENSG00000134057/ENSG00000087586/ENSG00000149115/ENSG00000129173/ENSG00000170312/ENSG00000143476/ENSG00000158402/ENSG00000183765/ENSG00000075218/ENSG00000132646/ENSG00000166851/ENSG00000165891	6	ENSG00000111276/ENSG00000138767/ENSG00000081377/ENSG00000145632/ENSG00000114126/ENSG00000143947
BP	GO:0072422	signal transduction involved in DNA damage checkpoint	18/1682	76/14621	0.00204998	0.0382268	ENSG00000134057/ENSG00000111276/ENSG00000087586/ENSG00000149115/ENSG00000129173/ENSG00000170312/ENSG00000143476/ENSG00000158402/ENSG00000138767/ENSG00000183765/ENSG00000081377/ENSG00000075218/ENSG00000145632/ENSG00000132646/ENSG00000114126/ENSG00000166851/ENSG00000143947/ENSG00000165891	CCNB1/CDKN1B/AURKA/TNKS1BP1/E2F8/CDK1/DTL/CDC25C/CNOT6L/CHEK2/CDC14B/GTSE1/PLK2/PCNA/TFDP2/PLK1/RPS27A/E2F7	18	12	ENSG00000134057/ENSG00000087586/ENSG00000149115/ENSG00000129173/ENSG00000170312/ENSG00000143476/ENSG00000158402/ENSG00000183765/ENSG00000075218/ENSG00000132646/ENSG00000166851/ENSG00000165891	6	ENSG00000111276/ENSG00000138767/ENSG00000081377/ENSG00000145632/ENSG00000114126/ENSG00000143947
BP	GO:1903052	positive regulation of proteolysis involved in cellular protein catabolic process	24/1682	113/14621	0.0020601	0.0382268	ENSG00000245848/ENSG00000204388/ENSG00000087586/ENSG00000101665/ENSG00000153071/ENSG00000158717/ENSG00000001084/ENSG00000101695/ENSG00000120885/ENSG00000101255/ENSG00000185825/ENSG00000079999/ENSG00000006025/ENSG00000145506/ENSG00000134758/ENSG00000034677/ENSG00000109861/ENSG00000145632/ENSG00000188906/ENSG00000163564/ENSG00000166851/ENSG00000137393/ENSG00000138798/ENSG00000177628	CEBPA/HSPA1B/AURKA/SMAD7/DAB2/RNF166/GCLC/RNF125/CLU/TRIB3/BCAP31/KEAP1/OSBPL7/NKD2/RNF138/RNF19A/CTSC/PLK2/LRRK2/PYHIN1/PLK1/RNF144B/EGF/GBA	24	11	ENSG00000245848/ENSG00000087586/ENSG00000153071/ENSG00000001084/ENSG00000101255/ENSG00000185825/ENSG00000079999/ENSG00000145506/ENSG00000109861/ENSG00000166851/ENSG00000177628	13	ENSG00000204388/ENSG00000101665/ENSG00000158717/ENSG00000101695/ENSG00000120885/ENSG00000006025/ENSG00000134758/ENSG00000034677/ENSG00000145632/ENSG00000188906/ENSG00000163564/ENSG00000137393/ENSG00000138798
BP	GO:0045765	regulation of angiogenesis	46/1682	261/14621	0.00206371	0.0382268	ENSG00000163737/ENSG00000112715/ENSG00000133048/ENSG00000106366/ENSG00000127528/ENSG00000128165/ENSG00000166923/ENSG00000133639/ENSG00000066056/ENSG00000166068/ENSG00000143369/ENSG00000138061/ENSG00000117525/ENSG00000102359/ENSG00000165197/ENSG00000106211/ENSG00000102755/ENSG00000079337/ENSG00000118503/ENSG00000168036/ENSG00000136960/ENSG00000132170/ENSG00000168329/ENSG00000101017/ENSG00000141736…	PF4/VEGFA/CHI3L1/SERPINE1/KLF2/ADM2/GREM1/BTG1/TIE1/SPRED1/ECM1/CYP1B1/F3/SRPX2/VEGFD/HSPB1/FLT1/RAPGEF3/TNFAIP3/CTNNB1/ENPP2/PPARG/CX3CR1/CD40/ERBB2/CXCR2/HIF1A/GATA6/HGF/IL6/PTGS2/RHOB/CEMIP2/EGLN1/FASLG/TGFBR2/PROK2/PLK2/PIK3R6/GAB1/CCR2/TNFRSF12A/ITGB1BP1/ID1/ITGB1/STAT1	46	22	ENSG00000133048/ENSG00000106366/ENSG00000128165/ENSG00000166923/ENSG00000066056/ENSG00000166068/ENSG00000143369/ENSG00000138061/ENSG00000117525/ENSG00000102359/ENSG00000165197/ENSG00000106211/ENSG00000102755/ENSG00000079337/ENSG00000136960/ENSG00000132170/ENSG00000101017/ENSG00000136244/ENSG00000276231/ENSG00000006327/ENSG00000119185/ENSG00000115415	24	ENSG00000163737/ENSG00000112715/ENSG00000127528/ENSG00000133639/ENSG00000118503/ENSG00000168036/ENSG00000168329/ENSG00000141736/ENSG00000180871/ENSG00000100644/ENSG00000141448/ENSG00000019991/ENSG00000073756/ENSG00000143878/ENSG00000135048/ENSG00000135766/ENSG00000117560/ENSG00000163513/ENSG00000163421/ENSG00000145632/ENSG00000109458/ENSG00000121807/ENSG00000125968/ENSG00000150093
BP	GO:0002283	neutrophil activation involved in immune response	75/1682	471/14621	0.0020954	0.0386848	ENSG00000133063/ENSG00000163221/ENSG00000125810/ENSG00000196743/ENSG00000133048/ENSG00000148346/ENSG00000244734/ENSG00000173110/ENSG00000172794/ENSG00000167851/ENSG00000164687/ENSG00000103196/ENSG00000239998/ENSG00000008394/ENSG00000148180/ENSG00000108828/ENSG00000119801/ENSG00000101160/ENSG00000255587/ENSG00000147234/ENSG00000101856/ENSG00000160213/ENSG00000153395/ENSG00000087086/ENSG00000204388…	CHIT1/S100A12/CD93/GM2A/CHI3L1/LCN2/HBB/HSPA6/RAB37/CD300A/FABP5/CRISPLD2/LILRA2/MGST1/GSN/VAT1/YPEL5/CTSZ/RAB44/FRMPD3/PGRMC1/CSTB/LPCAT1/FTL/HSPA1B/FPR1/CD55/ANXA2/TUBB/IDH1/PLAC8/CXCR1/CREG1/LGALS3/METTL7A/ITGAX/CXCR2/CD63/SLCO4C1/PECAM1/PSMD14/CFP/TNFRSF1B/CD59/CEACAM3/PRDX4/ADGRE5/QPCT/FCAR/EPX/GGH/ATP8A1/LAMTOR2/CYSTM1/HPSE/CTSC/CLEC4C/PRTN3/GLA/PSMD1/DYNLL1/S100A8/NPC2/PDXK/SLC2A3/PA2G4/MM…	75	40	ENSG00000133063/ENSG00000196743/ENSG00000133048/ENSG00000164687/ENSG00000008394/ENSG00000148180/ENSG00000108828/ENSG00000101160/ENSG00000160213/ENSG00000087086/ENSG00000182718/ENSG00000196230/ENSG00000138413/ENSG00000143162/ENSG00000131981/ENSG00000140678/ENSG00000135404/ENSG00000115233/ENSG00000085063/ENSG00000123131/ENSG00000115828/ENSG00000121053/ENSG00000137563/ENSG00000116586/ENSG00000120306…	35	ENSG00000163221/ENSG00000125810/ENSG00000148346/ENSG00000244734/ENSG00000173110/ENSG00000172794/ENSG00000167851/ENSG00000103196/ENSG00000239998/ENSG00000119801/ENSG00000255587/ENSG00000147234/ENSG00000101856/ENSG00000153395/ENSG00000204388/ENSG00000171051/ENSG00000196352/ENSG00000145287/ENSG00000163464/ENSG00000185432/ENSG00000180871/ENSG00000173930/ENSG00000261371/ENSG00000126759/ENSG00000028137…
BP	GO:0032835	glomerulus development	14/1682	53/14621	0.00211373	0.0388941	ENSG00000157483/ENSG00000113721/ENSG00000151490/ENSG00000170962/ENSG00000170873/ENSG00000120738/ENSG00000261371/ENSG00000172037/ENSG00000272398/ENSG00000129654/ENSG00000116962/ENSG00000115204/ENSG00000081189/ENSG00000018408	MYO1E/PDGFRB/PTPRO/PDGFD/MTSS1/EGR1/PECAM1/LAMB2/CD24/FOXJ1/NID1/MPV17/MEF2C/WWTR1	14	6	ENSG00000157483/ENSG00000151490/ENSG00000120738/ENSG00000172037/ENSG00000115204/ENSG00000018408	8	ENSG00000113721/ENSG00000170962/ENSG00000170873/ENSG00000261371/ENSG00000272398/ENSG00000129654/ENSG00000116962/ENSG00000081189
BP	GO:0008045	motor neuron axon guidance	8/1682	22/14621	0.00218181	0.0398377	ENSG00000141622/ENSG00000114554/ENSG00000221866/ENSG00000141736/ENSG00000001617/ENSG00000116106/ENSG00000122877/ENSG00000170017	RNF165/PLXNA1/PLXNA4/ERBB2/SEMA3F/EPHA4/EGR2/ALCAM	8	3	ENSG00000114554/ENSG00000122877/ENSG00000170017	5	ENSG00000141622/ENSG00000221866/ENSG00000141736/ENSG00000001617/ENSG00000116106
BP	GO:0050858	negative regulation of antigen receptor-mediated signaling pathway	8/1682	22/14621	0.00218181	0.0398377	ENSG00000167851/ENSG00000131981/ENSG00000092820/ENSG00000054148/ENSG00000177425/ENSG00000154822/ENSG00000149177/ENSG00000117228	CD300A/LGALS3/EZR/PHPT1/PAWR/PLCL2/PTPRJ/GBP1	8	3	ENSG00000131981/ENSG00000054148/ENSG00000117228	5	ENSG00000167851/ENSG00000092820/ENSG00000177425/ENSG00000154822/ENSG00000149177
BP	GO:0030278	regulation of ossification	31/1682	159/14621	0.00218652	0.0398377	ENSG00000184371/ENSG00000111012/ENSG00000153162/ENSG00000166923/ENSG00000143369/ENSG00000245848/ENSG00000136929/ENSG00000151014/ENSG00000168036/ENSG00000122862/ENSG00000185920/ENSG00000164066/ENSG00000185630/ENSG00000277632/ENSG00000100644/ENSG00000019991/ENSG00000136244/ENSG00000141232/ENSG00000081189/ENSG00000162496/ENSG00000171522/ENSG00000105329/ENSG00000130522/ENSG00000017427/ENSG00000115738…	CSF1/CYP27B1/BMP6/GREM1/ECM1/CEBPA/HEMGN/NOCT/CTNNB1/SRGN/PTCH1/INTU/PBX1/CCL3/HIF1A/HGF/IL6/TOB1/MEF2C/DHRS3/PTGER4/TGFB1/JUND/IGF1/ID2/EGR2/TRPM4/RBPJ/ID1/LRP5/AREG	31	13	ENSG00000184371/ENSG00000111012/ENSG00000166923/ENSG00000143369/ENSG00000245848/ENSG00000164066/ENSG00000277632/ENSG00000136244/ENSG00000017427/ENSG00000122877/ENSG00000130529/ENSG00000168214/ENSG00000162337	18	ENSG00000153162/ENSG00000136929/ENSG00000151014/ENSG00000168036/ENSG00000122862/ENSG00000185920/ENSG00000185630/ENSG00000100644/ENSG00000019991/ENSG00000141232/ENSG00000081189/ENSG00000162496/ENSG00000171522/ENSG00000105329/ENSG00000130522/ENSG00000115738/ENSG00000125968/ENSG00000109321
BP	GO:0000819	sister chromatid segregation	42/1682	234/14621	0.00222145	0.0402271	ENSG00000117399/ENSG00000121152/ENSG00000126787/ENSG00000146670/ENSG00000119408/ENSG00000142945/ENSG00000186185/ENSG00000156970/ENSG00000167513/ENSG00000090889/ENSG00000135476/ENSG00000122952/ENSG00000137807/ENSG00000154839/ENSG00000134057/ENSG00000169679/ENSG00000152253/ENSG00000120129/ENSG00000131462/ENSG00000102384/ENSG00000118193/ENSG00000178999/ENSG00000109805/ENSG00000168036/ENSG00000164611…	CDC20/NCAPH/DLGAP5/CDCA5/NEK6/KIF2C/KIF18B/BUB1B/CDT1/KIF4A/ESPL1/ZWINT/KIF23/SKA1/CCNB1/BUB1/SPC25/DUSP1/TUBG1/CENPI/KIF14/AURKB/NCAPG/CTNNB1/PTTG1/SPC24/KIFC1/CENPF/CDC6/NUSAP1/CDCA8/CENPE/CDC14B/CENPM/DSCC1/CHMP1B/TTK/DYNLL1/CENPA/NEK2/PLK1/TRIP13	42	38	ENSG00000117399/ENSG00000121152/ENSG00000126787/ENSG00000146670/ENSG00000119408/ENSG00000142945/ENSG00000186185/ENSG00000156970/ENSG00000167513/ENSG00000090889/ENSG00000135476/ENSG00000122952/ENSG00000137807/ENSG00000154839/ENSG00000134057/ENSG00000169679/ENSG00000152253/ENSG00000131462/ENSG00000102384/ENSG00000118193/ENSG00000178999/ENSG00000109805/ENSG00000164611/ENSG00000161888/ENSG00000237649…	4	ENSG00000120129/ENSG00000168036/ENSG00000081377/ENSG00000255112
BP	GO:0048638	regulation of developmental growth	47/1682	269/14621	0.00222496	0.0402271	ENSG00000184371/ENSG00000143320/ENSG00000112715/ENSG00000040608/ENSG00000069482/ENSG00000143995/ENSG00000174705/ENSG00000124772/ENSG00000135446/ENSG00000130203/ENSG00000069702/ENSG00000114554/ENSG00000160211/ENSG00000127831/ENSG00000134057/ENSG00000007402/ENSG00000221866/ENSG00000184349/ENSG00000170312/ENSG00000162490/ENSG00000157168/ENSG00000145287/ENSG00000185920/ENSG00000130558/ENSG00000143507…	CSF1/CRABP2/VEGFA/RTN4R/GAL/MEIS1/SH3PXD2B/CPNE5/CDK4/APOE/TGFBR3/PLXNA1/G6PD/VIL1/CCNB1/CACNA2D2/PLXNA4/EFNA5/CDK1/DRAXIN/NRG1/PLAC8/PTCH1/OLFM1/DUSP10/FGFR1/PLCB1/SEMA3F/UNC13A/HLX/GATA6/STC2/EZR/HNF1B/SEMA4B/MEF2C/EPHA4/TGFBR2/IGF1/SYT4/SLC6A4/ADRB1/TNFRSF12A/BCL2L11/RBPJ/DUSP6/IFRD1	47	20	ENSG00000184371/ENSG00000143320/ENSG00000040608/ENSG00000069482/ENSG00000174705/ENSG00000135446/ENSG00000130203/ENSG00000114554/ENSG00000160211/ENSG00000134057/ENSG00000170312/ENSG00000077782/ENSG00000130477/ENSG00000136630/ENSG00000113739/ENSG00000275410/ENSG00000017427/ENSG00000006327/ENSG00000168214/ENSG00000139318	27	ENSG00000112715/ENSG00000143995/ENSG00000124772/ENSG00000069702/ENSG00000127831/ENSG00000007402/ENSG00000221866/ENSG00000184349/ENSG00000162490/ENSG00000157168/ENSG00000145287/ENSG00000185920/ENSG00000130558/ENSG00000143507/ENSG00000182621/ENSG00000001617/ENSG00000141448/ENSG00000092820/ENSG00000185033/ENSG00000081189/ENSG00000116106/ENSG00000163513/ENSG00000132872/ENSG00000108576/ENSG00000043591…
BP	GO:0002455	humoral immune response mediated by circulating immunoglobulin	11/1682	37/14621	0.00225133	0.0402271	ENSG00000173372/ENSG00000173369/ENSG00000159189/ENSG00000196352/ENSG00000182326/ENSG00000166278/ENSG00000120885/ENSG00000149131/ENSG00000129654/ENSG00000174371/ENSG00000226979	C1QA/C1QB/C1QC/CD55/C1S/C2/CLU/SERPING1/FOXJ1/EXO1/LTA	11	8	ENSG00000173372/ENSG00000173369/ENSG00000159189/ENSG00000182326/ENSG00000166278/ENSG00000149131/ENSG00000174371/ENSG00000226979	3	ENSG00000196352/ENSG00000120885/ENSG00000129654
BP	GO:0010955	negative regulation of protein processing	11/1682	37/14621	0.00225133	0.0402271	ENSG00000175899/ENSG00000128965/ENSG00000106366/ENSG00000101160/ENSG00000196352/ENSG00000149131/ENSG00000085063/ENSG00000101197/ENSG00000115590/ENSG00000147164/ENSG00000188906	A2M/CHAC1/SERPINE1/CTSZ/CD55/SERPING1/CD59/BIRC7/IL1R2/SNX12/LRRK2	11	9	ENSG00000175899/ENSG00000128965/ENSG00000106366/ENSG00000101160/ENSG00000149131/ENSG00000085063/ENSG00000101197/ENSG00000115590/ENSG00000147164	2	ENSG00000196352/ENSG00000188906
BP	GO:0055025	positive regulation of cardiac muscle tissue development	11/1682	37/14621	0.00225133	0.0402271	ENSG00000166923/ENSG00000069702/ENSG00000134057/ENSG00000170312/ENSG00000157168/ENSG00000077782/ENSG00000141448/ENSG00000081189/ENSG00000105329/ENSG00000017427/ENSG00000168214	GREM1/TGFBR3/CCNB1/CDK1/NRG1/FGFR1/GATA6/MEF2C/TGFB1/IGF1/RBPJ	11	6	ENSG00000166923/ENSG00000134057/ENSG00000170312/ENSG00000077782/ENSG00000017427/ENSG00000168214	5	ENSG00000069702/ENSG00000157168/ENSG00000141448/ENSG00000081189/ENSG00000105329
BP	GO:1903318	negative regulation of protein maturation	11/1682	37/14621	0.00225133	0.0402271	ENSG00000175899/ENSG00000128965/ENSG00000106366/ENSG00000101160/ENSG00000196352/ENSG00000149131/ENSG00000085063/ENSG00000101197/ENSG00000115590/ENSG00000147164/ENSG00000188906	A2M/CHAC1/SERPINE1/CTSZ/CD55/SERPING1/CD59/BIRC7/IL1R2/SNX12/LRRK2	11	9	ENSG00000175899/ENSG00000128965/ENSG00000106366/ENSG00000101160/ENSG00000149131/ENSG00000085063/ENSG00000101197/ENSG00000115590/ENSG00000147164	2	ENSG00000196352/ENSG00000188906
BP	GO:0007611	learning or memory	37/1682	200/14621	0.00230813	0.0408005	ENSG00000196743/ENSG00000255833/ENSG00000184113/ENSG00000154146/ENSG00000157680/ENSG00000196639/ENSG00000005884/ENSG00000130203/ENSG00000124140/ENSG00000148053/ENSG00000170345/ENSG00000168329/ENSG00000092051/ENSG00000093010/ENSG00000005249/ENSG00000058335/ENSG00000182621/ENSG00000117411/ENSG00000213585/ENSG00000100644/ENSG00000101188/ENSG00000073756/ENSG00000010810/ENSG00000124406/ENSG00000100678…	GM2A/TIFAB/CLDN5/NRGN/DGKI/HRH1/ITGA3/APOE/SLC12A5/NTRK2/FOS/CX3CR1/JPH4/COMT/PRKAR2B/RASGRF1/PLCB1/B4GALT2/VDAC1/HIF1A/NTSR1/PTGS2/FYN/ATP8A1/SLC8A3/MEF2C/CNTNAP2/GRIN1/PLK2/PAIP2/TTBK1/CNR1/SYT4/SLC6A4/EGR2/FOXO6/ITGB1	37	16	ENSG00000196743/ENSG00000255833/ENSG00000157680/ENSG00000196639/ENSG00000005884/ENSG00000130203/ENSG00000124140/ENSG00000148053/ENSG00000092051/ENSG00000093010/ENSG00000058335/ENSG00000117411/ENSG00000213585/ENSG00000176884/ENSG00000146216/ENSG00000122877	21	ENSG00000184113/ENSG00000154146/ENSG00000170345/ENSG00000168329/ENSG00000005249/ENSG00000182621/ENSG00000100644/ENSG00000101188/ENSG00000073756/ENSG00000010810/ENSG00000124406/ENSG00000100678/ENSG00000081189/ENSG00000174469/ENSG00000145632/ENSG00000120727/ENSG00000118432/ENSG00000132872/ENSG00000108576/ENSG00000204060/ENSG00000150093
BP	GO:0051048	negative regulation of secretion	33/1682	173/14621	0.00233081	0.0408005	ENSG00000255833/ENSG00000167851/ENSG00000007384/ENSG00000162711/ENSG00000099985/ENSG00000134548/ENSG00000181104/ENSG00000183087/ENSG00000122862/ENSG00000157168/ENSG00000093010/ENSG00000153064/ENSG00000277363/ENSG00000169313/ENSG00000170893/ENSG00000070031/ENSG00000128342/ENSG00000092820/ENSG00000168961/ENSG00000171522/ENSG00000142405/ENSG00000158528/ENSG00000115590/ENSG00000099625/ENSG00000121807…	TIFAB/CD300A/RHBDF1/NLRP3/OSM/SPX/F2R/GAS6/SRGN/NRG1/COMT/BANK1/SRCIN1/P2RY12/TRH/SCT/LIF/EZR/LGALS9/PTGER4/NLRP12/PPP1R9A/IL1R2/CBARP/CCR2/CNR1/SYT4/MIDN/RAB11FIP5/CD84/EGF/FOXP3/GBP1	33	12	ENSG00000255833/ENSG00000007384/ENSG00000183087/ENSG00000093010/ENSG00000277363/ENSG00000128342/ENSG00000168961/ENSG00000115590/ENSG00000099625/ENSG00000066294/ENSG00000049768/ENSG00000117228	21	ENSG00000167851/ENSG00000162711/ENSG00000099985/ENSG00000134548/ENSG00000181104/ENSG00000122862/ENSG00000157168/ENSG00000153064/ENSG00000169313/ENSG00000170893/ENSG00000070031/ENSG00000092820/ENSG00000171522/ENSG00000142405/ENSG00000158528/ENSG00000121807/ENSG00000118432/ENSG00000132872/ENSG00000167470/ENSG00000135631/ENSG00000138798
BP	GO:1903725	regulation of phospholipid metabolic process	16/1682	65/14621	0.00233559	0.0408005	ENSG00000121769/ENSG00000113721/ENSG00000167207/ENSG00000145675/ENSG00000153395/ENSG00000102755/ENSG00000138413/ENSG00000183578/ENSG00000100100/ENSG00000134215/ENSG00000073060/ENSG00000254087/ENSG00000197461/ENSG00000110651/ENSG00000105329/ENSG00000276231	FABP3/PDGFRB/NOD2/PIK3R1/LPCAT1/FLT1/IDH1/TNFAIP8L3/PIK3IP1/VAV3/SCARB1/LYN/PDGFA/CD81/TGFB1/PIK3R6	16	8	ENSG00000121769/ENSG00000102755/ENSG00000138413/ENSG00000183578/ENSG00000073060/ENSG00000197461/ENSG00000110651/ENSG00000276231	8	ENSG00000113721/ENSG00000167207/ENSG00000145675/ENSG00000153395/ENSG00000100100/ENSG00000134215/ENSG00000254087/ENSG00000105329
BP	GO:0001773	myeloid dendritic cell activation	9/1682	27/14621	0.00234097	0.0408005	ENSG00000164935/ENSG00000156127/ENSG00000100867/ENSG00000117090/ENSG00000064201/ENSG00000163513/ENSG00000105329/ENSG00000135077/ENSG00000168214	DCSTAMP/BATF/DHRS2/SLAMF1/TSPAN32/TGFBR2/TGFB1/HAVCR2/RBPJ	9	5	ENSG00000164935/ENSG00000156127/ENSG00000117090/ENSG00000135077/ENSG00000168214	4	ENSG00000100867/ENSG00000064201/ENSG00000163513/ENSG00000105329
BP	GO:0002385	mucosal immune response	9/1682	27/14621	0.00234097	0.0408005	ENSG00000126262/ENSG00000124635/ENSG00000273802/ENSG00000180596/ENSG00000184678/ENSG00000197903/ENSG00000277224/ENSG00000274290/ENSG00000239839	FFAR2/HIST1H2BJ/HIST1H2BG/HIST1H2BC/HIST2H2BE/HIST1H2BK/HIST1H2BF/HIST1H2BE/DEFA3	9	0		9	ENSG00000126262/ENSG00000124635/ENSG00000273802/ENSG00000180596/ENSG00000184678/ENSG00000197903/ENSG00000277224/ENSG00000274290/ENSG00000239839
BP	GO:1900274	regulation of phospholipase C activity	9/1682	27/14621	0.00234097	0.0408005	ENSG00000198121/ENSG00000113721/ENSG00000171596/ENSG00000102755/ENSG00000074966/ENSG00000077782/ENSG00000091831/ENSG00000143322/ENSG00000171777	LPAR1/PDGFRB/NMUR1/FLT1/TXK/FGFR1/ESR1/ABL2/RASGRP4	9	5	ENSG00000198121/ENSG00000102755/ENSG00000077782/ENSG00000091831/ENSG00000143322	4	ENSG00000113721/ENSG00000171596/ENSG00000074966/ENSG00000171777
BP	GO:0050435	amyloid-beta metabolic process	10/1682	32/14621	0.002345	0.0408005	ENSG00000159640/ENSG00000137642/ENSG00000130203/ENSG00000204872/ENSG00000120885/ENSG00000130477/ENSG00000186318/ENSG00000143801/ENSG00000116106/ENSG00000205155	ACE/SORL1/APOE/NAT8B/CLU/UNC13A/BACE1/PSEN2/EPHA4/PSENEN	10	6	ENSG00000159640/ENSG00000130203/ENSG00000130477/ENSG00000186318/ENSG00000143801/ENSG00000205155	4	ENSG00000137642/ENSG00000204872/ENSG00000120885/ENSG00000116106
BP	GO:0050873	brown fat cell differentiation	10/1682	32/14621	0.002345	0.0408005	ENSG00000170323/ENSG00000116741/ENSG00000245848/ENSG00000111199/ENSG00000145287/ENSG00000143507/ENSG00000122644/ENSG00000073756/ENSG00000176845/ENSG00000043591	FABP4/RGS2/CEBPA/TRPV4/PLAC8/DUSP10/ARL4A/PTGS2/METRNL/ADRB1	10	3	ENSG00000170323/ENSG00000245848/ENSG00000111199	7	ENSG00000116741/ENSG00000145287/ENSG00000143507/ENSG00000122644/ENSG00000073756/ENSG00000176845/ENSG00000043591
BP	GO:0032663	regulation of interleukin-2 production	13/1682	48/14621	0.00236494	0.0408005	ENSG00000073861/ENSG00000128016/ENSG00000121594/ENSG00000118503/ENSG00000184588/ENSG00000113448/ENSG00000092820/ENSG00000133661/ENSG00000121807/ENSG00000010610/ENSG00000135077/ENSG00000049768/ENSG00000117228	TBX21/ZFP36/CD80/TNFAIP3/PDE4B/PDE4D/EZR/SFTPD/CCR2/CD4/HAVCR2/FOXP3/GBP1	13	5	ENSG00000121594/ENSG00000010610/ENSG00000135077/ENSG00000049768/ENSG00000117228	8	ENSG00000073861/ENSG00000128016/ENSG00000118503/ENSG00000184588/ENSG00000113448/ENSG00000092820/ENSG00000133661/ENSG00000121807
BP	GO:0048146	positive regulation of fibroblast proliferation	13/1682	48/14621	0.00236494	0.0408005	ENSG00000113721/ENSG00000170962/ENSG00000135446/ENSG00000134057/ENSG00000182718/ENSG00000183087/ENSG00000094804/ENSG00000075426/ENSG00000091831/ENSG00000197461/ENSG00000105329/ENSG00000017427/ENSG00000169194	PDGFRB/PDGFD/CDK4/CCNB1/ANXA2/GAS6/CDC6/FOSL2/ESR1/PDGFA/TGFB1/IGF1/IL13	13	9	ENSG00000135446/ENSG00000134057/ENSG00000182718/ENSG00000183087/ENSG00000094804/ENSG00000091831/ENSG00000197461/ENSG00000017427/ENSG00000169194	4	ENSG00000113721/ENSG00000170962/ENSG00000075426/ENSG00000105329
BP	GO:0062013	positive regulation of small molecule metabolic process	28/1682	140/14621	0.0023746	0.0408005	ENSG00000163737/ENSG00000122223/ENSG00000153162/ENSG00000196639/ENSG00000130203/ENSG00000170525/ENSG00000134057/ENSG00000167588/ENSG00000079337/ENSG00000155846/ENSG00000170312/ENSG00000185950/ENSG00000132170/ENSG00000171132/ENSG00000093010/ENSG00000062282/ENSG00000153823/ENSG00000119508/ENSG00000100644/ENSG00000101188/ENSG00000070031/ENSG00000143147/ENSG00000073756/ENSG00000017427/ENSG00000150907…	PF4/CD244/BMP6/HRH1/APOE/PFKFB3/CCNB1/GPD1/RAPGEF3/PPARGC1B/CDK1/IRS2/PPARG/PRKCE/COMT/DGAT2/PID1/NR4A3/HIF1A/NTSR1/SCT/GPR161/PTGS2/IGF1/FOXO1/GUCY1A1/ADRB1/EGF	28	11	ENSG00000196639/ENSG00000130203/ENSG00000134057/ENSG00000167588/ENSG00000079337/ENSG00000155846/ENSG00000170312/ENSG00000132170/ENSG00000093010/ENSG00000143147/ENSG00000017427	17	ENSG00000163737/ENSG00000122223/ENSG00000153162/ENSG00000170525/ENSG00000185950/ENSG00000171132/ENSG00000062282/ENSG00000153823/ENSG00000119508/ENSG00000100644/ENSG00000101188/ENSG00000070031/ENSG00000073756/ENSG00000150907/ENSG00000164116/ENSG00000043591/ENSG00000138798
BP	GO:1901568	fatty acid derivative metabolic process	28/1682	140/14621	0.0023746	0.0408005	ENSG00000099998/ENSG00000097021/ENSG00000159228/ENSG00000008394/ENSG00000099194/ENSG00000100031/ENSG00000138061/ENSG00000095303/ENSG00000157870/ENSG00000108839/ENSG00000163106/ENSG00000149485/ENSG00000085871/ENSG00000116711/ENSG00000134780/ENSG00000187134/ENSG00000165996/ENSG00000149084/ENSG00000131238/ENSG00000062282/ENSG00000148344/ENSG00000164181/ENSG00000145284/ENSG00000073756/ENSG00000074416…	GGT5/ACOT7/CBR1/MGST1/SCD/GGT1/CYP1B1/PTGS1/PRXL2B/ALOX12/HPGDS/FADS1/MGST2/PLA2G4A/DAGLA/AKR1C1/HACD1/HSD17B12/PPT1/DGAT2/PTGES/ELOVL7/SCD5/PTGS2/MGLL/ALOX15B/MGST3/GPX4	28	21	ENSG00000099998/ENSG00000097021/ENSG00000159228/ENSG00000008394/ENSG00000099194/ENSG00000100031/ENSG00000138061/ENSG00000157870/ENSG00000163106/ENSG00000149485/ENSG00000085871/ENSG00000116711/ENSG00000134780/ENSG00000187134/ENSG00000165996/ENSG00000149084/ENSG00000131238/ENSG00000074416/ENSG00000179593/ENSG00000143198/ENSG00000167468	7	ENSG00000095303/ENSG00000108839/ENSG00000062282/ENSG00000148344/ENSG00000164181/ENSG00000145284/ENSG00000073756
BP	GO:0060993	kidney morphogenesis	17/1682	71/14621	0.00238149	0.0408005	ENSG00000112715/ENSG00000113721/ENSG00000166923/ENSG00000196159/ENSG00000168036/ENSG00000185920/ENSG00000125812/ENSG00000185630/ENSG00000128342/ENSG00000275410/ENSG00000129654/ENSG00000018408/ENSG00000105329/ENSG00000188906/ENSG00000166341/ENSG00000184292/ENSG00000115415	VEGFA/PDGFRB/GREM1/FAT4/CTNNB1/PTCH1/GZF1/PBX1/LIF/HNF1B/FOXJ1/WWTR1/TGFB1/LRRK2/DCHS1/TACSTD2/STAT1	17	6	ENSG00000166923/ENSG00000128342/ENSG00000275410/ENSG00000018408/ENSG00000184292/ENSG00000115415	11	ENSG00000112715/ENSG00000113721/ENSG00000196159/ENSG00000168036/ENSG00000185920/ENSG00000125812/ENSG00000185630/ENSG00000129654/ENSG00000105329/ENSG00000188906/ENSG00000166341
BP	GO:0048144	fibroblast proliferation	18/1682	77/14621	0.00239355	0.0408005	ENSG00000167851/ENSG00000113721/ENSG00000170962/ENSG00000135446/ENSG00000134057/ENSG00000182718/ENSG00000183087/ENSG00000168036/ENSG00000132170/ENSG00000094804/ENSG00000075426/ENSG00000091831/ENSG00000197461/ENSG00000177425/ENSG00000105329/ENSG00000226979/ENSG00000017427/ENSG00000169194	CD300A/PDGFRB/PDGFD/CDK4/CCNB1/ANXA2/GAS6/CTNNB1/PPARG/CDC6/FOSL2/ESR1/PDGFA/PAWR/TGFB1/LTA/IGF1/IL13	18	11	ENSG00000135446/ENSG00000134057/ENSG00000182718/ENSG00000183087/ENSG00000132170/ENSG00000094804/ENSG00000091831/ENSG00000197461/ENSG00000226979/ENSG00000017427/ENSG00000169194	7	ENSG00000167851/ENSG00000113721/ENSG00000170962/ENSG00000168036/ENSG00000075426/ENSG00000177425/ENSG00000105329
BP	GO:0070098	chemokine-mediated signaling pathway	18/1682	77/14621	0.00239355	0.0408005	ENSG00000163737/ENSG00000121966/ENSG00000109272/ENSG00000144476/ENSG00000181374/ENSG00000173585/ENSG00000108702/ENSG00000168329/ENSG00000163464/ENSG00000180871/ENSG00000277632/ENSG00000100644/ENSG00000271503/ENSG00000102970/ENSG00000173578/ENSG00000095970/ENSG00000274736/ENSG00000121807	PF4/CXCR4/PF4V1/ACKR3/CCL13/CCR9/CCL1/CX3CR1/CXCR1/CXCR2/CCL3/HIF1A/CCL5/CCL17/XCR1/TREM2/CCL23/CCR2	18	6	ENSG00000181374/ENSG00000108702/ENSG00000277632/ENSG00000102970/ENSG00000095970/ENSG00000274736	12	ENSG00000163737/ENSG00000121966/ENSG00000109272/ENSG00000144476/ENSG00000173585/ENSG00000168329/ENSG00000163464/ENSG00000180871/ENSG00000100644/ENSG00000271503/ENSG00000173578/ENSG00000121807
BP	GO:0072503	cellular divalent inorganic cation homeostasis	62/1682	378/14621	0.00244519	0.0415533	ENSG00000198959/ENSG00000143153/ENSG00000115194/ENSG00000121966/ENSG00000198121/ENSG00000213694/ENSG00000140090/ENSG00000130203/ENSG00000197993/ENSG00000181374/ENSG00000173585/ENSG00000108702/ENSG00000171051/ENSG00000182162/ENSG00000196352/ENSG00000181104/ENSG00000111199/ENSG00000145362/ENSG00000162430/ENSG00000171132/ENSG00000092051/ENSG00000101017/ENSG00000180871/ENSG00000070961/ENSG00000047597…	TGM2/ATP1B1/SLC30A3/CXCR4/LPAR1/S1PR3/SLC24A4/APOE/KEL/CCL13/CCR9/CCL1/FPR1/P2RY8/CD55/F2R/TRPV4/ANK2/SELENON/PRKCE/JPH4/CD40/CXCR2/ATP2B1/XK/PDE4D/CLIC2/SLC39A4/CCL3/P2RX5/NTSR1/BCAP31/WFS1/CCL5/STC2/TRPV6/RASA3/ESR1/ABL2/PTGER2/CD24/LYN/XCR1/FYN/SLC8A3/PTGDR/PTGER4/FASLG/GRIN1/PROK2/TGFB1/CCL23/GIPR/S100A8/CCR2/CD4/GNA13/TRPM4/TRPM2/P2RY10/GSTO1/IL13	62	29	ENSG00000198959/ENSG00000143153/ENSG00000115194/ENSG00000198121/ENSG00000130203/ENSG00000197993/ENSG00000181374/ENSG00000108702/ENSG00000111199/ENSG00000145362/ENSG00000162430/ENSG00000092051/ENSG00000101017/ENSG00000155962/ENSG00000147804/ENSG00000277632/ENSG00000185825/ENSG00000109501/ENSG00000113739/ENSG00000165125/ENSG00000091831/ENSG00000143322/ENSG00000176884/ENSG00000274736/ENSG00000010610…	33	ENSG00000121966/ENSG00000213694/ENSG00000140090/ENSG00000173585/ENSG00000171051/ENSG00000182162/ENSG00000196352/ENSG00000181104/ENSG00000171132/ENSG00000180871/ENSG00000070961/ENSG00000047597/ENSG00000113448/ENSG00000083454/ENSG00000101188/ENSG00000271503/ENSG00000185989/ENSG00000125384/ENSG00000272398/ENSG00000254087/ENSG00000173578/ENSG00000010810/ENSG00000100678/ENSG00000168229/ENSG00000171522…
BP	GO:0045787	positive regulation of cell cycle	57/1682	342/14621	0.0024925	0.0421879	ENSG00000110092/ENSG00000113721/ENSG00000126787/ENSG00000146670/ENSG00000135446/ENSG00000167513/ENSG00000162367/ENSG00000135476/ENSG00000137807/ENSG00000134057/ENSG00000036672/ENSG00000111276/ENSG00000087586/ENSG00000149115/ENSG00000164087/ENSG00000129173/ENSG00000118193/ENSG00000093009/ENSG00000170312/ENSG00000178999/ENSG00000164045/ENSG00000143476/ENSG00000158402/ENSG00000171132/ENSG00000138767…	CCND1/PDGFRB/DLGAP5/CDCA5/CDK4/CDT1/TAL1/ESPL1/KIF23/CCNB1/USP2/CDKN1B/AURKA/TNKS1BP1/POC1A/E2F8/KIF14/CDC45/CDK1/AURKB/CDC25A/DTL/CDC25C/PRKCE/CNOT6L/CDC6/NUSAP1/CIT/CHEK2/FGFR1/PLCB1/PBX1/RDX/NR4A3/CCNH/GATA6/RAB11FIP4/SMARCD3/CKS1B/GTSE1/BRCA2/PLK2/TGFB1/IGF1/ID2/PCNA/SLC6A4/TFDP2/CCNT1/BCL2L11/RPS27A/EGF/EVI2B/LFNG/SETMAR/LRP5/E2F7	57	34	ENSG00000110092/ENSG00000126787/ENSG00000146670/ENSG00000135446/ENSG00000167513/ENSG00000135476/ENSG00000137807/ENSG00000134057/ENSG00000036672/ENSG00000087586/ENSG00000149115/ENSG00000164087/ENSG00000129173/ENSG00000118193/ENSG00000093009/ENSG00000170312/ENSG00000178999/ENSG00000164045/ENSG00000143476/ENSG00000158402/ENSG00000094804/ENSG00000137804/ENSG00000122966/ENSG00000183765/ENSG00000077782…	23	ENSG00000113721/ENSG00000162367/ENSG00000111276/ENSG00000171132/ENSG00000138767/ENSG00000182621/ENSG00000185630/ENSG00000119508/ENSG00000134480/ENSG00000141448/ENSG00000131242/ENSG00000082014/ENSG00000145632/ENSG00000105329/ENSG00000115738/ENSG00000108576/ENSG00000114126/ENSG00000129315/ENSG00000153094/ENSG00000143947/ENSG00000138798/ENSG00000185862/ENSG00000106003
BP	GO:0006333	chromatin assembly or disassembly	32/1682	167/14621	0.00249803	0.0421879	ENSG00000278828/ENSG00000124635/ENSG00000273802/ENSG00000159339/ENSG00000180596/ENSG00000184678/ENSG00000197903/ENSG00000162367/ENSG00000123485/ENSG00000274641/ENSG00000158373/ENSG00000275713/ENSG00000203760/ENSG00000159374/ENSG00000158406/ENSG00000102384/ENSG00000123405/ENSG00000187189/ENSG00000233822/ENSG00000277224/ENSG00000100162/ENSG00000189241/ENSG00000181218/ENSG00000203814/ENSG00000082014…	HIST1H3H/HIST1H2BJ/HIST1H2BG/PADI4/HIST1H2BC/HIST2H2BE/HIST1H2BK/TAL1/HJURP/HIST1H2BO/HIST1H2BD/HIST1H2BH/CENPW/M1AP/HIST1H4H/CENPI/NFE2/TSPYL4/HIST1H2BN/HIST1H2BF/CENPM/TSPYL1/HIST3H2A/HIST2H2BF/SMARCD3/HIST1H2BE/ASF1B/CENPA/HIST1H1C/HIST4H4/HIRIP3/H3F3B	32	8	ENSG00000123485/ENSG00000203760/ENSG00000159374/ENSG00000102384/ENSG00000100162/ENSG00000105011/ENSG00000115163/ENSG00000149929	24	ENSG00000278828/ENSG00000124635/ENSG00000273802/ENSG00000159339/ENSG00000180596/ENSG00000184678/ENSG00000197903/ENSG00000162367/ENSG00000274641/ENSG00000158373/ENSG00000275713/ENSG00000158406/ENSG00000123405/ENSG00000187189/ENSG00000233822/ENSG00000277224/ENSG00000189241/ENSG00000181218/ENSG00000203814/ENSG00000082014/ENSG00000274290/ENSG00000187837/ENSG00000197837/ENSG00000132475
BP	GO:0051384	response to glucocorticoid	25/1682	121/14621	0.00250531	0.0421879	ENSG00000110092/ENSG00000153162/ENSG00000128016/ENSG00000163453/ENSG00000127318/ENSG00000170345/ENSG00000120129/ENSG00000125740/ENSG00000176890/ENSG00000155846/ENSG00000152518/ENSG00000100889/ENSG00000070961/ENSG00000170893/ENSG00000156804/ENSG00000136244/ENSG00000073756/ENSG00000120053/ENSG00000164463/ENSG00000105329/ENSG00000150907/ENSG00000132646/ENSG00000153094/ENSG00000109321/ENSG00000177628	CCND1/BMP6/ZFP36/IGFBP7/IL22/FOS/DUSP1/FOSB/TYMS/PPARGC1B/ZFP36L2/PCK2/ATP2B1/TRH/FBXO32/IL6/PTGS2/GOT1/CREBRF/TGFB1/FOXO1/PCNA/BCL2L11/AREG/GBA	25	9	ENSG00000110092/ENSG00000127318/ENSG00000176890/ENSG00000155846/ENSG00000100889/ENSG00000136244/ENSG00000120053/ENSG00000132646/ENSG00000177628	16	ENSG00000153162/ENSG00000128016/ENSG00000163453/ENSG00000170345/ENSG00000120129/ENSG00000125740/ENSG00000152518/ENSG00000070961/ENSG00000170893/ENSG00000156804/ENSG00000073756/ENSG00000164463/ENSG00000105329/ENSG00000150907/ENSG00000153094/ENSG00000109321
BP	GO:1903034	regulation of response to wounding	27/1682	134/14621	0.00251817	0.0422763	ENSG00000040608/ENSG00000106366/ENSG00000142512/ENSG00000130203/ENSG00000108839/ENSG00000127831/ENSG00000117525/ENSG00000181104/ENSG00000182718/ENSG00000118503/ENSG00000171132/ENSG00000074966/ENSG00000143507/ENSG00000144824/ENSG00000149131/ENSG00000158856/ENSG00000065534/ENSG00000254087/ENSG00000197461/ENSG00000074660/ENSG00000156535/ENSG00000174175/ENSG00000173083/ENSG00000116106/ENSG00000163513…	RTN4R/SERPINE1/SIGLEC10/APOE/ALOX12/VIL1/F3/F2R/ANXA2/TNFAIP3/PRKCE/TXK/DUSP10/PHLDB2/SERPING1/DMTN/MYLK/LYN/PDGFA/SCARF1/CD109/SELP/HPSE/EPHA4/TGFBR2/TNFRSF12A/INSL3	27	11	ENSG00000040608/ENSG00000106366/ENSG00000130203/ENSG00000117525/ENSG00000182718/ENSG00000149131/ENSG00000197461/ENSG00000074660/ENSG00000156535/ENSG00000006327/ENSG00000248099	16	ENSG00000142512/ENSG00000108839/ENSG00000127831/ENSG00000181104/ENSG00000118503/ENSG00000171132/ENSG00000074966/ENSG00000143507/ENSG00000144824/ENSG00000158856/ENSG00000065534/ENSG00000254087/ENSG00000174175/ENSG00000173083/ENSG00000116106/ENSG00000163513
BP	GO:0002768	immune response-regulating cell surface receptor signaling pathway	60/1682	364/14621	0.00253409	0.0424154	ENSG00000050820/ENSG00000126262/ENSG00000090659/ENSG00000167851/ENSG00000105369/ENSG00000239998/ENSG00000150760/ENSG00000100804/ENSG00000150337/ENSG00000145675/ENSG00000125498/ENSG00000196092/ENSG00000100351/ENSG00000171051/ENSG00000203747/ENSG00000198821/ENSG00000170345/ENSG00000101082/ENSG00000179639/ENSG00000205846/ENSG00000095015/ENSG00000184588/ENSG00000100906/ENSG00000171132/ENSG00000074966…	BCAR1/FFAR2/CD209/CD300A/CD79A/LILRA2/DOCK1/PSMB5/FCGR1A/PIK3R1/KIR2DL1/PAX5/GRAP2/FPR1/FCGR3A/CD247/FOS/SLA2/FCER1A/CLEC6A/MAP3K1/PDE4B/NFKBIA/PRKCE/TXK/VAV3/LGALS3/FCGR1B/CD40/PDE4D/PSMD14/NR4A3/BLK/CLEC10A/KLRK1/MYO1G/EZR/PSMA3/MYO1C/CD24/LYN/PSMB3/PRKCH/PHPT1/FYN/MEF2C/ACTB/THEMIS2/PAWR/CLEC4C/PSMD1/PLCL2/CD4/RPS27A/PTPRJ/YES1/MUC4/CTLA4/FOXP3/GBP1	60	22	ENSG00000050820/ENSG00000090659/ENSG00000150760/ENSG00000100804/ENSG00000150337/ENSG00000205846/ENSG00000131981/ENSG00000198019/ENSG00000101017/ENSG00000115233/ENSG00000132514/ENSG00000100567/ENSG00000197879/ENSG00000277791/ENSG00000054148/ENSG00000075624/ENSG00000173692/ENSG00000010610/ENSG00000145113/ENSG00000163599/ENSG00000049768/ENSG00000117228	38	ENSG00000126262/ENSG00000167851/ENSG00000105369/ENSG00000239998/ENSG00000145675/ENSG00000125498/ENSG00000196092/ENSG00000100351/ENSG00000171051/ENSG00000203747/ENSG00000198821/ENSG00000170345/ENSG00000101082/ENSG00000179639/ENSG00000095015/ENSG00000184588/ENSG00000100906/ENSG00000171132/ENSG00000074966/ENSG00000134215/ENSG00000113448/ENSG00000119508/ENSG00000136573/ENSG00000213809/ENSG00000136286…
BP	GO:0006909	phagocytosis	41/1682	229/14621	0.00260817	0.0435243	ENSG00000125810/ENSG00000198959/ENSG00000167851/ENSG00000038945/ENSG00000166428/ENSG00000101955/ENSG00000148180/ENSG00000150760/ENSG00000150337/ENSG00000145675/ENSG00000203747/ENSG00000198821/ENSG00000159674/ENSG00000187800/ENSG00000183087/ENSG00000132170/ENSG00000171132/ENSG00000166278/ENSG00000105352/ENSG00000134215/ENSG00000092445/ENSG00000261371/ENSG00000117090/ENSG00000136286/ENSG00000073060…	CD93/TGM2/CD300A/MSR1/PLD4/SRPX/GSN/DOCK1/FCGR1A/PIK3R1/FCGR3A/CD247/SPON2/PEAR1/GAS6/PPARG/PRKCE/C2/CEACAM4/VAV3/TYRO3/PECAM1/SLAMF1/MYO1G/SCARB1/MYO1C/LYN/NCF2/SFTPD/JMJD6/CORO1C/FYN/TREM2/ACTB/CDC42SE1/PRTN3/TGFB1/ANXA11/COLEC12/YES1/CDC42SE2	41	20	ENSG00000198959/ENSG00000038945/ENSG00000101955/ENSG00000148180/ENSG00000150760/ENSG00000150337/ENSG00000183087/ENSG00000132170/ENSG00000166278/ENSG00000092445/ENSG00000117090/ENSG00000073060/ENSG00000197879/ENSG00000116701/ENSG00000110880/ENSG00000095970/ENSG00000075624/ENSG00000196415/ENSG00000122359/ENSG00000158270	21	ENSG00000125810/ENSG00000167851/ENSG00000166428/ENSG00000145675/ENSG00000203747/ENSG00000198821/ENSG00000159674/ENSG00000187800/ENSG00000171132/ENSG00000105352/ENSG00000134215/ENSG00000261371/ENSG00000136286/ENSG00000254087/ENSG00000133661/ENSG00000070495/ENSG00000010810/ENSG00000197622/ENSG00000105329/ENSG00000176105/ENSG00000158985
BP	GO:0030203	glycosaminoglycan metabolic process	28/1682	141/14621	0.00264543	0.0437586	ENSG00000038427/ENSG00000076716/ENSG00000109956/ENSG00000113721/ENSG00000105509/ENSG00000156966/ENSG00000072571/ENSG00000180767/ENSG00000124145/ENSG00000068001/ENSG00000117411/ENSG00000128973/ENSG00000019991/ENSG00000186792/ENSG00000147119/ENSG00000182022/ENSG00000162512/ENSG00000136213/ENSG00000111817/ENSG00000135048/ENSG00000173083/ENSG00000122863/ENSG00000105329/ENSG00000175040/ENSG00000173546…	VCAN/GPC4/B3GAT1/PDGFRB/HAS1/B3GNT7/HMMR/CHST13/SDC4/HYAL2/B4GALT2/CLN6/HGF/HYAL3/CHST7/CHST15/SDC3/CHST12/DSE/CEMIP2/HPSE/CHST3/TGFB1/CHST2/CSPG4/HS3ST2/EGF/ARSB	28	13	ENSG00000076716/ENSG00000072571/ENSG00000180767/ENSG00000124145/ENSG00000068001/ENSG00000117411/ENSG00000128973/ENSG00000186792/ENSG00000162512/ENSG00000122863/ENSG00000173546/ENSG00000122254/ENSG00000113273	15	ENSG00000038427/ENSG00000109956/ENSG00000113721/ENSG00000105509/ENSG00000156966/ENSG00000019991/ENSG00000147119/ENSG00000182022/ENSG00000136213/ENSG00000111817/ENSG00000135048/ENSG00000173083/ENSG00000105329/ENSG00000175040/ENSG00000138798
BP	GO:0002544	chronic inflammatory response	7/1682	18/14621	0.0026537	0.0437586	ENSG00000118503/ENSG00000101444/ENSG00000148344/ENSG00000271503/ENSG00000226979/ENSG00000143546/ENSG00000049768	TNFAIP3/AHCY/PTGES/CCL5/LTA/S100A8/FOXP3	7	3	ENSG00000101444/ENSG00000226979/ENSG00000049768	4	ENSG00000118503/ENSG00000148344/ENSG00000271503/ENSG00000143546
BP	GO:0060749	mammary gland alveolus development	7/1682	18/14621	0.0026537	0.0437586	ENSG00000110092/ENSG00000112715/ENSG00000100644/ENSG00000091831/ENSG00000115738/ENSG00000138798/ENSG00000109321	CCND1/VEGFA/HIF1A/ESR1/ID2/EGF/AREG	7	2	ENSG00000110092/ENSG00000091831	5	ENSG00000112715/ENSG00000100644/ENSG00000115738/ENSG00000138798/ENSG00000109321
BP	GO:0061377	mammary gland lobule development	7/1682	18/14621	0.0026537	0.0437586	ENSG00000110092/ENSG00000112715/ENSG00000100644/ENSG00000091831/ENSG00000115738/ENSG00000138798/ENSG00000109321	CCND1/VEGFA/HIF1A/ESR1/ID2/EGF/AREG	7	2	ENSG00000110092/ENSG00000091831	5	ENSG00000112715/ENSG00000100644/ENSG00000115738/ENSG00000138798/ENSG00000109321
BP	GO:0043312	neutrophil degranulation	74/1682	468/14621	0.00269119	0.0442453	ENSG00000133063/ENSG00000163221/ENSG00000125810/ENSG00000196743/ENSG00000133048/ENSG00000148346/ENSG00000244734/ENSG00000173110/ENSG00000172794/ENSG00000167851/ENSG00000164687/ENSG00000103196/ENSG00000008394/ENSG00000148180/ENSG00000108828/ENSG00000119801/ENSG00000101160/ENSG00000255587/ENSG00000147234/ENSG00000101856/ENSG00000160213/ENSG00000153395/ENSG00000087086/ENSG00000204388/ENSG00000171051…	CHIT1/S100A12/CD93/GM2A/CHI3L1/LCN2/HBB/HSPA6/RAB37/CD300A/FABP5/CRISPLD2/MGST1/GSN/VAT1/YPEL5/CTSZ/RAB44/FRMPD3/PGRMC1/CSTB/LPCAT1/FTL/HSPA1B/FPR1/CD55/ANXA2/TUBB/IDH1/PLAC8/CXCR1/CREG1/LGALS3/METTL7A/ITGAX/CXCR2/CD63/SLCO4C1/PECAM1/PSMD14/CFP/TNFRSF1B/CD59/CEACAM3/PRDX4/ADGRE5/QPCT/FCAR/EPX/GGH/ATP8A1/LAMTOR2/CYSTM1/HPSE/CTSC/CLEC4C/PRTN3/GLA/PSMD1/DYNLL1/S100A8/NPC2/PDXK/SLC2A3/PA2G4/MMP25/TRP…	74	40	ENSG00000133063/ENSG00000196743/ENSG00000133048/ENSG00000164687/ENSG00000008394/ENSG00000148180/ENSG00000108828/ENSG00000101160/ENSG00000160213/ENSG00000087086/ENSG00000182718/ENSG00000196230/ENSG00000138413/ENSG00000143162/ENSG00000131981/ENSG00000140678/ENSG00000135404/ENSG00000115233/ENSG00000085063/ENSG00000123131/ENSG00000115828/ENSG00000121053/ENSG00000137563/ENSG00000116586/ENSG00000120306…	34	ENSG00000163221/ENSG00000125810/ENSG00000148346/ENSG00000244734/ENSG00000173110/ENSG00000172794/ENSG00000167851/ENSG00000103196/ENSG00000119801/ENSG00000255587/ENSG00000147234/ENSG00000101856/ENSG00000153395/ENSG00000204388/ENSG00000171051/ENSG00000196352/ENSG00000145287/ENSG00000163464/ENSG00000185432/ENSG00000180871/ENSG00000173930/ENSG00000261371/ENSG00000126759/ENSG00000028137/ENSG00000170956…
BP	GO:0002446	neutrophil mediated immunity	76/1682	483/14621	0.00270771	0.0443857	ENSG00000133063/ENSG00000163221/ENSG00000125810/ENSG00000196743/ENSG00000133048/ENSG00000148346/ENSG00000244734/ENSG00000159640/ENSG00000173110/ENSG00000172794/ENSG00000167851/ENSG00000164687/ENSG00000103196/ENSG00000008394/ENSG00000148180/ENSG00000108828/ENSG00000119801/ENSG00000101160/ENSG00000255587/ENSG00000147234/ENSG00000101856/ENSG00000160213/ENSG00000153395/ENSG00000087086/ENSG00000204388…	CHIT1/S100A12/CD93/GM2A/CHI3L1/LCN2/HBB/ACE/HSPA6/RAB37/CD300A/FABP5/CRISPLD2/MGST1/GSN/VAT1/YPEL5/CTSZ/RAB44/FRMPD3/PGRMC1/CSTB/LPCAT1/FTL/HSPA1B/FPR1/CD55/ANXA2/TUBB/IDH1/PLAC8/CXCR1/CREG1/LGALS3/METTL7A/ITGAX/CXCR2/CD63/SLCO4C1/PECAM1/PSMD14/CFP/TNFRSF1B/CD59/IL6/CEACAM3/PRDX4/ADGRE5/QPCT/FCAR/EPX/GGH/ATP8A1/LAMTOR2/CYSTM1/HPSE/CTSC/CLEC4C/PRTN3/GLA/PSMD1/DYNLL1/S100A8/NPC2/PDXK/SLC2A3/PA2G4/M…	76	42	ENSG00000133063/ENSG00000196743/ENSG00000133048/ENSG00000159640/ENSG00000164687/ENSG00000008394/ENSG00000148180/ENSG00000108828/ENSG00000101160/ENSG00000160213/ENSG00000087086/ENSG00000182718/ENSG00000196230/ENSG00000138413/ENSG00000143162/ENSG00000131981/ENSG00000140678/ENSG00000135404/ENSG00000115233/ENSG00000085063/ENSG00000136244/ENSG00000123131/ENSG00000115828/ENSG00000121053/ENSG00000137563…	34	ENSG00000163221/ENSG00000125810/ENSG00000148346/ENSG00000244734/ENSG00000173110/ENSG00000172794/ENSG00000167851/ENSG00000103196/ENSG00000119801/ENSG00000255587/ENSG00000147234/ENSG00000101856/ENSG00000153395/ENSG00000204388/ENSG00000171051/ENSG00000196352/ENSG00000145287/ENSG00000163464/ENSG00000185432/ENSG00000180871/ENSG00000173930/ENSG00000261371/ENSG00000126759/ENSG00000028137/ENSG00000170956…
BP	GO:0051591	response to cAMP	19/1682	84/14621	0.00274897	0.0448507	ENSG00000180509/ENSG00000167588/ENSG00000170345/ENSG00000120129/ENSG00000125740/ENSG00000186642/ENSG00000079337/ENSG00000155846/ENSG00000054356/ENSG00000239672/ENSG00000179094/ENSG00000158856/ENSG00000092820/ENSG00000171223/ENSG00000100678/ENSG00000130522/ENSG00000109321/ENSG00000172270/ENSG00000115415	KCNE1/GPD1/FOS/DUSP1/FOSB/PDE2A/RAPGEF3/PPARGC1B/PTPRN/NME1/PER1/DMTN/EZR/JUNB/SLC8A3/JUND/AREG/BSG/STAT1	19	7	ENSG00000180509/ENSG00000167588/ENSG00000079337/ENSG00000155846/ENSG00000239672/ENSG00000172270/ENSG00000115415	12	ENSG00000170345/ENSG00000120129/ENSG00000125740/ENSG00000186642/ENSG00000054356/ENSG00000179094/ENSG00000158856/ENSG00000092820/ENSG00000171223/ENSG00000100678/ENSG00000130522/ENSG00000109321
BP	GO:0030330	DNA damage response, signal transduction by p53 class mediator	23/1682	109/14621	0.00275605	0.0448507	ENSG00000166068/ENSG00000111206/ENSG00000124216/ENSG00000134057/ENSG00000111276/ENSG00000087586/ENSG00000149115/ENSG00000156127/ENSG00000129173/ENSG00000170312/ENSG00000158402/ENSG00000138767/ENSG00000183765/ENSG00000198369/ENSG00000075218/ENSG00000139618/ENSG00000145632/ENSG00000163564/ENSG00000132646/ENSG00000114126/ENSG00000143947/ENSG00000196586/ENSG00000165891	SPRED1/FOXM1/SNAI1/CCNB1/CDKN1B/AURKA/TNKS1BP1/BATF/E2F8/CDK1/CDC25C/CNOT6L/CHEK2/SPRED2/GTSE1/BRCA2/PLK2/PYHIN1/PCNA/TFDP2/RPS27A/MYO6/E2F7	23	15	ENSG00000166068/ENSG00000111206/ENSG00000134057/ENSG00000087586/ENSG00000149115/ENSG00000156127/ENSG00000129173/ENSG00000170312/ENSG00000158402/ENSG00000183765/ENSG00000198369/ENSG00000075218/ENSG00000139618/ENSG00000132646/ENSG00000165891	8	ENSG00000124216/ENSG00000111276/ENSG00000138767/ENSG00000145632/ENSG00000163564/ENSG00000114126/ENSG00000143947/ENSG00000196586
BP	GO:0000281	mitotic cytokinesis	16/1682	66/14621	0.00276029	0.0448507	ENSG00000138180/ENSG00000100167/ENSG00000112984/ENSG00000090889/ENSG00000135476/ENSG00000137807/ENSG00000137804/ENSG00000122966/ENSG00000117632/ENSG00000011426/ENSG00000133026/ENSG00000143878/ENSG00000139618/ENSG00000115163/ENSG00000166851/ENSG00000178996	CEP55/SEPT3/KIF20A/KIF4A/ESPL1/KIF23/NUSAP1/CIT/STMN1/ANLN/MYH10/RHOB/BRCA2/CENPA/PLK1/SNX18	16	14	ENSG00000138180/ENSG00000100167/ENSG00000112984/ENSG00000090889/ENSG00000135476/ENSG00000137807/ENSG00000137804/ENSG00000122966/ENSG00000117632/ENSG00000011426/ENSG00000133026/ENSG00000139618/ENSG00000115163/ENSG00000166851	2	ENSG00000143878/ENSG00000178996
BP	GO:0072080	nephron tubule development	17/1682	72/14621	0.00279027	0.0452057	ENSG00000112715/ENSG00000166923/ENSG00000196159/ENSG00000170873/ENSG00000168036/ENSG00000185920/ENSG00000125812/ENSG00000185630/ENSG00000128342/ENSG00000272398/ENSG00000275410/ENSG00000081189/ENSG00000018408/ENSG00000105329/ENSG00000166341/ENSG00000184292/ENSG00000115415	VEGFA/GREM1/FAT4/MTSS1/CTNNB1/PTCH1/GZF1/PBX1/LIF/CD24/HNF1B/MEF2C/WWTR1/TGFB1/DCHS1/TACSTD2/STAT1	17	6	ENSG00000166923/ENSG00000128342/ENSG00000275410/ENSG00000018408/ENSG00000184292/ENSG00000115415	11	ENSG00000112715/ENSG00000196159/ENSG00000170873/ENSG00000168036/ENSG00000185920/ENSG00000125812/ENSG00000185630/ENSG00000272398/ENSG00000081189/ENSG00000105329/ENSG00000166341
BP	GO:0008202	steroid metabolic process	45/1682	258/14621	0.0028196	0.0454213	ENSG00000116133/ENSG00000111012/ENSG00000117594/ENSG00000137642/ENSG00000069482/ENSG00000087076/ENSG00000153162/ENSG00000021762/ENSG00000170271/ENSG00000135929/ENSG00000245848/ENSG00000099194/ENSG00000138061/ENSG00000130203/ENSG00000141447/ENSG00000124216/ENSG00000160211/ENSG00000168306/ENSG00000163453/ENSG00000278535/ENSG00000187134/ENSG00000100867/ENSG00000120738/ENSG00000149084/ENSG00000093010…	DHCR24/CYP27B1/HSD11B1/SORL1/GAL/HSD17B14/BMP6/OSBPL5/FAXDC2/CYP27A1/CEBPA/SCD/CYP1B1/APOE/OSBPL1A/SNAI1/G6PD/ACOX2/IGFBP7/DHRS11/AKR1C1/DHRS2/EGR1/HSD17B12/COMT/DGAT2/MVK/FGFR1/ACAT2/PBX1/SRD5A3/CLN6/MSMO1/SCARB1/ESR1/CUBN/SCARF1/OSBPL7/HSD17B11/FDXR/TSPOAP1/AKR1B1/NPC2/ARV1/LRP5	45	32	ENSG00000116133/ENSG00000111012/ENSG00000117594/ENSG00000069482/ENSG00000087076/ENSG00000135929/ENSG00000245848/ENSG00000099194/ENSG00000138061/ENSG00000130203/ENSG00000141447/ENSG00000160211/ENSG00000168306/ENSG00000278535/ENSG00000187134/ENSG00000120738/ENSG00000149084/ENSG00000093010/ENSG00000110921/ENSG00000077782/ENSG00000120437/ENSG00000128039/ENSG00000128973/ENSG00000052802/ENSG00000073060…	13	ENSG00000137642/ENSG00000153162/ENSG00000021762/ENSG00000170271/ENSG00000124216/ENSG00000163453/ENSG00000100867/ENSG00000062282/ENSG00000185630/ENSG00000107611/ENSG00000006025/ENSG00000198189/ENSG00000005379
BP	GO:0071229	cellular response to acid chemical	33/1682	175/14621	0.00282222	0.0454213	ENSG00000126262/ENSG00000112715/ENSG00000142156/ENSG00000127528/ENSG00000041982/ENSG00000165457/ENSG00000170962/ENSG00000107954/ENSG00000135446/ENSG00000148053/ENSG00000134057/ENSG00000186469/ENSG00000187134/ENSG00000239672/ENSG00000120738/ENSG00000025039/ENSG00000132170/ENSG00000171132/ENSG00000062282/ENSG00000153823/ENSG00000001084/ENSG00000004799/ENSG00000143322/ENSG00000125384/ENSG00000254087…	FFAR2/VEGFA/COL6A1/KLF2/TNC/FOLR2/PDGFD/NEURL1/CDK4/NTRK2/CCNB1/GNG2/AKR1C1/NME1/EGR1/RRAGD/PPARG/PRKCE/DGAT2/PID1/GCLC/PDK4/ABL2/PTGER2/LYN/FYN/LAMTOR2/PTGDR/PTGER4/SLC6A4/YES1/MMP2/PTK7	33	15	ENSG00000142156/ENSG00000041982/ENSG00000165457/ENSG00000135446/ENSG00000148053/ENSG00000134057/ENSG00000187134/ENSG00000239672/ENSG00000120738/ENSG00000025039/ENSG00000132170/ENSG00000001084/ENSG00000143322/ENSG00000116586/ENSG00000087245	18	ENSG00000126262/ENSG00000112715/ENSG00000127528/ENSG00000170962/ENSG00000107954/ENSG00000186469/ENSG00000171132/ENSG00000062282/ENSG00000153823/ENSG00000004799/ENSG00000125384/ENSG00000254087/ENSG00000010810/ENSG00000168229/ENSG00000171522/ENSG00000108576/ENSG00000176105/ENSG00000112655
BP	GO:0005996	monosaccharide metabolic process	42/1682	237/14621	0.00283451	0.0454213	ENSG00000007350/ENSG00000123213/ENSG00000165140/ENSG00000148803/ENSG00000142657/ENSG00000160211/ENSG00000170525/ENSG00000014641/ENSG00000167588/ENSG00000166347/ENSG00000117308/ENSG00000185950/ENSG00000171132/ENSG00000165092/ENSG00000100889/ENSG00000062282/ENSG00000001084/ENSG00000146674/ENSG00000004799/ENSG00000093217/ENSG00000180549/ENSG00000177156/ENSG00000117448/ENSG00000183048/ENSG00000117394…	TKTL1/NLN/FBP1/FUOM/PGD/G6PD/PFKFB3/MDH1/GPD1/CYB5A/GALE/IRS2/PRKCE/ALDH1A1/PCK2/DGAT2/GCLC/IGFBP3/PDK4/XYLB/FUT7/TALDO1/AKR1A1/SLC25A10/SLC2A1/GOT1/GPD2/CHST15/G6PC3/IGFBP4/CREM/RPE/IGF1/FOXO1/AKR1B1/GOT2/RBKS/MIDN/SLC2A3/BPGM/LRP5/GSTO1	42	27	ENSG00000123213/ENSG00000165140/ENSG00000148803/ENSG00000142657/ENSG00000160211/ENSG00000014641/ENSG00000167588/ENSG00000166347/ENSG00000117308/ENSG00000165092/ENSG00000100889/ENSG00000001084/ENSG00000093217/ENSG00000180549/ENSG00000177156/ENSG00000117448/ENSG00000183048/ENSG00000120053/ENSG00000115159/ENSG00000141349/ENSG00000141753/ENSG00000197713/ENSG00000017427/ENSG00000085662/ENSG00000125166…	15	ENSG00000007350/ENSG00000170525/ENSG00000185950/ENSG00000171132/ENSG00000062282/ENSG00000146674/ENSG00000004799/ENSG00000117394/ENSG00000182022/ENSG00000095794/ENSG00000150907/ENSG00000171174/ENSG00000167470/ENSG00000059804/ENSG00000172331
BP	GO:0010761	fibroblast migration	11/1682	38/14621	0.00284445	0.0454213	ENSG00000161544/ENSG00000105509/ENSG00000124145/ENSG00000068001/ENSG00000171132/ENSG00000158856/ENSG00000135362/ENSG00000110880/ENSG00000105329/ENSG00000054654/ENSG00000119185	CYGB/HAS1/SDC4/HYAL2/PRKCE/DMTN/PRR5L/CORO1C/TGFB1/SYNE2/ITGB1BP1	11	5	ENSG00000161544/ENSG00000124145/ENSG00000068001/ENSG00000110880/ENSG00000119185	6	ENSG00000105509/ENSG00000171132/ENSG00000158856/ENSG00000135362/ENSG00000105329/ENSG00000054654
BP	GO:0010799	regulation of peptidyl-threonine phosphorylation	11/1682	38/14621	0.00284445	0.0454213	ENSG00000133048/ENSG00000166068/ENSG00000149115/ENSG00000101665/ENSG00000148498/ENSG00000158856/ENSG00000198369/ENSG00000267534/ENSG00000105329/ENSG00000166851/ENSG00000138798	CHI3L1/SPRED1/TNKS1BP1/SMAD7/PARD3/DMTN/SPRED2/S1PR2/TGFB1/PLK1/EGF	11	6	ENSG00000133048/ENSG00000166068/ENSG00000149115/ENSG00000198369/ENSG00000267534/ENSG00000166851	5	ENSG00000101665/ENSG00000148498/ENSG00000158856/ENSG00000105329/ENSG00000138798
BP	GO:0030206	chondroitin sulfate biosynthetic process	8/1682	23/14621	0.00301211	0.0474439	ENSG00000038427/ENSG00000180767/ENSG00000147119/ENSG00000182022/ENSG00000136213/ENSG00000111817/ENSG00000122863/ENSG00000173546	VCAN/CHST13/CHST7/CHST15/CHST12/DSE/CHST3/CSPG4	8	3	ENSG00000180767/ENSG00000122863/ENSG00000173546	5	ENSG00000038427/ENSG00000147119/ENSG00000182022/ENSG00000136213/ENSG00000111817
BP	GO:1901136	carbohydrate derivative catabolic process	32/1682	169/14621	0.00303149	0.0474439	ENSG00000038427/ENSG00000133063/ENSG00000076716/ENSG00000196743/ENSG00000133048/ENSG00000138735/ENSG00000072571/ENSG00000124145/ENSG00000068001/ENSG00000167588/ENSG00000186642/ENSG00000079337/ENSG00000184588/ENSG00000111732/ENSG00000101444/ENSG00000113448/ENSG00000186792/ENSG00000162512/ENSG00000135048/ENSG00000205309/ENSG00000102032/ENSG00000135766/ENSG00000173083/ENSG00000105329/ENSG00000102393…	VCAN/CHIT1/GPC4/GM2A/CHI3L1/PDE5A/HMMR/SDC4/HYAL2/GPD1/PDE2A/RAPGEF3/PDE4B/AICDA/AHCY/PDE4D/HYAL3/SDC3/CEMIP2/NT5M/RENBP/EGLN1/HPSE/TGFB1/GLA/FBXO6/NEU3/CSPG4/NT5C3A/ARSB/CDA/GBA	32	21	ENSG00000133063/ENSG00000076716/ENSG00000196743/ENSG00000133048/ENSG00000072571/ENSG00000124145/ENSG00000068001/ENSG00000167588/ENSG00000079337/ENSG00000111732/ENSG00000101444/ENSG00000186792/ENSG00000162512/ENSG00000102032/ENSG00000102393/ENSG00000116663/ENSG00000162139/ENSG00000173546/ENSG00000113273/ENSG00000158825/ENSG00000177628	11	ENSG00000038427/ENSG00000138735/ENSG00000186642/ENSG00000184588/ENSG00000113448/ENSG00000135048/ENSG00000205309/ENSG00000135766/ENSG00000173083/ENSG00000105329/ENSG00000122643
BP	GO:0006071	glycerol metabolic process	6/1682	14/14621	0.00303941	0.0474439	ENSG00000100889/ENSG00000062282/ENSG00000120053/ENSG00000115159/ENSG00000132423/ENSG00000175066	PCK2/DGAT2/GOT1/GPD2/COQ3/GK5	6	4	ENSG00000100889/ENSG00000120053/ENSG00000115159/ENSG00000132423	2	ENSG00000062282/ENSG00000175066
BP	GO:0015671	oxygen transport	6/1682	14/14621	0.00303941	0.0474439	ENSG00000188536/ENSG00000206172/ENSG00000244734/ENSG00000161544/ENSG00000223609/ENSG00000086506	HBA2/HBA1/HBB/CYGB/HBD/HBQ1	6	2	ENSG00000161544/ENSG00000223609	4	ENSG00000188536/ENSG00000206172/ENSG00000244734/ENSG00000086506
BP	GO:0019321	pentose metabolic process	6/1682	14/14621	0.00303941	0.0474439	ENSG00000142657/ENSG00000160211/ENSG00000093217/ENSG00000177156/ENSG00000197713/ENSG00000171174	PGD/G6PD/XYLB/TALDO1/RPE/RBKS	6	5	ENSG00000142657/ENSG00000160211/ENSG00000093217/ENSG00000177156/ENSG00000197713	1	ENSG00000171174
BP	GO:0060602	branch elongation of an epithelium	6/1682	14/14621	0.00303941	0.0474439	ENSG00000041982/ENSG00000091831/ENSG00000275410/ENSG00000105329/ENSG00000121039/ENSG00000109321	TNC/ESR1/HNF1B/TGFB1/RDH10/AREG	6	4	ENSG00000041982/ENSG00000091831/ENSG00000275410/ENSG00000121039	2	ENSG00000105329/ENSG00000109321
BP	GO:0061298	retina vasculature development in camera-type eye	6/1682	14/14621	0.00303941	0.0474439	ENSG00000113721/ENSG00000138061/ENSG00000124479/ENSG00000100644/ENSG00000169504/ENSG00000162337	PDGFRB/CYP1B1/NDP/HIF1A/CLIC4/LRP5	6	4	ENSG00000138061/ENSG00000124479/ENSG00000169504/ENSG00000162337	2	ENSG00000113721/ENSG00000100644
BP	GO:2000696	regulation of epithelial cell differentiation involved in kidney development	6/1682	14/14621	0.00303941	0.0474439	ENSG00000196159/ENSG00000168036/ENSG00000128342/ENSG00000272398/ENSG00000018408/ENSG00000115415	FAT4/CTNNB1/LIF/CD24/WWTR1/STAT1	6	3	ENSG00000128342/ENSG00000018408/ENSG00000115415	3	ENSG00000196159/ENSG00000168036/ENSG00000272398
BP	GO:0002475	antigen processing and presentation via MHC class Ib	5/1682	10/14621	0.0030656	0.0475853	ENSG00000158485/ENSG00000158473/ENSG00000158488/ENSG00000158477/ENSG00000204592	CD1B/CD1D/CD1E/CD1A/HLA-E	5	3	ENSG00000158485/ENSG00000158488/ENSG00000158477	2	ENSG00000158473/ENSG00000204592
BP	GO:0002921	negative regulation of humoral immune response	5/1682	10/14621	0.0030656	0.0475853	ENSG00000175899/ENSG00000196352/ENSG00000149131/ENSG00000085063/ENSG00000129654	A2M/CD55/SERPING1/CD59/FOXJ1	5	3	ENSG00000175899/ENSG00000149131/ENSG00000085063	2	ENSG00000196352/ENSG00000129654
BP	GO:0042102	positive regulation of T cell proliferation	20/1682	91/14621	0.00308486	0.0477497	ENSG00000150782/ENSG00000090659/ENSG00000158473/ENSG00000159958/ENSG00000196352/ENSG00000134460/ENSG00000121594/ENSG00000120217/ENSG00000197646/ENSG00000271503/ENSG00000136244/ENSG00000272398/ENSG00000168961/ENSG00000204592/ENSG00000163513/ENSG00000017427/ENSG00000121807/ENSG00000010610/ENSG00000135077/ENSG00000049768	IL18/CD209/CD1D/TNFRSF13C/CD55/IL2RA/CD80/CD274/PDCD1LG2/CCL5/IL6/CD24/LGALS9/HLA-E/TGFBR2/IGF1/CCR2/CD4/HAVCR2/FOXP3	20	12	ENSG00000150782/ENSG00000090659/ENSG00000134460/ENSG00000121594/ENSG00000120217/ENSG00000197646/ENSG00000136244/ENSG00000168961/ENSG00000017427/ENSG00000010610/ENSG00000135077/ENSG00000049768	8	ENSG00000158473/ENSG00000159958/ENSG00000196352/ENSG00000271503/ENSG00000272398/ENSG00000204592/ENSG00000163513/ENSG00000121807
BP	GO:0010959	regulation of metal ion transport	51/1682	302/14621	0.00310049	0.0477497	ENSG00000143153/ENSG00000069482/ENSG00000113721/ENSG00000166592/ENSG00000013016/ENSG00000160211/ENSG00000180509/ENSG00000197993/ENSG00000123700/ENSG00000181104/ENSG00000133872/ENSG00000145362/ENSG00000184588/ENSG00000144681/ENSG00000168036/ENSG00000179094/ENSG00000162430/ENSG00000171132/ENSG00000092051/ENSG00000131981/ENSG00000135404/ENSG00000169313/ENSG00000113448/ENSG00000155962/ENSG00000277632…	ATP1B1/GAL/PDGFRB/RRAD/EHD3/G6PD/KCNE1/KEL/KCNJ2/F2R/SARAF/ANK2/PDE4B/STAC/CTNNB1/PER1/SELENON/PRKCE/JPH4/LGALS3/CD63/P2RY12/PDE4D/CLIC2/CCL3/P2RX5/NTSR1/WFS1/CCL5/STC2/GNAO1/MYLK/KLHL24/LYN/PTGS2/PACSIN3/FYN/GLRX/VAMP2/GRIN1/TGFB1/TRPV3/CBARP/CD4/CD84/CACNB4/EGF/AHCYL1/GSTO1/IL13/SLC9A3R1	51	25	ENSG00000143153/ENSG00000069482/ENSG00000160211/ENSG00000180509/ENSG00000197993/ENSG00000123700/ENSG00000145362/ENSG00000144681/ENSG00000162430/ENSG00000092051/ENSG00000131981/ENSG00000135404/ENSG00000155962/ENSG00000277632/ENSG00000109501/ENSG00000113739/ENSG00000165912/ENSG00000173221/ENSG00000176884/ENSG00000099625/ENSG00000010610/ENSG00000066294/ENSG00000168710/ENSG00000148834/ENSG00000169194	26	ENSG00000113721/ENSG00000166592/ENSG00000013016/ENSG00000181104/ENSG00000133872/ENSG00000184588/ENSG00000168036/ENSG00000179094/ENSG00000171132/ENSG00000169313/ENSG00000113448/ENSG00000083454/ENSG00000101188/ENSG00000271503/ENSG00000087258/ENSG00000065534/ENSG00000114796/ENSG00000254087/ENSG00000073756/ENSG00000010810/ENSG00000220205/ENSG00000105329/ENSG00000167723/ENSG00000182389/ENSG00000138798…
BP	GO:0016049	cell growth	68/1682	426/14621	0.00310197	0.0477497	ENSG00000164935/ENSG00000050820/ENSG00000143320/ENSG00000140961/ENSG00000112715/ENSG00000111012/ENSG00000169495/ENSG00000040608/ENSG00000165140/ENSG00000069482/ENSG00000166923/ENSG00000133639/ENSG00000124772/ENSG00000158321/ENSG00000130203/ENSG00000114554/ENSG00000112667/ENSG00000160211/ENSG00000204388/ENSG00000163453/ENSG00000111276/ENSG00000087586/ENSG00000068001/ENSG00000114737/ENSG00000221866…	DCSTAMP/BCAR1/CRABP2/OSGIN1/VEGFA/CYP27B1/HTRA4/RTN4R/FBP1/GAL/GREM1/BTG1/CPNE5/AUTS2/APOE/PLXNA1/DNPH1/G6PD/HSPA1B/IGFBP7/CDKN1B/AURKA/HYAL2/CISH/PLXNA4/KIF14/RASGRP2/EFNA5/DRAXIN/C9orf72/CTNNB1/PPARG/NRG1/PPT1/OLFM1/CDKN2D/SERTAD3/ERBB2/IGFBP3/SEMA3F/DCBLD2/UNC13A/PHB/CRIM1/DGKD/SLC3A2/LAMB2/EXOSC4/HTRA3/SEMA4B/IL17RB/ADAM15/LAMTOR2/IGFBP4/EPHA4/TGFBR2/TGFB1/IGF1/S100A8/SYT4/TNFRSF12A/PTPRJ/NME…	68	37	ENSG00000164935/ENSG00000050820/ENSG00000143320/ENSG00000140961/ENSG00000111012/ENSG00000169495/ENSG00000040608/ENSG00000165140/ENSG00000069482/ENSG00000166923/ENSG00000130203/ENSG00000114554/ENSG00000112667/ENSG00000160211/ENSG00000087586/ENSG00000068001/ENSG00000114737/ENSG00000118193/ENSG00000132170/ENSG00000131238/ENSG00000057019/ENSG00000130477/ENSG00000167085/ENSG00000150938/ENSG00000168003…	31	ENSG00000112715/ENSG00000133639/ENSG00000124772/ENSG00000158321/ENSG00000204388/ENSG00000163453/ENSG00000111276/ENSG00000221866/ENSG00000068831/ENSG00000184349/ENSG00000162490/ENSG00000147894/ENSG00000168036/ENSG00000157168/ENSG00000130558/ENSG00000129355/ENSG00000167565/ENSG00000141736/ENSG00000146674/ENSG00000001617/ENSG00000077044/ENSG00000185033/ENSG00000116106/ENSG00000163513/ENSG00000105329…
BP	GO:0061041	regulation of wound healing	23/1682	110/14621	0.00311404	0.0478031	ENSG00000106366/ENSG00000130203/ENSG00000108839/ENSG00000127831/ENSG00000117525/ENSG00000181104/ENSG00000182718/ENSG00000118503/ENSG00000171132/ENSG00000074966/ENSG00000143507/ENSG00000144824/ENSG00000149131/ENSG00000158856/ENSG00000065534/ENSG00000254087/ENSG00000197461/ENSG00000156535/ENSG00000174175/ENSG00000173083/ENSG00000163513/ENSG00000006327/ENSG00000248099	SERPINE1/APOE/ALOX12/VIL1/F3/F2R/ANXA2/TNFAIP3/PRKCE/TXK/DUSP10/PHLDB2/SERPING1/DMTN/MYLK/LYN/PDGFA/CD109/SELP/HPSE/TGFBR2/TNFRSF12A/INSL3	23	9	ENSG00000106366/ENSG00000130203/ENSG00000117525/ENSG00000182718/ENSG00000149131/ENSG00000197461/ENSG00000156535/ENSG00000006327/ENSG00000248099	14	ENSG00000108839/ENSG00000127831/ENSG00000181104/ENSG00000118503/ENSG00000171132/ENSG00000074966/ENSG00000143507/ENSG00000144824/ENSG00000158856/ENSG00000065534/ENSG00000254087/ENSG00000174175/ENSG00000173083/ENSG00000163513
BP	GO:0006977	DNA damage response, signal transduction by p53 class mediator resulting in cell cycle arrest	15/1682	61/14621	0.00319013	0.048702	ENSG00000134057/ENSG00000111276/ENSG00000087586/ENSG00000149115/ENSG00000129173/ENSG00000170312/ENSG00000158402/ENSG00000138767/ENSG00000183765/ENSG00000075218/ENSG00000145632/ENSG00000132646/ENSG00000114126/ENSG00000143947/ENSG00000165891	CCNB1/CDKN1B/AURKA/TNKS1BP1/E2F8/CDK1/CDC25C/CNOT6L/CHEK2/GTSE1/PLK2/PCNA/TFDP2/RPS27A/E2F7	15	10	ENSG00000134057/ENSG00000087586/ENSG00000149115/ENSG00000129173/ENSG00000170312/ENSG00000158402/ENSG00000183765/ENSG00000075218/ENSG00000132646/ENSG00000165891	5	ENSG00000111276/ENSG00000138767/ENSG00000145632/ENSG00000114126/ENSG00000143947
BP	GO:0098739	import across plasma membrane	15/1682	61/14621	0.00319013	0.048702	ENSG00000120457/ENSG00000143153/ENSG00000105281/ENSG00000115107/ENSG00000139514/ENSG00000147804/ENSG00000101188/ENSG00000065923/ENSG00000165125/ENSG00000168003/ENSG00000010810/ENSG00000100678/ENSG00000136868/ENSG00000130529/ENSG00000142185	KCNJ5/ATP1B1/SLC1A5/STEAP3/SLC7A1/SLC39A4/NTSR1/SLC9A7/TRPV6/SLC3A2/FYN/SLC8A3/SLC31A1/TRPM4/TRPM2	15	12	ENSG00000120457/ENSG00000143153/ENSG00000105281/ENSG00000115107/ENSG00000139514/ENSG00000147804/ENSG00000065923/ENSG00000165125/ENSG00000168003/ENSG00000136868/ENSG00000130529/ENSG00000142185	3	ENSG00000101188/ENSG00000010810/ENSG00000100678
BP	GO:0007093	mitotic cell cycle checkpoint	31/1682	163/14621	0.00325424	0.0492189	ENSG00000110092/ENSG00000156970/ENSG00000167513/ENSG00000122952/ENSG00000134057/ENSG00000111276/ENSG00000087586/ENSG00000169679/ENSG00000149115/ENSG00000120129/ENSG00000140534/ENSG00000154920/ENSG00000129173/ENSG00000170312/ENSG00000178999/ENSG00000158402/ENSG00000138767/ENSG00000117724/ENSG00000183765/ENSG00000112742/ENSG00000075218/ENSG00000145632/ENSG00000105329/ENSG00000173559/ENSG00000132646…	CCND1/BUB1B/CDT1/ZWINT/CCNB1/CDKN1B/AURKA/BUB1/TNKS1BP1/DUSP1/TICRR/EME1/E2F8/CDK1/AURKB/CDC25C/CNOT6L/CENPF/CHEK2/TTK/GTSE1/PLK2/TGFB1/NABP1/PCNA/TFDP2/PLK1/RPS27A/SETMAR/E2F7/TRIP13	31	24	ENSG00000110092/ENSG00000156970/ENSG00000167513/ENSG00000122952/ENSG00000134057/ENSG00000087586/ENSG00000169679/ENSG00000149115/ENSG00000140534/ENSG00000154920/ENSG00000129173/ENSG00000170312/ENSG00000178999/ENSG00000158402/ENSG00000117724/ENSG00000183765/ENSG00000112742/ENSG00000075218/ENSG00000173559/ENSG00000132646/ENSG00000166851/ENSG00000170364/ENSG00000165891/ENSG00000071539	7	ENSG00000111276/ENSG00000120129/ENSG00000138767/ENSG00000145632/ENSG00000105329/ENSG00000114126/ENSG00000143947
BP	GO:0048661	positive regulation of smooth muscle cell proliferation	17/1682	73/14621	0.00325571	0.0492189	ENSG00000150782/ENSG00000198959/ENSG00000113721/ENSG00000170962/ENSG00000105835/ENSG00000116604/ENSG00000119508/ENSG00000271503/ENSG00000136244/ENSG00000073756/ENSG00000163513/ENSG00000017427/ENSG00000085662/ENSG00000115738/ENSG00000087245/ENSG00000169194/ENSG00000115415	IL18/TGM2/PDGFRB/PDGFD/NAMPT/MEF2D/NR4A3/CCL5/IL6/PTGS2/TGFBR2/IGF1/AKR1B1/ID2/MMP2/IL13/STAT1	17	8	ENSG00000150782/ENSG00000198959/ENSG00000136244/ENSG00000017427/ENSG00000085662/ENSG00000087245/ENSG00000169194/ENSG00000115415	9	ENSG00000113721/ENSG00000170962/ENSG00000105835/ENSG00000116604/ENSG00000119508/ENSG00000271503/ENSG00000073756/ENSG00000163513/ENSG00000115738
BP	GO:0071356	cellular response to tumor necrosis factor	46/1682	267/14621	0.00325775	0.0492189	ENSG00000164935/ENSG00000170323/ENSG00000133048/ENSG00000124635/ENSG00000127528/ENSG00000245848/ENSG00000128016/ENSG00000100804/ENSG00000204388/ENSG00000181634/ENSG00000181374/ENSG00000108702/ENSG00000159958/ENSG00000068001/ENSG00000167588/ENSG00000183087/ENSG00000118503/ENSG00000152518/ENSG00000100906/ENSG00000149635/ENSG00000100889/ENSG00000153823/ENSG00000101017/ENSG00000186827/ENSG00000277632…	DCSTAMP/FABP4/CHI3L1/HIST1H2BJ/KLF2/CEBPA/ZFP36/PSMB5/HSPA1B/TNFSF15/CCL13/CCL1/TNFRSF13C/HYAL2/GPD1/GAS6/TNFAIP3/ZFP36L2/NFKBIA/OCSTAMP/PCK2/PID1/CD40/TNFRSF4/CCL3/PSMD14/TNFRSF1B/TNFRSF18/CCL5/PSMA3/CCL17/ACOD1/HYAL3/PSMB3/TCL1A/CD70/RELT/LTA/CCL23/PSMD1/TXNDC17/TNFRSF12A/IL18BP/RPS27A/GBA/STAT1	46	31	ENSG00000164935/ENSG00000170323/ENSG00000133048/ENSG00000245848/ENSG00000100804/ENSG00000181634/ENSG00000181374/ENSG00000108702/ENSG00000068001/ENSG00000167588/ENSG00000183087/ENSG00000149635/ENSG00000100889/ENSG00000101017/ENSG00000186827/ENSG00000277632/ENSG00000115233/ENSG00000186891/ENSG00000100567/ENSG00000102970/ENSG00000186792/ENSG00000277791/ENSG00000125726/ENSG00000226979/ENSG00000274736…	15	ENSG00000124635/ENSG00000127528/ENSG00000128016/ENSG00000204388/ENSG00000159958/ENSG00000118503/ENSG00000152518/ENSG00000100906/ENSG00000153823/ENSG00000028137/ENSG00000271503/ENSG00000102794/ENSG00000100721/ENSG00000054967/ENSG00000143947
BP	GO:0032963	collagen metabolic process	22/1682	104/14621	0.00325941	0.0492189	ENSG00000171812/ENSG00000262406/ENSG00000142156/ENSG00000161544/ENSG00000113721/ENSG00000181104/ENSG00000132170/ENSG00000182871/ENSG00000111077/ENSG00000124299/ENSG00000100644/ENSG00000149257/ENSG00000106397/ENSG00000136244/ENSG00000143537/ENSG00000196415/ENSG00000105329/ENSG00000082293/ENSG00000011028/ENSG00000087245/ENSG00000125968/ENSG00000150093	COL8A2/MMP12/COL6A1/CYGB/PDGFRB/F2R/PPARG/COL18A1/TNS2/PEPD/HIF1A/SERPINH1/PLOD3/IL6/ADAM15/PRTN3/TGFB1/COL19A1/MRC2/MMP2/ID1/ITGB1	22	14	ENSG00000171812/ENSG00000262406/ENSG00000142156/ENSG00000161544/ENSG00000132170/ENSG00000111077/ENSG00000124299/ENSG00000149257/ENSG00000106397/ENSG00000136244/ENSG00000143537/ENSG00000196415/ENSG00000011028/ENSG00000087245	8	ENSG00000113721/ENSG00000181104/ENSG00000182871/ENSG00000100644/ENSG00000105329/ENSG00000082293/ENSG00000125968/ENSG00000150093
[truncated: 56 more rows]

## Sheet: Sheet2 of Supplementary Table4
Gene Ontology (GO) enrichment of the up-regulated genes from diabetes PBMCs treated with IronQ
Category	GOID	Description	GeneRatio	BgRatio	pvalue	padj	geneID	geneName	Count
BP	GO:0006575	cellular modified amino acid metabolic process	36/944	165/14621	7.05864e-11	3.43544e-07	ENSG00000099998/ENSG00000128965/ENSG00000136010/ENSG00000164904/ENSG00000165457/ENSG00000008394/ENSG00000100031/ENSG00000065911/ENSG00000160211/ENSG00000085871/ENSG00000133433/ENSG00000100714/ENSG00000006625/ENSG00000116711/ENSG00000130707/ENSG00000176890/ENSG00000104687/ENSG00000138413/ENSG00000101444/ENSG00000001084/ENSG00000132763/ENSG00000106397/ENSG00000120254/ENSG00000159423/ENSG00000123131…	GGT5/CHAC1/ALDH1L2/ALDH7A1/FOLR2/MGST1/GGT1/MTHFD2/G6PD/MGST2/GSTT2B/MTHFD1/GGCT/PLA2G4A/ASS1/TYMS/GSR/IDH1/AHCY/GCLC/MMACHC/PLOD3/MTHFD1L/ALDH4A1/PRDX4/SHMT2/GGH/GSTZ1/CHDH/PLA1A/GOT2/GSTM4/AHCYL1/ETHE1/GSTO1/PDZD11	36
[truncated: 254 more rows]

## Sheet: Sheet3 of Supplementary Table4
Gene Ontology (GO) enrichment of the down-regulated genes from diabetes PBMCs treated with IronQ
Category	GOID	Description	GeneRatio	BgRatio	pvalue	padj	geneID	geneName	Count
[truncated: 335 more rows]

## Sheet: Sheet4 of Supplementary Table4
All Kyoto Encyclopedia of Genes and Genomes (KEGG) enrichment of diabetes PBMCs treated with IronQ
KEGGID	Description	GeneRatio	BgRatio	pvalue	padj	geneID	geneName	keggID	Count	Up	Up_Gene_id	Down	Down_Gene_id
[truncated: 15 more rows]

## Sheet: Sheet5 of Supplementary Table4
Kyoto Encyclopedia of Genes and Genomes (KEGG) enrichment of the up-regulated genes from diabetes PBMCs treated with IronQ
[truncated: 24 more rows]

[truncated: 1 more sheets: Sheet6 of Supplementary Table4]
